# Supplementary material for: Identification of Candidate Susceptibility and Resistance Genes of Mice Infected with Streptococcus suis Type 2
Source: PLoS One. 2012 Feb 27;7(2):e32150. doi: 10.1371/journal.pone.0032150 (PMC3288072; doi:10.1371/journal.pone.0032150)
Supplement: Table S1 — (XLS) [file pone.0032150.s001.xls]

## Sheet: Sheet1
The differentially expressed genes betwwen control A/J and control B6 mice
GENE SYMBOL	Target ID	DEFINITION	DiffScore
1700081H05Rik	1700081H05RIK		374.344
1810015C11Rik	1810015C11RIK		374.344
2210419D22Rik	2210419D22RIK		374.344
4632413C10Rik	4632413C10RIK		374.344
8430415N23Rik	8430415N23RIK		374.344
9030611O19Rik	9030611O19RIK	Mus musculus RIKEN cDNA 9030611O19 gene (9030611O19Rik), mRNA.	374.344
9130215G10Rik	9130215G10RIK		374.344
AB041568	AB041568		374.344
B830007D08Rik	B830007D08RIK		374.344
B930044G13Rik	B930044G13RIK		374.344
B930075F07	B930075F07		374.344
Ccng2	CCNG2	Mus musculus cyclin G2 (Ccng2), mRNA.	374.344
Clec4g	CLEC4G	Mus musculus C-type lectin domain family 4, member g (Clec4g), mRNA.	374.344
D030022G05Rik	D030022G05RIK		374.344
D030063E12	D030063E12		374.344
D230019G01Rik	D230019G01RIK		374.344
D230021E06Rik	D230021E06RIK		374.344
Ddx25	DDX25	Mus musculus DEAD (Asp-Glu-Ala-Asp) box polypeptide 25 (Ddx25), mRNA.	374.344
Dnclc1	DNCLC1		374.344
Ear11	EAR11	Mus musculus eosinophil-associated, ribonuclease A family, member 11 (Ear11), mRNA.	374.344
EG434404	EG434404	PREDICTED: Mus musculus predicted gene, EG434404 (EG434404), mRNA.	374.344
F2r	F2R	Mus musculus coagulation factor II (thrombin) receptor (F2r), mRNA.	374.344
F730003H07Rik	F730003H07RIK		374.344
Gbp1	GBP1	Mus musculus guanylate nucleotide binding protein 1 (Gbp1), mRNA.	374.344
Gnaz	GNAZ	Mus musculus guanine nucleotide binding protein, alpha z subunit (Gnaz), mRNA.	374.344
Hs3st3a1	HS3ST3A1	Mus musculus heparan sulfate (glucosamine) 3-O-sulfotransferase 3A1 (Hs3st3a1), mRNA.	374.344
Il12a	IL12A	Mus musculus interleukin 12a (Il12a), mRNA.	374.344
Klk4	KLK4	Mus musculus kallikrein related-peptidase 4 (prostase, enamel matrix, prostate) (Klk4), mRNA.	374.344
Knsl5	KNSL5		374.344
LOC192690	LOC192690		374.344
LOC385923	LOC385923		374.344
LOC385959	LOC385959		374.344
LOC386112	LOC386112		374.344
LOC386144	LOC386144		374.344
LOC386199	LOC386199		374.344
LOC386256	LOC386256		374.344
LOC386268	LOC386268		374.344
LOC386330	LOC386330		374.344
LOC386360	LOC386360		374.344
LOC545369	LOC545369	PREDICTED: Mus musculus similar to ribosomal protein L4 (LOC545369), misc RNA.	374.344
LOC636952	LOC636952	PREDICTED: Mus musculus similar to HIStone family member (his-71) (LOC636952), misc RNA.	374.344
LOC666403	LOC666403	PREDICTED: Mus musculus similar to ribosomal protein S2 (LOC666403), misc RNA.	374.344
LOC675899	LOC675899	PREDICTED: Mus musculus similar to H2A histone family, member Z (LOC675899), mRNA.	374.344
Maml2	MAML2	PREDICTED: Mus musculus mastermind like 2 (Drosophila) (Maml2), mRNA.	374.344
Ndufa12l	NDUFA12L	PREDICTED: Mus musculus Ndufa12-like (Ndufa12l), mRNA.	374.344
Phtf2	PHTF2	Mus musculus putative homeodomain transcription factor 2 (Phtf2), mRNA.	374.344
Pnpla1	PNPLA1	Mus musculus patatin-like phospholipase domain containing 1 (Pnpla1), mRNA.	374.344
Pole4	POLE4	Mus musculus polymerase (DNA-directed), epsilon 4 (p12 subunit) (Pole4), mRNA.	374.344
scavenger receptor	SCAVENGER RECEPTOR		374.344
Slco2b1	SLCO2B1	Mus musculus solute carrier organic anion transporter family, member 2b1 (Slco2b1), mRNA.	374.344
Sos2	SOS2		374.344
5730469M10Rik	5730469M10RIK	Mus musculus RIKEN cDNA 5730469M10 gene (5730469M10Rik), mRNA.	231.73
Hal	HAL	Mus musculus histidine ammonia lyase (Hal), mRNA.	184.696
Ccng1	CCNG1	Mus musculus cyclin G1 (Ccng1), mRNA.	184.452
Wdfy1	WDFY1		182.162
Cd209b	CD209B	Mus musculus CD209b antigen (Cd209b), transcript variant 2, mRNA.	165.481
2310036D22Rik	2310036D22RIK		156.536
4930418I18Rik	4930418I18RIK		156.536
9630009A08Rik	9630009A08RIK		156.536
A830080H07Rik	A830080H07RIK		156.536
D12Wsu95e	D12WSU95E		156.536
E130102H24Rik	E130102H24RIK	PREDICTED: Mus musculus RIKEN cDNA E130102H24 gene (E130102H24Rik), mRNA.	156.536
EG382161	EG382161	PREDICTED: Mus musculus predicted gene, EG382161 (EG382161), mRNA.	156.536
EG382843	EG382843	PREDICTED: Mus musculus predicted gene, EG382843 (EG382843), mRNA.	156.536
Gpr65	GPR65	Mus musculus G-protein coupled receptor 65 (Gpr65), mRNA.	156.536
LOC386005	LOC386005		156.536
Tctex1d2	TCTEX1D2	Mus musculus Tctex1 domain containing 2 (Tctex1d2), mRNA.	156.536
Nit1	NIT1	Mus musculus nitrilase 1 (Nit1), mRNA.	156
1110001C23Rik	1110001C23RIK		153.525
2610009I02Rik	2610009I02RIK		153.525
AI314180	AI314180	Mus musculus expressed sequence AI314180 (AI314180), mRNA.	153.525
Ednra	EDNRA	Mus musculus endothelin receptor type A (Ednra), mRNA.	153.525
LOC100048439	LOC100048439	PREDICTED: Mus musculus similar to homeodomain interacting protein kinase 3 (LOC100048439), mRNA.	153.525
Ctss	CTSS	Mus musculus cathepsin S (Ctss), mRNA.	151.764
E130302P19Rik	E130302P19RIK		151.764
LOC675985	LOC675985	PREDICTED: Mus musculus similar to ribosomal protein S6 (LOC675985), mRNA.	150.515
Sesn1	SESN1	Mus musculus sestrin 1 (Sesn1), mRNA.	150.413
5830405N20Rik	5830405N20RIK	Mus musculus RIKEN cDNA 5830405N20 gene (5830405N20Rik), mRNA.	149.546
LOC270589	LOC270589		149.546
Flvcr1	FLVCR1	Mus musculus feline leukemia virus subgroup C cellular receptor 1 (Flvcr1), mRNA.	148.085
Adamtsl4	ADAMTSL4	Mus musculus ADAMTS-like 4 (Adamtsl4), mRNA.	146.536
Zfp451	ZFP451	Mus musculus zinc finger protein 451 (Zfp451), mRNA.	146.536
H2-Ea	H2-EA	Mus musculus histocompatibility 2, class II antigen E alpha (H2-Ea), mRNA.	145.744
Cap1	CAP1	Mus musculus CAP, adenylate cyclase-associated protein 1 (yeast) (Cap1), mRNA.	145.074
Hadhb	HADHB	Mus musculus hydroxyacyl-Coenzyme A dehydrogenase/3-ketoacyl-Coenzyme A thiolase/enoyl-Coenzyme A hydratase (trifunctional protein), beta subunit (Hadhb), nuclear gene encoding mitochondrial protein, mRNA.	143.313
Phospho2	PHOSPHO2	Mus musculus phosphatase, orphan 2 (Phospho2), mRNA.	142.222
Asah3l	ASAH3L	Mus musculus N-acylsphingosine amidohydrolase 3-like (Asah3l), mRNA.	142.064
Birc1cl	BIRC1CL		142.064
6030405P19Rik	6030405P19RIK		141.351
Nol14	NOL14	Mus musculus nucleolar protein 14 (Nol14), mRNA.	141.221
LOC100041388	LOC100041388	PREDICTED: Mus musculus similar to ORF1 (LOC100041388), mRNA.	140.738
Fyco1	FYCO1	Mus musculus FYVE and coiled-coil domain containing 1 (Fyco1), mRNA.	140.201
Rpl3l	RPL3L	Mus musculus ribosomal protein L3-like (Rpl3l), mRNA.	139.46
Cd55	CD55	Mus musculus CD55 antigen (Cd55), mRNA.	138.754
mt-Atp6	MT-ATP6		138.085
5330438D12Rik	5330438D12RIK		137.671
LOC638892	LOC638892	PREDICTED: Mus musculus similar to cpn10 protein (LOC638892), mRNA.	137.241
Atr	ATR		136.713
Myl4	MYL4	Mus musculus myosin, light polypeptide 4 (Myl4), mRNA.	135.967
2610041B18Rik	2610041B18RIK		135.78
EG665378	EG665378	Mus musculus predicted gene, EG665378 (EG665378), mRNA.	135.566
Ulk3	ULK3	PREDICTED: Mus musculus unc-51-like kinase 3 (C. elegans), transcript variant 1 (Ulk3), mRNA.	135.297
A230057M07Rik	A230057M07RIK		135.265
LOC384154	LOC384154		135.168
C330008K14Rik	C330008K14RIK		135.137
Smcx	SMCX		134.804
Zc3h6	ZC3H6	Mus musculus zinc finger CCCH type containing 6 (Zc3h6), mRNA.	134.746
4930453N24Rik	4930453N24RIK	Mus musculus RIKEN cDNA 4930453N24 gene (4930453N24Rik), mRNA.	134.494
Amigo2	AMIGO2	Mus musculus adhesion molecule with Ig like domain 2 (Amigo2), mRNA.	134.402
Bbs2	BBS2	Mus musculus Bardet-Biedl syndrome 2 homolog (human) (Bbs2), mRNA.	133.68
2310007O11Rik	2310007O11RIK		133.461
Abcb7	ABCB7	PREDICTED: Mus musculus ATP-binding cassette, sub-family B (MDR/TAP), member 7, transcript variant 5 (Abcb7), mRNA.	133.313
Gpr176	GPR176	Mus musculus G protein-coupled receptor 176 (Gpr176), mRNA.	133.232
Mtmr1	MTMR1	Mus musculus myotubularin related protein 1 (Mtmr1), mRNA.	133.151
Lmo2	LMO2	Mus musculus LIM domain only 2 (Lmo2), mRNA.	132.899
1700048O20Rik	1700048O20RIK		132.715
D130032J17Rik	D130032J17RIK		132.27
3010031K01Rik	3010031K01RIK		131.957
F830002E14Rik	F830002E14RIK		131.823
Tmem126b	TMEM126B	Mus musculus transmembrane protein 126B (Tmem126b), mRNA.	131.75
Spp1	SPP1	Mus musculus secreted phosphoprotein 1 (Spp1), mRNA.	131.693
LOC100039742	LOC100039742	PREDICTED: Mus musculus similar to SP140 nuclear body protein family member (LOC100039742), mRNA.	131.298
Apitd1	APITD1	Mus musculus apoptosis-inducing, TAF9-like domain 1 (Apitd1), mRNA.	130.901
Iqcf5	IQCF5	PREDICTED: Mus musculus IQ motif containing F5 (Iqcf5), mRNA.	130.761
4930597A21Rik	4930597A21RIK		130.659
C130065N10Rik	C130065N10RIK		130.201
Rg9mtd2	RG9MTD2	Mus musculus RNA (guanine-9-) methyltransferase domain containing 2 (Rg9mtd2), mRNA.	130.052
Dnajb9	DNAJB9	Mus musculus DnaJ (Hsp40) homolog, subfamily B, member 9 (Dnajb9), mRNA.	129.889
B230312I18Rik	B230312I18RIK	PREDICTED: Mus musculus RIKEN cDNA B230312I18 gene, transcript variant 3 (B230312I18Rik), mRNA.	129.87
Cyp1b1	CYP1B1	Mus musculus cytochrome P450, family 1, subfamily b, polypeptide 1 (Cyp1b1), mRNA.	129.625
Drbp1	DRBP1		129.598
Gna14	GNA14	Mus musculus guanine nucleotide binding protein, alpha 14 (Gna14), mRNA.	129.529
scl0004176.1_1597	SCL0004176.1_1597		129.376
Tesk1	TESK1	Mus musculus testis specific protein kinase 1 (Tesk1), mRNA.	129.26
Glo1	GLO1	Mus musculus glyoxalase 1 (Glo1), mRNA.	128.894
Zc3h15	ZC3H15	Mus musculus zinc finger CCCH-type containing 15 (Zc3h15), mRNA.	128.011
2610024H22Rik	2610024H22RIK		127.826
Pten	PTEN		127.483
Rhbdl2	RHBDL2	Mus musculus rhomboid, veinlet-like 2 (Drosophila) (Rhbdl2), mRNA.	127.052
9530073A13Rik	9530073A13RIK		126.601
LOC383775	LOC383775		126.258
D630004K10Rik	D630004K10RIK		125.658
Fads1	FADS1	Mus musculus fatty acid desaturase 1 (Fads1), mRNA.	125.633
2010305C02Rik	2010305C02RIK	Mus musculus RIKEN cDNA 2010305C02 gene (2010305C02Rik), mRNA.	125.3
Cdk5r1	CDK5R1	Mus musculus cyclin-dependent kinase 5, regulatory subunit (p35) 1 (Cdk5r1), mRNA.	125.143
C530043G21Rik	C530043G21RIK	Mus musculus RIKEN cDNA C530043G21 gene (C530043G21Rik), mRNA.	124.967
Gnb2l1	GNB2L1	Mus musculus guanine nucleotide binding protein (G protein), beta polypeptide 2 like 1 (Gnb2l1), mRNA.	124.649
Slc25a16	SLC25A16	Mus musculus solute carrier family 25 (mitochondrial carrier, Graves disease autoantigen), member 16 (Slc25a16), nuclear gene encoding mitochondrial protein, mRNA.	124.588
LOC381105	LOC381105		124.522
Dpy30	DPY30	Mus musculus dpy-30 homolog (C. elegans) (Dpy30), mRNA.	124.511
4930487N19Rik	4930487N19RIK		124.486
2300009A05Rik	2300009A05RIK	PREDICTED: Mus musculus RIKEN cDNA 2300009A05 gene, transcript variant 3 (2300009A05Rik), mRNA.	123.971
BC099439	BC099439	Mus musculus cDNA sequence BC099439 (BC099439), mRNA.	123.723
Eif2b3	EIF2B3		123.633
LOC100046393	LOC100046393	PREDICTED: Mus musculus similar to Protein phosphatase 2, regulatory subunit B (B56), alpha (LOC100046393), mRNA.	123.297
Hspe1	HSPE1	Mus musculus heat shock protein 1 (chaperonin 10) (Hspe1), mRNA.	123.209
AW212394	AW212394		123.183
LOC100047273	LOC100047273	PREDICTED: Mus musculus hypothetical protein LOC100047273 (LOC100047273), mRNA.	123.016
Ddx52	DDX52	Mus musculus DEAD (Asp-Glu-Ala-Asp) box polypeptide 52 (Ddx52), mRNA.	122.586
Klrd1	KLRD1	Mus musculus killer cell lectin-like receptor, subfamily D, member 1 (Klrd1), mRNA.	122.004
Rnase6	RNASE6	Mus musculus ribonuclease, RNase A family, 6 (Rnase6), mRNA.	121.915
B930004C15Rik	B930004C15RIK		121.894
Mtrf1l	MTRF1L	Mus musculus mitochondrial translational release factor 1-like (Mtrf1l), nuclear gene encoding mitochondrial protein, mRNA.	120.827
6330509M05Rik	6330509M05RIK		120.646
LOC627317	LOC627317	PREDICTED: Mus musculus similar to ribosomal protein L11 (LOC627317), misc RNA.	120.633
Smc5l1	SMC5L1		120.211
Ncl	NCL	Mus musculus nucleolin (Ncl), mRNA.	119.877
9530053J19Rik	9530053J19RIK		119.315
Chst1	CHST1	Mus musculus carbohydrate (keratan sulfate Gal-6) sulfotransferase 1 (Chst1), mRNA.	119.168
2700097O09Rik	2700097O09RIK	Mus musculus RIKEN cDNA 2700097O09 gene (2700097O09Rik), mRNA.	118.975
E130112E08Rik	E130112E08RIK		118.473
P2ry1	P2RY1	Mus musculus purinergic receptor P2Y, G-protein coupled 1 (P2ry1), mRNA.	118.358
Zfp758	ZFP758	Mus musculus zinc finger protein 758 (Zfp758), mRNA.	117.714
Lrrc29	LRRC29	Mus musculus leucine rich repeat containing 29 (Lrrc29), mRNA.	117.065
Hace1	HACE1	Mus musculus HECT domain and ankyrin repeat containing, E3 ubiquitin protein ligase 1 (Hace1), mRNA.	116.779
Sel1h	SEL1H		116.693
Kynu	KYNU	Mus musculus kynureninase (L-kynurenine hydrolase) (Kynu), mRNA.	116.625
A130026C10Rik	A130026C10RIK		116.452
A630036P20Rik	A630036P20RIK		115.513
Chchd7	CHCHD7	Mus musculus coiled-coil-helix-coiled-coil-helix domain containing 7 (Chchd7), mRNA.	115.419
Cort	CORT	Mus musculus cortistatin (Cort), mRNA.	115.191
B3gnt1	B3GNT1	Mus musculus UDP-GlcNAc:betaGal beta-1,3-N-acetylglucosaminyltransferase 1 (B3gnt1), mRNA.	114.965
LOC100047749	LOC100047749	PREDICTED: Mus musculus similar to cAMP-specific cyclic nucleotide phosphodiesterase PDE8; MMPDE8 (LOC100047749), mRNA.	114.675
4933421G18Rik	4933421G18RIK		114.637
Il6	IL6	Mus musculus interleukin 6 (Il6), mRNA.	114.355
mt-Co2	MT-CO2		114.192
D030013I16Rik	D030013I16RIK	Mus musculus RIKEN cDNA D030013I16 gene (D030013I16Rik), mRNA. XM_897988 XM_897998 XM_904163 XM_918687 XM_918696 XM_918713 XM_918727 XM_918743 XM_918759	113.966
1110002B05Rik	1110002B05RIK	Mus musculus RIKEN cDNA 1110002B05 gene (1110002B05Rik), mRNA.	113.942
Paip2	PAIP2	Mus musculus polyadenylate-binding protein-interacting protein 2 (Paip2), mRNA.	113.924
5730455O13Rik	5730455O13RIK	Mus musculus RIKEN cDNA 5730455O13 gene (5730455O13Rik), mRNA.	113.849
Fos	FOS	Mus musculus FBJ osteosarcoma oncogene (Fos), mRNA.	113.641
4921520G13Rik	4921520G13RIK	Mus musculus RIKEN cDNA 4921520G13 gene (4921520G13Rik), mRNA.	113.553
LOC100044779	LOC100044779	PREDICTED: Mus musculus similar to prothymosin alpha (LOC100044779), misc RNA.	113.04
Meis2	MEIS2	Mus musculus Meis homeobox 2 (Meis2), mRNA.	113.008
C530036F05Rik	C530036F05RIK		112.547
Rab39	RAB39	Mus musculus RAB39, member RAS oncogene family (Rab39), mRNA.	112.532
4930400K19Rik	4930400K19RIK		112.212
Polg2	POLG2	Mus musculus polymerase (DNA directed), gamma 2, accessory subunit (Polg2), mRNA.	112.148
Acn9	ACN9	Mus musculus ACN9 homolog (S. cerevisiae) (Acn9), mRNA.	111.837
Fgl2	FGL2	Mus musculus fibrinogen-like protein 2 (Fgl2), mRNA.	111.689
1810063B05Rik	1810063B05RIK	Mus musculus RIKEN cDNA 1810063B05 gene (1810063B05Rik), mRNA.	111.626
LOC100041569	LOC100041569	PREDICTED: Mus musculus hypothetical protein LOC100041569 (LOC100041569), mRNA.	111.503
Plau	PLAU	Mus musculus plasminogen activator, urokinase (Plau), mRNA.	111.457
Pno1	PNO1	Mus musculus partner of NOB1 homolog (S. cerevisiae) (Pno1), mRNA.	111.43
LOC386405	LOC386405		111.266
Psmd14	PSMD14	Mus musculus proteasome (prosome, macropain) 26S subunit, non-ATPase, 14 (Psmd14), mRNA.	111.199
Ccdc90b	CCDC90B	Mus musculus coiled-coil domain containing 90B (Ccdc90b), mRNA.	111.074
LOC245676	LOC245676	PREDICTED: Mus musculus similar to ribosomal protein S20 (LOC245676), misc RNA.	111.004
Slain2	SLAIN2	Mus musculus SLAIN motif family, member 2 (Slain2), mRNA.	110.762
Mrgprb2	MRGPRB2	Mus musculus MAS-related GPR, member B2 (Mrgprb2), mRNA.	110.716
Cwf19l2	CWF19L2	Mus musculus CWF19-like 2, cell cycle control (S. pombe) (Cwf19l2), mRNA.	110.715
2610037P13Rik	2610037P13RIK		110.06
1700108L22Rik	1700108L22RIK		109.825
Dynlt3	DYNLT3	Mus musculus dynein light chain Tctex-type 3 (Dynlt3), mRNA.	109.631
2310051E17Rik	2310051E17RIK	PREDICTED: Mus musculus RIKEN cDNA 2310051E17 gene (2310051E17Rik), mRNA.	109.356
Kctd1	KCTD1	Mus musculus potassium channel tetramerisation domain containing 1 (Kctd1), mRNA. XM_978900 XM_980194	109.281
LOC640972	LOC640972	PREDICTED: Mus musculus similar to cyclin-dependent kinase 2-interacting protein (LOC640972), mRNA.	109.215
Cisd1	CISD1	Mus musculus CDGSH iron sulfur domain 1 (Cisd1), mRNA.	108.514
Pin4	PIN4		108.351
2310079P03Rik	2310079P03RIK		108.211
LOC668631	LOC668631	PREDICTED: Mus musculus hypothetical protein LOC668631 (LOC668631), mRNA.	108.065
D430005F24Rik	D430005F24RIK		107.73
LOC100047936	LOC100047936	PREDICTED: Mus musculus similar to sortilin-related receptor, LDLR class A repeats-containing (LOC100047936), misc RNA.	107.647
Nfatc2ip	NFATC2IP	Mus musculus nuclear factor of activated T-cells, cytoplasmic, calcineurin-dependent 2 interacting protein (Nfatc2ip), mRNA.	107.418
Exosc8	EXOSC8	Mus musculus exosome component 8 (Exosc8), mRNA.	107.288
6430590I03Rik	6430590I03RIK		107.09
1200011I18Rik	1200011I18RIK	Mus musculus RIKEN cDNA 1200011I18 gene (1200011I18Rik), mRNA.	106.89
Wdr73	WDR73	PREDICTED: Mus musculus WD repeat domain 73 (Wdr73), mRNA.	106.62
Bcas2	BCAS2	Mus musculus breast carcinoma amplified sequence 2 (Bcas2), mRNA.	106.619
LOC100046343	LOC100046343	PREDICTED: Mus musculus similar to CCR4-NOT transcription complex, subunit 6 (LOC100046343), mRNA.	106.178
Vapa	VAPA	Mus musculus vesicle-associated membrane protein, associated protein A (Vapa), mRNA.	105.721
LOC382163	LOC382163		105.524
Hsd11b1	HSD11B1	Mus musculus hydroxysteroid 11-beta dehydrogenase 1 (Hsd11b1), transcript variant 1, mRNA.	105.392
9130227N12Rik	9130227N12RIK		105.247
A430073A17Rik	A430073A17RIK		105.052
5430440L12Rik	5430440L12RIK		104.991
2610304I02Rik	2610304I02RIK		104.832
LOC386021	LOC386021		104.709
Mdfic	MDFIC	Mus musculus MyoD family inhibitor domain containing (Mdfic), mRNA.	104.351
6230400G14Rik	6230400G14RIK		104.1
C130026I21Rik	C130026I21RIK	Mus musculus RIKEN cDNA C130026I21 gene (C130026I21Rik), transcript variant 1, mRNA.	103.503
LOC666652	LOC666652	PREDICTED: Mus musculus similar to CDV3 protein (LOC666652), misc RNA.	103.453
6330581N18Rik	6330581N18RIK		103.326
Brf2	BRF2	Mus musculus BRF2, subunit of RNA polymerase III transcription initiation factor, BRF1-like (Brf2), mRNA.	102.896
LOC382237	LOC382237		102.86
A630056H20Rik	A630056H20RIK		102.812
Pus3	PUS3	Mus musculus pseudouridine synthase 3 (Pus3), mRNA.	102.803
B130040O20Rik	B130040O20RIK		102.741
Rag1ap1	RAG1AP1	Mus musculus recombination activating gene 1 activating protein 1 (Rag1ap1), mRNA.	102.72
LOC100043402	LOC100043402	PREDICTED: Mus musculus hypothetical protein LOC100043402 (LOC100043402), mRNA.	102.579
C2	C2	Mus musculus complement component 2 (within H-2S) (C2), mRNA.	102.288
Ndufb5	NDUFB5	Mus musculus NADH dehydrogenase (ubiquinone) 1 beta subcomplex, 5 (Ndufb5), nuclear gene encoding mitochondrial protein, mRNA.	102.022
Dtwd2	DTWD2	Mus musculus DTW domain containing 2 (Dtwd2), mRNA.	101.976
Tmcc1	TMCC1	PREDICTED: Mus musculus transmembrane and coiled coil domains 1, transcript variant 8 (Tmcc1), mRNA.	101.848
LOC385992	LOC385992		101.653
3110037I16Rik	3110037I16RIK	Mus musculus RIKEN cDNA 3110037I16 gene (3110037I16Rik), mRNA.	101.607
Igsf4a	IGSF4A		101.194
Nt5c	NT5C	Mus musculus 5',3'-nucleotidase, cytosolic (Nt5c), mRNA.	100.967
LOC100046855	LOC100046855	PREDICTED: Mus musculus similar to BKLF (LOC100046855), mRNA.	100.873
LOC386078	LOC386078		100.766
LOC100044289	LOC100044289	PREDICTED: Mus musculus hypothetical protein LOC100044289 (LOC100044289), mRNA.	100.611
D9Wsu20e	D9WSU20E		100.555
Cul4b	CUL4B	Mus musculus cullin 4B (Cul4b), mRNA.	100.486
Rnf219	RNF219	Mus musculus ring finger protein 219 (Rnf219), mRNA.	100.347
LOC100046775	LOC100046775	PREDICTED: Mus musculus similar to CMP-sialic acid transporter (LOC100046775), mRNA.	100.149
Yaf2	YAF2	Mus musculus YY1 associated factor 2 (Yaf2), mRNA.	99.4292
Dis3l	DIS3L	Mus musculus DIS3 mitotic control homolog (S. cerevisiae)-like (Dis3l), transcript variant 1, mRNA.	99.421
6030413G23Rik	6030413G23RIK		99.2569
1600023H17Rik	1600023H17RIK		99.1989
Il4	IL4	Mus musculus interleukin 4 (Il4), mRNA.	99.0896
Mapbpip	MAPBPIP	Mus musculus mitogen-activated protein binding protein interacting protein (Mapbpip), mRNA.	98.949
0710001D07Rik	0710001D07RIK		98.9286
Ctcf	CTCF	Mus musculus CCCTC-binding factor (Ctcf), mRNA.	98.826
5830409B07Rik	5830409B07RIK	PREDICTED: Mus musculus RIKEN cDNA 5830409B07 gene (5830409B07Rik), mRNA.	98.6322
Sccpdh	SCCPDH	Mus musculus saccharopine dehydrogenase (putative) (Sccpdh), mRNA.	98.6307
1500001E21Rik	1500001E21RIK		98.2402
4432404P07Rik	4432404P07RIK		98.1623
D330038O06Rik	D330038O06RIK	Mus musculus RIKEN cDNA D330038O06 gene (D330038O06Rik), mRNA.	98.1378
Nedd1	NEDD1	Mus musculus neural precursor cell expressed, developmentally down-regulated gene 1 (Nedd1), mRNA.	98.0797
LOC545396	LOC545396	PREDICTED: Mus musculus similar to TGF beta-inducible nuclear protein 1 (L-name-related protein 42) (LNR42) (LOC545396), mRNA.	98.0275
E430039I23Rik	E430039I23RIK		97.9971
Selk	SELK		97.9772
Chst7	CHST7	Mus musculus carbohydrate (N-acetylglucosamino) sulfotransferase 7 (Chst7), mRNA.	97.9302
Mpp6	MPP6	Mus musculus membrane protein, palmitoylated 6 (MAGUK p55 subfamily member 6) (Mpp6), mRNA.	97.8358
9530048I18Rik	9530048I18RIK		97.19
LOC665281	LOC665281	PREDICTED: Mus musculus similar to 40S ribosomal protein S12 (LOC665281), misc RNA.	97.1605
Itga9	ITGA9	Mus musculus integrin alpha 9 (Itga9), mRNA.	97.1021
Extl2	EXTL2	Mus musculus exostoses (multiple)-like 2 (Extl2), mRNA.	96.9796
B330002M01Rik	B330002M01RIK		96.7993
2310004H21Rik	2310004H21RIK		96.6463
Zadh1	ZADH1	Mus musculus zinc binding alcohol dehydrogenase, domain containing 1 (Zadh1), mRNA.	96.5877
Mtmr12	MTMR12	Mus musculus myotubularin related protein 12 (Mtmr12), mRNA.	96.3428
Cenpl	CENPL	Mus musculus centromere protein L (Cenpl), mRNA.	96.3198
LOC277837	LOC277837		96.2582
BC003965	BC003965		95.8107
Siat7c	SIAT7C		95.8092
Lrrc28	LRRC28	Mus musculus leucine rich repeat containing 28 (Lrrc28), mRNA.	95.7619
Dnajc18	DNAJC18	Mus musculus DnaJ (Hsp40) homolog, subfamily C, member 18 (Dnajc18), mRNA.	95.5867
AI850995	AI850995		95.4169
Txndc12	TXNDC12	Mus musculus thioredoxin domain containing 12 (endoplasmic reticulum) (Txndc12), mRNA.	95.3851
C1galt1c1	C1GALT1C1	Mus musculus C1GALT1-specific chaperone 1 (C1galt1c1), mRNA.	95.1097
EG665369	EG665369	PREDICTED: Mus musculus predicted gene, EG665369 (EG665369), mRNA.	95.0182
1810062O18Rik	1810062O18RIK		95.0014
LOC668837	LOC668837	PREDICTED: Mus musculus similar to ATP synthase, H+ transporting, mitochondrial F0 complex, subunit G (LOC668837), misc RNA.	94.9222
Tmem103	TMEM103	PREDICTED: Mus musculus transmembrane protein 103, transcript variant 2 (Tmem103), mRNA.	94.8546
D230007K08Rik	D230007K08RIK	PREDICTED: Mus musculus RIKEN cDNA D230007K08 gene, transcript variant 5 (D230007K08Rik), mRNA.	94.6584
Mgl1	MGL1	Mus musculus macrophage galactose N-acetyl-galactosamine specific lectin 1 (Mgl1), mRNA.	94.2346
Stk38l	STK38L	Mus musculus serine/threonine kinase 38 like (Stk38l), mRNA.	94.1866
Eed	EED	Mus musculus embryonic ectoderm development (Eed), mRNA.	94.0894
Disp1	DISP1	Mus musculus dispatched homolog 1 (Drosophila) (Disp1), mRNA.	94.0816
Sec11c	SEC11C	Mus musculus SEC11 homolog C (S. cerevisiae) (Sec11c), mRNA.	93.9651
OTTMUSG00000001305	OTTMUSG00000001305	Mus musculus predicted gene, OTTMUSG00000001305 (OTTMUSG00000001305) on chromosome 11.	93.8386
LOC383706	LOC383706		93.6875
Cox7a2	COX7A2	Mus musculus cytochrome c oxidase, subunit VIIa 2 (Cox7a2), mRNA.	93.5445
2810021B07Rik	2810021B07RIK	Mus musculus RIKEN cDNA 2810021B07 gene (2810021B07Rik), mRNA.	93.4407
LOC386246	LOC386246		93.3063
4832420L08Rik	4832420L08RIK		93.2124
Rasgrp3	RASGRP3	Mus musculus RAS, guanyl releasing protein 3 (Rasgrp3), mRNA.	93.0991
Kif20b	KIF20B	Mus musculus kinesin family member 20B (Kif20b), mRNA.	93.0739
Zfp472	ZFP472		93.0589
2210011G09Rik	2210011G09RIK		92.6112
Kti12	KTI12	Mus musculus KTI12 homolog, chromatin associated (S. cerevisiae) (Kti12), mRNA.	92.387
9830141K10Rik	9830141K10RIK		92.3794
LOC386169	LOC386169		92.1332
Ell3	ELL3	Mus musculus elongation factor RNA polymerase II-like 3 (Ell3), mRNA.	92.008
Uchl5	UCHL5		92.0079
D15Ertd682e	D15ERTD682E	Mus musculus DNA segment, Chr 15, ERATO Doi 682, expressed (D15Ertd682e), mRNA.	91.9848
Pptc7	PPTC7	Mus musculus PTC7 protein phosphatase homolog (S. cerevisiae) (Pptc7), mRNA.	91.9763
2410002O22Rik	2410002O22RIK	Mus musculus RIKEN cDNA 2410002O22 gene (2410002O22Rik), transcript variant 2, mRNA.	91.7061
2310005N03Rik	2310005N03RIK	Mus musculus RIKEN cDNA 2310005N03 gene (2310005N03Rik), mRNA.	91.6771
Dcun1d5	DCUN1D5	Mus musculus DCN1, defective in cullin neddylation 1, domain containing 5 (S. cerevisiae) (Dcun1d5), mRNA.	91.6362
6430604K15Rik	6430604K15RIK	Mus musculus RIKEN cDNA 6430604K15 gene (6430604K15Rik), mRNA.	91.6333
1110007M04Rik	1110007M04RIK	Mus musculus RIKEN cDNA 1110007M04 gene (1110007M04Rik), mRNA.	91.4778
Zfp312	ZFP312		91.4118
LOC384593	LOC384593	PREDICTED: Mus musculus similar to 60S ribosomal protein L23a (LOC384593), mRNA.	91.218
Ccbp2	CCBP2	Mus musculus chemokine binding protein 2 (Ccbp2), mRNA.	91.0501
Polr1e	POLR1E	Mus musculus polymerase (RNA) I polypeptide E (Polr1e), mRNA.	90.9436
EG333830	EG333830	PREDICTED: Mus musculus predicted gene, EG333830 (EG333830), mRNA.	90.9233
Zfp760	ZFP760	Mus musculus zinc finger protein 760 (Zfp760), mRNA.	90.8912
LOC545472	LOC545472	PREDICTED: Mus musculus similar to BTB (POZ) domain containing 1 (LOC545472), mRNA.	90.5364
Tmem29	TMEM29	PREDICTED: Mus musculus transmembrane protein 29, transcript variant 2 (Tmem29), mRNA.	90.2966
Zbtb46	ZBTB46	Mus musculus zinc finger and BTB domain containing 46 (Zbtb46), mRNA.	90.1489
Tpd52l2	TPD52L2	Mus musculus tumor protein D52-like 2 (Tpd52l2), mRNA.	90.0544
1520402A20Rik	1520402A20RIK		90.0074
Gtf2h5	GTF2H5	Mus musculus general transcription factor IIH, polypeptide 5 (Gtf2h5), mRNA.	90.0028
6820406G21Rik	6820406G21RIK		89.772
Catsper2	CATSPER2	Mus musculus cation channel, sperm associated 2 (Catsper2), mRNA.	89.6418
6330403M23Rik	6330403M23RIK		89.4637
E230024B12Rik	E230024B12RIK		89.3961
Map1lc3b	MAP1LC3B	Mus musculus microtubule-associated protein 1 light chain 3 beta (Map1lc3b), mRNA.	89.3453
Tnfrsf26	TNFRSF26	Mus musculus tumor necrosis factor receptor superfamily, member 26 (Tnfrsf26), mRNA.	89.3405
Nxt2	NXT2	Mus musculus nuclear transport factor 2-like export factor 2 (Nxt2), mRNA.	89.2313
Wipf1	WIPF1	Mus musculus WAS/WASL interacting protein family, member 1 (Wipf1), mRNA.	89.2147
Rbm45	RBM45	Mus musculus RNA binding motif protein 45 (Rbm45), mRNA.	88.9753
Bhlhb9	BHLHB9	Mus musculus basic helix-loop-helix domain containing, class B9 (Bhlhb9), mRNA.	88.9684
1810020D17Rik	1810020D17RIK	Mus musculus RIKEN cDNA 1810020D17 gene (1810020D17Rik), mRNA.	88.9146
P2ry5	P2RY5	Mus musculus purinergic receptor P2Y, G-protein coupled, 5 (P2ry5), mRNA.	88.9028
Dgkd	DGKD		88.8116
Calml4	CALML4		88.7076
A130092J06Rik	A130092J06RIK	Mus musculus RIKEN cDNA A130092J06 gene (A130092J06Rik), mRNA.	88.4634
Slc30a1	SLC30A1	Mus musculus solute carrier family 30 (zinc transporter), member 1 (Slc30a1), mRNA.	88.387
9330181H08Rik	9330181H08RIK		87.9856
LOC100041703	LOC100041703	PREDICTED: Mus musculus similar to G protein gamma-5 subunit (LOC100041703), mRNA.	87.977
LOC232887	LOC232887		87.7997
Arntl	ARNTL	Mus musculus aryl hydrocarbon receptor nuclear translocator-like (Arntl), mRNA.	87.5018
Sec63	SEC63	Mus musculus SEC63-like (S. cerevisiae) (Sec63), mRNA.	87.3067
EG408196	EG408196	Mus musculus predicted gene, EG408196 (EG408196), mRNA.	87.1327
Ahctf1	AHCTF1	Mus musculus AT hook containing transcription factor 1 (Ahctf1), mRNA.	87.1246
B530045E10Rik	B530045E10RIK		87.0186
Atp10d	ATP10D	Mus musculus ATPase, Class V, type 10D (Atp10d), mRNA.	86.9017
Eltd1	ELTD1	Mus musculus EGF, latrophilin seven transmembrane domain containing 1 (Eltd1), mRNA.	86.6465
LOC386233	LOC386233		86.3938
Klhl7	KLHL7	Mus musculus kelch-like 7 (Drosophila) (Klhl7), mRNA.	86.3797
Supv3l1	SUPV3L1	Mus musculus suppressor of var1, 3-like 1 (S. cerevisiae) (Supv3l1), mRNA.	86.367
LOC638034	LOC638034	PREDICTED: Mus musculus similar to signal recognition particle receptor ('docking protein') (LOC638034), misc RNA.	86.363
Cdc2l6	CDC2L6	Mus musculus cell division cycle 2-like 6 (CDK8-like) (Cdc2l6), mRNA.	86.3045
A730020L20Rik	A730020L20RIK		86.2698
Hsp105	HSP105		86.0039
Rnuxa	RNUXA	Mus musculus RNA U, small nuclear RNA export adaptor (Rnuxa), mRNA.	85.669
LOC100048589	LOC100048589	PREDICTED: Mus musculus similar to CDNA sequence BC052040, transcript variant 1 (LOC100048589), mRNA.	85.4466
Timm8a1	TIMM8A1	Mus musculus translocase of inner mitochondrial membrane 8 homolog a1 (yeast) (Timm8a1), mRNA.	85.3927
LOC639931	LOC639931	PREDICTED: Mus musculus similar to zinc RING finger protein SAG (LOC639931), mRNA.	85.3862
LOC100044842	LOC100044842	PREDICTED: Mus musculus similar to cyclin fold protein 1, transcript variant 1 (LOC100044842), mRNA.	85.3334
Hat1	HAT1	Mus musculus histone aminotransferase 1 (Hat1), mRNA.	85.324
Enoph1	ENOPH1	Mus musculus enolase-phosphatase 1 (Enoph1), mRNA.	85.1849
Armc10	ARMC10	Mus musculus armadillo repeat containing 10 (Armc10), mRNA.	84.8561
BC019806	BC019806		84.7704
A630059F13Rik	A630059F13RIK		84.7105
1700019E19Rik	1700019E19RIK	Mus musculus RIKEN cDNA 1700019E19 gene (1700019E19Rik), mRNA.	84.6872
Bcl2	BCL2	Mus musculus B-cell leukemia/lymphoma 2 (Bcl2), transcript variant 1, mRNA.	84.311
6430524C05Rik	6430524C05RIK		84.0866
LOC381132	LOC381132		84.064
Rras2	RRAS2	Mus musculus related RAS viral (r-ras) oncogene homolog 2 (Rras2), mRNA.	83.8994
scl000408.1_6	SCL000408.1_6		83.8037
Arih1	ARIH1	Mus musculus ariadne ubiquitin-conjugating enzyme E2 binding protein homolog 1 (Drosophila) (Arih1), mRNA.	83.753
LOC100046503	LOC100046503	PREDICTED: Mus musculus similar to suppressor of initiator codon mutations, related sequence 1 (LOC100046503), misc RNA.	83.617
D030029J20Rik	D030029J20RIK		83.6047
Rg9mtd1	RG9MTD1	Mus musculus RNA (guanine-9-) methyltransferase domain containing 1 (Rg9mtd1), mRNA.	83.4283
0610010I05Rik	0610010I05RIK		83.2589
LOC634327	LOC634327	PREDICTED: Mus musculus similar to bromodomain-containing protein BP75 (LOC634327), mRNA.	83.2219
LOC385256	LOC385256		82.8886
C1galt1	C1GALT1	Mus musculus core 1 synthase, glycoprotein-N-acetylgalactosamine 3-beta-galactosyltransferase, 1 (C1galt1), mRNA.	82.8721
Mmp12	MMP12	Mus musculus matrix metallopeptidase 12 (Mmp12), mRNA.	82.7219
Gmcl1	GMCL1	Mus musculus germ cell-less homolog 1 (Drosophila) (Gmcl1), mRNA.	82.6983
Tmem48	TMEM48	Mus musculus transmembrane protein 48 (Tmem48), mRNA.	82.5483
5830454E08Rik	5830454E08RIK	PREDICTED: Mus musculus RIKEN cDNA 5830454E08 gene (5830454E08Rik), mRNA.	82.4909
Polr2g	POLR2G	Mus musculus polymerase (RNA) II (DNA directed) polypeptide G (Polr2g), mRNA.	82.2795
LOC674004	LOC674004	PREDICTED: Mus musculus similar to gonadotropin inducible ovarian transcription factor 2 (LOC674004), mRNA.	82.1599
Sergef	SERGEF	Mus musculus secretion regulating guanine nucleotide exchange factor (Sergef), mRNA.	82.0341
Gad1	GAD1		81.8223
Dnmt1	DNMT1	Mus musculus DNA methyltransferase (cytosine-5) 1 (Dnmt1), mRNA.	81.764
Msh6	MSH6	Mus musculus mutS homolog 6 (E. coli) (Msh6), mRNA.	81.534
Slc34a1	SLC34A1	Mus musculus solute carrier family 34 (sodium phosphate), member 1 (Slc34a1), mRNA.	81.4676
BC003236	BC003236		81.3011
Ifi47	IFI47	Mus musculus interferon gamma inducible protein 47 (Ifi47), mRNA.	81.2617
Lysmd1	LYSMD1	Mus musculus LysM, putative peptidoglycan-binding, domain containing 1 (Lysmd1), mRNA.	81.2264
Slc6a4	SLC6A4		81.1802
LOC632230	LOC632230	PREDICTED: Mus musculus similar to Ribosomal protein L5 (LOC632230), misc RNA.	81.1618
Atp5h	ATP5H	Mus musculus ATP synthase, H+ transporting, mitochondrial F0 complex, subunit d (Atp5h), nuclear gene encoding mitochondrial protein, mRNA.	81.1486
LOC385274	LOC385274		81.1396
Magee1	MAGEE1	Mus musculus melanoma antigen, family E, 1 (Magee1), mRNA.	81.0111
Phactr4	PHACTR4	Mus musculus phosphatase and actin regulator 4 (Phactr4), mRNA.	80.9394
A730004F22Rik	A730004F22RIK		80.803
Prnp	PRNP	Mus musculus prion protein (Prnp), mRNA.	80.7258
Gfer	GFER	Mus musculus growth factor, erv1 (S. cerevisiae)-like (augmenter of liver regeneration) (Gfer), mRNA.	80.6463
Zfp800	ZFP800	Mus musculus zinc finger protein 800 (Zfp800), mRNA.	80.378
Mterf	MTERF	Mus musculus mitochondrial transcription termination factor (Mterf), nuclear gene encoding mitochondrial protein, transcript variant 2, mRNA.	80.3489
Zfp597	ZFP597	Mus musculus zinc finger protein 597 (Zfp597), mRNA.	80.2927
Tsc22d2	TSC22D2	Mus musculus TSC22 domain family 2 (Tsc22d2), mRNA.	80.2914
St3gal6	ST3GAL6	Mus musculus ST3 beta-galactoside alpha-2,3-sialyltransferase 6 (St3gal6), mRNA.	80.21
LOC100045678	LOC100045678	PREDICTED: Mus musculus hypothetical protein LOC100045678 (LOC100045678), mRNA.	80.2061
Htatsf1	HTATSF1	Mus musculus HIV TAT specific factor 1 (Htatsf1), mRNA.	80.0959
Thoc7	THOC7	Mus musculus THO complex 7 homolog (Drosophila) (Thoc7), transcript variant 1, mRNA.	80.0463
C130092E12	C130092E12		79.9819
0610010D24Rik	0610010D24RIK		79.7099
Gdf9	GDF9	Mus musculus growth differentiation factor 9 (Gdf9), mRNA.	79.6645
LOC386117	LOC386117		79.6361
Fgd6	FGD6		79.6074
Bxdc1	BXDC1	Mus musculus brix domain containing 1 (Bxdc1), transcript variant 1, mRNA.	79.4599
Ppid	PPID		79.3826
C230070D10Rik	C230070D10RIK		79.3611
A430107N12Rik	A430107N12RIK		79.3396
LOC665032	LOC665032	PREDICTED: Mus musculus similar to ribosomal protein (LOC665032), mRNA.	79.2475
Snhg10	SNHG10	Mus musculus small nucleolar RNA host gene (non-protein coding) 10 (Snhg10) on chromosome 12.	78.9722
B930008G03Rik	B930008G03RIK		78.9427
Ecsit	ECSIT	Mus musculus ECSIT homolog (Drosophila) (Ecsit), mRNA.	78.9155
Etaa1	ETAA1	Mus musculus Ewing's tumor-associated antigen 1 (Etaa1), mRNA.	78.8732
Cd3e	CD3E	Mus musculus CD3 antigen, epsilon polypeptide (Cd3e), mRNA.	78.8485
Gp38	GP38		78.6004
D130040H23Rik	D130040H23RIK	Mus musculus RIKEN cDNA D130040H23 gene (D130040H23Rik), mRNA.	78.5909
5133400G04Rik	5133400G04RIK	Mus musculus RIKEN cDNA 5133400G04 gene (5133400G04Rik), transcript variant 2, mRNA.	78.5666
E430013K19Rik	E430013K19RIK		78.4894
LOC100046825	LOC100046825	PREDICTED: Mus musculus similar to protein kinase Myak-S (LOC100046825), misc RNA.	78.4807
LOC100045780	LOC100045780	PREDICTED: Mus musculus similar to metalloprotease-disintegrin meltrin beta (LOC100045780), mRNA.	78.444
2410003K15Rik	2410003K15RIK		78.2397
Wbp4	WBP4		78.2305
LOC385825	LOC385825		78.2271
Med21	MED21	Mus musculus mediator complex subunit 21 (Med21), mRNA.	78.2184
BC005537	BC005537	Mus musculus cDNA sequence BC005537 (BC005537), mRNA.	78.0405
Fin14	FIN14		78.0343
BC022687	BC022687	Mus musculus cDNA sequence BC022687 (BC022687), mRNA.	77.8964
C730009F21Rik	C730009F21RIK		77.6876
C030026E19Rik	C030026E19RIK		77.5206
LOC638935	LOC638935	PREDICTED: Mus musculus similar to peptidylarginine deiminase, type II (LOC638935), mRNA.	77.23
Brd3	BRD3		76.9847
Pls3	PLS3	Mus musculus plastin 3 (T-isoform) (Pls3), mRNA.	76.9354
1110067B18Rik	1110067B18RIK		76.8156
Adam9	ADAM9	Mus musculus a disintegrin and metallopeptidase domain 9 (meltrin gamma) (Adam9), mRNA.	76.7774
1100001J08Rik	1100001J08RIK		76.6726
Slc3a2	SLC3A2	Mus musculus solute carrier family 3 (activators of dibasic and neutral amino acid transport), member 2 (Slc3a2), mRNA.	76.6257
Cox18	COX18	Mus musculus COX18 cytochrome c oxidase assembly homolog (S. cerevisiae) (Cox18), mRNA.	76.5802
C130002K18Rik	C130002K18RIK		76.4329
Ndfip2	NDFIP2	Mus musculus Nedd4 family interacting protein 2 (Ndfip2), mRNA.	76.3136
C230078J11Rik	C230078J11RIK		76.2861
C630004M23Rik	C630004M23RIK		76.1703
Mrpl52	MRPL52	Mus musculus mitochondrial ribosomal protein L52 (Mrpl52), nuclear gene encoding mitochondrial protein, mRNA.	75.9848
C920011N12Rik	C920011N12RIK		75.8285
D030017L14Rik	D030017L14RIK		75.7648
Bnip3l	BNIP3L	Mus musculus BCL2/adenovirus E1B interacting protein 3-like (Bnip3l), mRNA.	75.7644
Zfp69	ZFP69	Mus musculus zinc finger protein 69 (Zfp69), mRNA.	75.719
D030026J11Rik	D030026J11RIK		75.6459
Eif2ak2	EIF2AK2	Mus musculus eukaryotic translation initiation factor 2-alpha kinase 2 (Eif2ak2), mRNA.	75.4365
LOC671641	LOC671641	PREDICTED: Mus musculus similar to ribosomal protein S12 (LOC671641), mRNA.	75.2877
LOC385877	LOC385877		75.2599
Prickle3	PRICKLE3	Mus musculus prickle homolog 3 (Drosophila) (Prickle3), mRNA.	75.0166
F8a	F8A	Mus musculus factor 8-associated gene A (F8a), mRNA.	74.9959
Gm561	GM561	Mus musculus gene model 561, (NCBI) (Gm561), mRNA.	74.8126
LOC667250	LOC667250	Mus musculus histone H3-like (LOC667250), mRNA.	74.614
2400010C15Rik	2400010C15RIK		74.477
9030024J15Rik	9030024J15RIK		74.2667
Zxda	ZXDA	Mus musculus zinc finger, X-linked, duplicated A (Zxda) on chromosome X.	74.2557
Tigd2	TIGD2	Mus musculus tigger transposable element derived 2 (Tigd2), mRNA.	73.9724
Zfp654	ZFP654	Mus musculus zinc finger protein 654 (Zfp654), mRNA.	73.9691
Tmem24	TMEM24	Mus musculus transmembrane protein 24 (Tmem24), mRNA.	73.9286
Gata2	GATA2	Mus musculus GATA binding protein 2 (Gata2), mRNA.	73.7269
Tmem135	TMEM135	Mus musculus transmembrane protein 135 (Tmem135), mRNA.	73.5859
Arhgef11	ARHGEF11		73.5036
Coq2	COQ2	Mus musculus coenzyme Q2 homolog, prenyltransferase (yeast) (Coq2), mRNA.	73.3833
Plac1l	PLAC1L	Mus musculus placenta-specific 1-like (Plac1l), mRNA.	73.2882
A230021I18Rik	A230021I18RIK		73.1036
Aim2	AIM2	Mus musculus absent in melanoma 2 (Aim2), mRNA.	73.0991
Zdhhc4	ZDHHC4	Mus musculus zinc finger, DHHC domain containing 4 (Zdhhc4), mRNA.	72.9229
LOC100048280	LOC100048280	PREDICTED: Mus musculus similar to crooked legs CG14938-PB, transcript variant 1 (LOC100048280), mRNA.	72.6392
Nfyb	NFYB	Mus musculus nuclear transcription factor-Y beta (Nfyb), mRNA.	72.6388
LOC382050	LOC382050		72.6073
Zfyve16	ZFYVE16	Mus musculus zinc finger, FYVE domain containing 16 (Zfyve16), mRNA.	72.2203
Gins4	GINS4	Mus musculus GINS complex subunit 4 (Sld5 homolog) (Gins4), mRNA.	72.18
4930455F23Rik	4930455F23RIK	Mus musculus RIKEN cDNA 4930455F23 gene (4930455F23Rik), mRNA.	72.0959
5930418K15Rik	5930418K15RIK		72.0652
Hspb6	HSPB6	Mus musculus heat shock protein, alpha-crystallin-related, B6 (Hspb6), mRNA.	71.9599
Med31	MED31	Mus musculus mediator of RNA polymerase II transcription, subunit 31 homolog (yeast) (Med31), mRNA.	71.9483
C1ql2	C1QL2	Mus musculus complement component 1, q subcomponent-like 2 (C1ql2), mRNA.	71.9367
Iqwd1	IQWD1	PREDICTED: Mus musculus IQ motif and WD repeats 1 (Iqwd1), mRNA.	71.8912
Mad2l1	MAD2L1	Mus musculus MAD2 (mitotic arrest deficient, homolog)-like 1 (yeast) (Mad2l1), mRNA.	71.819
6330575B07Rik	6330575B07RIK		71.6612
Kpnb1	KPNB1	Mus musculus karyopherin (importin) beta 1 (Kpnb1), mRNA.	71.6255
Rnase4	RNASE4	Mus musculus ribonuclease, RNase A family 4 (Rnase4), transcript variant 1, mRNA.	71.5005
4831403C07Rik	4831403C07RIK		71.4538
Kpna1	KPNA1	Mus musculus karyopherin (importin) alpha 1 (Kpna1), mRNA.	71.3429
2810405K07Rik	2810405K07RIK		71.3372
S100a10	S100A10	Mus musculus S100 calcium binding protein A10 (calpactin) (S100a10), mRNA.	71.2997
Gpr171	GPR171	Mus musculus G protein-coupled receptor 171 (Gpr171), mRNA.	71.0935
4931415C17Rik	4931415C17RIK		71.0674
9130020K20Rik	9130020K20RIK		70.9889
Gtl3	GTL3	Mus musculus gene trap locus 3 (Gtl3), mRNA.	70.9218
Nmd3	NMD3	Mus musculus NMD3 homolog (S. cerevisiae) (Nmd3), mRNA.	70.9118
2010313D22Rik	2010313D22RIK		70.8981
LOC100048480	LOC100048480	PREDICTED: Mus musculus similar to ubiquinol-cytochrome c reductase binding protein (LOC100048480), mRNA.	70.855
D930007N19Rik	D930007N19RIK		70.8051
Igh-VJ558	IGH-VJ558	PREDICTED: Mus musculus immunoglobulin heavy chain (J558 family) (Igh-VJ558), mRNA.	70.6295
2810402A17Rik	2810402A17RIK		70.4071
Zeb1	ZEB1	Mus musculus zinc finger E-box binding homeobox 1 (Zeb1), mRNA.	70.3898
Cttnbp2nl	CTTNBP2NL	Mus musculus CTTNBP2 N-terminal like (Cttnbp2nl), mRNA.	70.3704
Zscan12	ZSCAN12	Mus musculus zinc finger and SCAN domain containing 12 (Zscan12), mRNA.	70.3409
Fignl1	FIGNL1	Mus musculus fidgetin-like 1 (Fignl1), mRNA.	70.192
Trb	TRB		70.042
Rpl22l1	RPL22L1	Mus musculus ribosomal protein L22 like 1 (Rpl22l1), mRNA.	70.0083
BC037704	BC037704		69.9426
C030002B11Rik	C030002B11RIK		69.907
Arl1	ARL1	Mus musculus ADP-ribosylation factor-like 1 (Arl1), mRNA.	69.8461
Errfi1	ERRFI1	Mus musculus ERBB receptor feedback inhibitor 1 (Errfi1), mRNA.	69.826
E030024L06Rik	E030024L06RIK		69.683
1700013G10Rik	1700013G10RIK	PREDICTED: Mus musculus RIKEN cDNA 1700013G10 gene (1700013G10Rik), mRNA.	69.5617
C230009C22Rik	C230009C22RIK		69.4886
6230416J20Rik	6230416J20RIK		69.4014
Etfa	ETFA	Mus musculus electron transferring flavoprotein, alpha polypeptide (Etfa), nuclear gene encoding mitochondrial protein, mRNA.	69.2964
Klhl14	KLHL14	Mus musculus kelch-like 14 (Drosophila) (Klhl14), mRNA.	69.2885
Cdc73	CDC73	Mus musculus cell division cycle 73, Paf1/RNA polymerase II complex component, homolog (S. cerevisiae) (Cdc73), mRNA.	69.2018
Rbm15	RBM15		69.1411
Fbxo33	FBXO33	Mus musculus F-box protein 33 (Fbxo33), mRNA.	69.1192
Cetn3	CETN3	Mus musculus centrin 3 (Cetn3), mRNA.	69.0259
Ywhaq	YWHAQ	Mus musculus tyrosine 3-monooxygenase/tryptophan 5-monooxygenase activation protein, theta polypeptide (Ywhaq), mRNA.	68.9729
Farp2	FARP2	Mus musculus FERM, RhoGEF and pleckstrin domain protein 2 (Farp2), mRNA.	68.9328
1700023M03Rik	1700023M03RIK		68.9222
Rwdd4a	RWDD4A	Mus musculus RWD domain containing 4A (Rwdd4a), mRNA.	68.9042
Ccdc55	CCDC55	Mus musculus coiled-coil domain containing 55 (Ccdc55), mRNA.	68.8703
Mrps24	MRPS24	Mus musculus mitochondrial ribosomal protein S24 (Mrps24), nuclear gene encoding mitochondrial protein, mRNA.	68.855
Ankrd10	ANKRD10	Mus musculus ankyrin repeat domain 10 (Ankrd10), mRNA.	68.7281
Lrp11	LRP11	Mus musculus low density lipoprotein receptor-related protein 11 (Lrp11), mRNA.	68.3191
1810035L17Rik	1810035L17RIK	Mus musculus RIKEN cDNA 1810035L17 gene (1810035L17Rik), mRNA.	68.2786
Areg	AREG	Mus musculus amphiregulin (Areg), mRNA.	68.1539
Txn2	TXN2	Mus musculus thioredoxin 2 (Txn2), nuclear gene encoding mitochondrial protein, mRNA.	68.0767
Hisppd1	HISPPD1	Mus musculus histidine acid phosphatase domain containing 1 (Hisppd1), mRNA.	68.0157
LOC100044468	LOC100044468	PREDICTED: Mus musculus similar to nemo-like kinase (LOC100044468), mRNA.	67.9874
Sgpp1	SGPP1	Mus musculus sphingosine-1-phosphate phosphatase 1 (Sgpp1), mRNA.	67.93
Golph3l	GOLPH3L	Mus musculus golgi phosphoprotein 3-like (Golph3l), mRNA.	67.8481
Tfb1m	TFB1M	Mus musculus transcription factor B1, mitochondrial (Tfb1m), nuclear gene encoding mitochondrial protein, mRNA.	67.5933
B430007K19Rik	B430007K19RIK		67.5577
Ly96	LY96	Mus musculus lymphocyte antigen 96 (Ly96), mRNA.	67.5436
Anxa1	ANXA1	Mus musculus annexin A1 (Anxa1), mRNA.	67.525
AI449175	AI449175	Mus musculus expressed sequence AI449175 (AI449175), transcript variant 1, mRNA.	67.4545
1500001M20Rik	1500001M20RIK	Mus musculus RIKEN cDNA 1500001M20 gene (1500001M20Rik), mRNA.	67.4419
Ube2d3	UBE2D3	Mus musculus ubiquitin-conjugating enzyme E2D 3 (UBC4/5 homolog, yeast) (Ube2d3), mRNA.	67.436
mtDNA_COXII	MTDNA_COXII		67.2786
Rbm12	RBM12	Mus musculus RNA binding motif protein 12 (Rbm12), transcript variant 2, mRNA.	67.2385
R3hdm2	R3HDM2	Mus musculus R3H domain containing 2 (R3hdm2), mRNA. XM_899252 XM_899263 XM_899266 XM_899270 XM_899277 XM_899286 XM_907380 XM_920311 XM_920324 XM_920334 XM_920346 XM_920357 XM_920367 XM_920384 XM_920392 XM_920401 XM_920409 XM_920417 XM_920428 XM_920439 XM_920447	67.1871
A430015E08Rik	A430015E08RIK		67.1527
1810022K09Rik	1810022K09RIK		67.1275
LOC100042773	LOC100042773	PREDICTED: Mus musculus similar to transmembrane emp24 domain-containing protein 10 (LOC100042773), mRNA.	67.0517
Zfp30	ZFP30	Mus musculus zinc finger protein 30 (Zfp30), mRNA.	67.0439
2610020O08Rik	2610020O08RIK		66.8216
A730063M14Rik	A730063M14RIK		66.7984
Tde2	TDE2		66.7748
Muc13	MUC13	Mus musculus mucin 13, epithelial transmembrane (Muc13), mRNA.	66.5347
Cxcl14	CXCL14		66.4743
Zfp75	ZFP75	Mus musculus zinc finger protein 75 (Zfp75), mRNA.	66.4414
Gm114	GM114	Mus musculus gene model 114, (NCBI) (Gm114), mRNA. XM_925684 XM_925685	66.4274
Sdhd	SDHD	Mus musculus succinate dehydrogenase complex, subunit D, integral membrane protein (Sdhd), nuclear gene encoding mitochondrial protein, mRNA.	66.4032
Nr1h4	NR1H4	Mus musculus nuclear receptor subfamily 1, group H, member 4 (Nr1h4), mRNA.	66.4006
Tbc1d23	TBC1D23	Mus musculus TBC1 domain family, member 23 (Tbc1d23), mRNA.	66.3146
Cog3	COG3		66.3006
Krt10	KRT10	Mus musculus keratin 10 (Krt10), mRNA.	66.2286
1810020C02Rik	1810020C02RIK		66.2282
Vamp4	VAMP4		65.9977
Pcbp4	PCBP4	Mus musculus poly(rC) binding protein 4 (Pcbp4), mRNA.	65.9286
5830431A10Rik	5830431A10RIK	PREDICTED: Mus musculus RIKEN cDNA 5830431A10 gene (5830431A10Rik), misc RNA.	65.8772
E130118D18Rik	E130118D18RIK		65.8547
C030013C21Rik	C030013C21RIK		65.8458
Fhod1	FHOD1		65.8117
Kctd9	KCTD9	Mus musculus potassium channel tetramerisation domain containing 9 (Kctd9), mRNA.	65.8024
LOC333751	LOC333751		65.7837
LOC384104	LOC384104		65.7654
B230342M21Rik	B230342M21RIK	Mus musculus RIKEN cDNA B230342M21 gene (B230342M21Rik), mRNA.	65.7402
Hcfc1	HCFC1	Mus musculus host cell factor C1 (Hcfc1), mRNA.	65.6776
Anapc4	ANAPC4	Mus musculus anaphase promoting complex subunit 4 (Anapc4), mRNA.	65.6561
C730026O12Rik	C730026O12RIK		65.5574
C330013J21Rik	C330013J21RIK		65.5404
Tspan32	TSPAN32	Mus musculus tetraspanin 32 (Tspan32), mRNA.	65.5048
2010007L18Rik	2010007L18RIK		65.4921
Ctsl	CTSL	Mus musculus cathepsin L (Ctsl), mRNA.	65.4834
Polk	POLK	Mus musculus polymerase (DNA directed), kappa (Polk), mRNA.	65.403
1700021C14Rik	1700021C14RIK	Mus musculus RIKEN cDNA 1700021C14 gene (1700021C14Rik), mRNA.	65.3557
6530415H11Rik	6530415H11RIK		65.1598
Pus7l	PUS7L	Mus musculus pseudouridylate synthase 7 homolog (S. cerevisiae)-like (Pus7l), mRNA.	65.1243
LOC100041103	LOC100041103	PREDICTED: Mus musculus hypothetical protein LOC100041103 (LOC100041103), mRNA.	65.1084
A830081L15Rik	A830081L15RIK		65.0617
Ccdc5	CCDC5	Mus musculus coiled-coil domain containing 5 (Ccdc5), mRNA.	65.0293
Mrpl50	MRPL50	Mus musculus mitochondrial ribosomal protein L50 (Mrpl50), nuclear gene encoding mitochondrial protein, mRNA.	64.9988
Aldh6a1	ALDH6A1	Mus musculus aldehyde dehydrogenase family 6, subfamily A1 (Aldh6a1), nuclear gene encoding mitochondrial protein, mRNA.	64.9912
Egr2	EGR2		64.9795
D330008I21Rik	D330008I21RIK		64.9657
Fh1	FH1	Mus musculus fumarate hydratase 1 (Fh1), mRNA.	64.9647
Ulk2	ULK2	Mus musculus Unc-51 like kinase 2 (C. elegans) (Ulk2), mRNA.	64.844
Arhgap21	ARHGAP21		64.8175
D030056L22Rik	D030056L22RIK	Mus musculus RIKEN cDNA D030056L22 gene (D030056L22Rik), mRNA.	64.7801
ORF28	ORF28	Mus musculus open reading frame 28 (ORF28), transcript variant 2, mRNA.	64.7179
Timd2	TIMD2	Mus musculus T-cell immunoglobulin and mucin domain containing 2 (Timd2), mRNA.	64.3949
Zfp3	ZFP3	Mus musculus zinc finger protein 3 (Zfp3), mRNA.	64.341
LOC386218	LOC386218		64.323
Gzf1	GZF1	Mus musculus GDNF-inducible zinc finger protein 1 (Gzf1), mRNA.	64.2154
6720458D17Rik	6720458D17RIK		64.1929
Hspa2	HSPA2	Mus musculus heat shock protein 2 (Hspa2), transcript variant 2, mRNA.	64.1728
Spcs3	SPCS3	Mus musculus signal peptidase complex subunit 3 homolog (S. cerevisiae) (Spcs3), mRNA.	64.166
Lin54	LIN54	Mus musculus lin-54 homolog (C. elegans) (Lin54), mRNA.	64.0901
1700007P14Rik	1700007P14RIK		64.0592
Sfrs17b	SFRS17B	Mus musculus splicing factor, arginine/serine-rich 17b (Sfrs17b), mRNA.	63.9766
Exdl2	EXDL2	Mus musculus exonuclease 3''-5'' domain-like 2 (Exdl2), mRNA.	63.9595
Rbak	RBAK	Mus musculus RB-associated KRAB repressor (Rbak), transcript variant 1, mRNA.	63.939
Mybpc2	MYBPC2	Mus musculus myosin binding protein C, fast-type (Mybpc2), mRNA.	63.9091
D830013H23Rik	D830013H23RIK		63.858
5830496L11Rik	5830496L11RIK		63.5455
Ciapin1	CIAPIN1	Mus musculus cytokine induced apoptosis inhibitor 1 (Ciapin1), mRNA.	63.5258
Nt5e	NT5E	Mus musculus 5' nucleotidase, ecto (Nt5e), mRNA.	63.4689
Csnk2a2	CSNK2A2	Mus musculus casein kinase 2, alpha prime polypeptide (Csnk2a2), mRNA.	63.4611
Ltv1	LTV1	Mus musculus LTV1 homolog (S. cerevisiae) (Ltv1), mRNA.	63.2123
LOC676748	LOC676748	PREDICTED: Mus musculus similar to PAP associated domain containing 4 (LOC676748), mRNA.	63.1207
LOC383125	LOC383125		63.0112
LOC385019	LOC385019		63.0063
4833444G19Rik	4833444G19RIK		63.0003
Cox7b	COX7B	Mus musculus cytochrome c oxidase subunit VIIb (Cox7b), nuclear gene encoding mitochondrial protein, mRNA.	62.8239
Gng10	GNG10	Mus musculus guanine nucleotide binding protein (G protein), gamma 10 (Gng10), mRNA.	62.6284
1110037F02Rik	1110037F02RIK	Mus musculus RIKEN cDNA 1110037F02 gene (1110037F02Rik), mRNA.	62.6127
LOC382114	LOC382114		62.5846
Cd3d	CD3D		62.499
LOC100046025	LOC100046025	PREDICTED: Mus musculus similar to mKIAA1230 protein, transcript variant 1 (LOC100046025), mRNA.	62.4516
Tmem87a	TMEM87A	Mus musculus transmembrane protein 87A (Tmem87a), mRNA.	62.443
Ccdc126	CCDC126	Mus musculus coiled-coil domain containing 126 (Ccdc126), mRNA.	62.4383
Mfng	MFNG	Mus musculus MFNG O-fucosylpeptide 3-beta-N-acetylglucosaminyltransferase (Mfng), mRNA.	62.4364
C130020C07Rik	C130020C07RIK		62.3228
LOC624198	LOC624198	PREDICTED: Mus musculus similar to cadherin 11 (LOC624198), misc RNA.	62.2646
Vpreb3	VPREB3	Mus musculus pre-B lymphocyte gene 3 (Vpreb3), mRNA.	62.2247
Rims3	RIMS3		62.0979
Cnksr3	CNKSR3	Mus musculus Cnksr family member 3 (Cnksr3), mRNA.	61.9797
B130066H02Rik	B130066H02RIK		61.7853
Cno	CNO	Mus musculus cappuccino (Cno), mRNA.	61.783
Dyrk1a	DYRK1A	Mus musculus dual-specificity tyrosine-(Y)-phosphorylation regulated kinase 1a (Dyrk1a), mRNA.	61.5197
Gnl2	GNL2	Mus musculus guanine nucleotide binding protein-like 2 (nucleolar) (Gnl2), mRNA.	61.4612
5730405I09Rik	5730405I09RIK		61.4363
Spns1	SPNS1	Mus musculus spinster homolog 1 (Drosophila) (Spns1), mRNA.	61.3828
Cep170	CEP170	Mus musculus centrosomal protein 170 (Cep170), mRNA.	61.3621
4930515G01Rik	4930515G01RIK	PREDICTED: Mus musculus RIKEN cDNA 4930515G01 gene (4930515G01Rik), misc RNA.	61.1238
Rgs10	RGS10	Mus musculus regulator of G-protein signalling 10 (Rgs10), mRNA.	61.0965
5330431K02Rik	5330431K02RIK		60.9321
Rnf144a	RNF144A	Mus musculus ring finger protein 144A (Rnf144a), transcript variant 2, mRNA.	60.9268
Ccl25	CCL25	Mus musculus chemokine (C-C motif) ligand 25 (Ccl25), mRNA.	60.8968
Phca	PHCA	Mus musculus phytoceramidase, alkaline (Phca), mRNA.	60.8461
Zbed4	ZBED4	Mus musculus zinc finger, BED domain containing 4 (Zbed4), mRNA.	60.8343
Nus1	NUS1	Mus musculus nuclear undecaprenyl pyrophosphate synthase 1 homolog (S. cerevisiae) (Nus1), mRNA.	60.8114
Sh3pxd2b	SH3PXD2B	Mus musculus SH3 and PX domains 2B (Sh3pxd2b), mRNA.	60.7537
Cript	CRIPT	Mus musculus cysteine-rich PDZ-binding protein (Cript), mRNA.	60.7418
Nup93	NUP93		60.6222
LOC100044298	LOC100044298	PREDICTED: Mus musculus hypothetical protein LOC100044298 (LOC100044298), mRNA.	60.6107
E130012A19Rik	E130012A19RIK	Mus musculus RIKEN cDNA E130012A19 gene (E130012A19Rik), mRNA.	60.4701
LOC547150	LOC547150	PREDICTED: Mus musculus similar to p47 protein (LOC547150), misc RNA.	60.4647
Stag3	STAG3	Mus musculus stromal antigen 3 (Stag3), mRNA.	60.437
LOC100048330	LOC100048330	PREDICTED: Mus musculus hypothetical protein LOC100048330 (LOC100048330), mRNA.	60.3347
Them2	THEM2	Mus musculus thioesterase superfamily member 2 (Them2), mRNA.	60.3107
Acbd3	ACBD3	Mus musculus acyl-Coenzyme A binding domain containing 3 (Acbd3), mRNA.	60.26
Itih1	ITIH1	Mus musculus inter-alpha trypsin inhibitor, heavy chain 1 (Itih1), mRNA.	60.1823
Wdr22	WDR22		60.159
2210013K02Rik	2210013K02RIK		60.1354
5730449L18Rik	5730449L18RIK	Mus musculus RIKEN cDNA 5730449L18 gene (5730449L18Rik), mRNA.	60.0984
Egr1	EGR1	Mus musculus early growth response 1 (Egr1), mRNA.	60.0782
D230013B04Rik	D230013B04RIK		60.0615
3110009E18Rik	3110009E18RIK	Mus musculus RIKEN cDNA 3110009E18 gene (3110009E18Rik), mRNA.	60.0262
Epgn	EPGN	Mus musculus epithelial mitogen (Epgn), mRNA.	60.005
9330134C04Rik	9330134C04RIK	Mus musculus RIKEN cDNA 9330134C04 gene (9330134C04Rik), mRNA.	59.9952
4631426J05Rik	4631426J05RIK	Mus musculus RIKEN cDNA 4631426J05 gene (4631426J05Rik), mRNA.	59.9513
Slc30a6	SLC30A6	Mus musculus solute carrier family 30 (zinc transporter), member 6 (Slc30a6), mRNA.	59.8716
Camk2n2	CAMK2N2	PREDICTED: Mus musculus calcium/calmodulin-dependent protein kinase II inhibitor 2 (Camk2n2), mRNA.	59.777
Tmod4	TMOD4	Mus musculus tropomodulin 4 (Tmod4), mRNA.	59.7594
Zfyve27	ZFYVE27	Mus musculus zinc finger, FYVE domain containing 27 (Zfyve27), mRNA.	59.6448
Ndn	NDN	Mus musculus necdin (Ndn), mRNA.	59.5888
D12Ertd553e	D12ERTD553E	Mus musculus DNA segment, Chr 12, ERATO Doi 553, expressed (D12Ertd553e), mRNA.	59.5681
Arhgap29	ARHGAP29	Mus musculus Rho GTPase activating protein 29 (Arhgap29), mRNA.	59.4426
Faim	FAIM	Mus musculus Fas apoptotic inhibitory molecule (Faim), mRNA.	59.4087
LOC280097	LOC280097		59.3926
Ublcp1	UBLCP1	Mus musculus ubiquitin-like domain containing CTD phosphatase 1 (Ublcp1), mRNA.	59.3822
Alad	ALAD	Mus musculus aminolevulinate, delta-, dehydratase (Alad), mRNA.	59.3696
Srr	SRR		59.3387
Zfp68	ZFP68	Mus musculus zinc finger protein 68 (Zfp68), transcript variant 2, mRNA.	59.3303
9330199L01Rik	9330199L01RIK		59.2441
Ctnnb1	CTNNB1	Mus musculus catenin (cadherin associated protein), beta 1 (Ctnnb1), mRNA.	59.2009
Sfrs3	SFRS3	Mus musculus splicing factor, arginine/serine-rich 3 (SRp20) (Sfrs3), mRNA.	58.9941
Ddx21	DDX21	Mus musculus DEAD (Asp-Glu-Ala-Asp) box polypeptide 21 (Ddx21), mRNA.	58.9915
B930089N03Rik	B930089N03RIK		58.9689
Tacstd2	TACSTD2	Mus musculus tumor-associated calcium signal transducer 2 (Tacstd2), mRNA.	58.9413
Birc3	BIRC3	Mus musculus baculoviral IAP repeat-containing 3 (Birc3), mRNA.	58.8603
Ddx11	DDX11		58.8508
Plekha3	PLEKHA3	Mus musculus pleckstrin homology domain-containing, family A (phosphoinositide binding specific) member 3 (Plekha3), mRNA.	58.6129
Map2k4	MAP2K4	Mus musculus mitogen-activated protein kinase kinase 4 (Map2k4), mRNA.	58.5517
Bxdc2	BXDC2	Mus musculus brix domain containing 2 (Bxdc2), mRNA.	58.542
Wdsof1	WDSOF1	Mus musculus WD repeats and SOF domain containing 1 (Wdsof1), mRNA.	58.5274
Mrps33	MRPS33	Mus musculus mitochondrial ribosomal protein S33 (Mrps33), nuclear gene encoding mitochondrial protein, transcript variant 1, mRNA.	58.4903
Hisppd2a	HISPPD2A	Mus musculus histidine acid phosphatase domain containing 2A (Hisppd2a), mRNA.	58.4735
Pyroxd1	PYROXD1	Mus musculus pyridine nucleotide-disulphide oxidoreductase domain 1 (Pyroxd1), mRNA.	58.3297
Stk17b	STK17B	Mus musculus serine/threonine kinase 17b (apoptosis-inducing) (Stk17b), mRNA.	58.3122
Thbd	THBD	Mus musculus thrombomodulin (Thbd), mRNA.	58.2684
4932415G12Rik	4932415G12RIK		58.233
2310044G17Rik	2310044G17RIK	Mus musculus RIKEN cDNA 2310044G17 gene (2310044G17Rik), mRNA.	58.1917
Mlycd	MLYCD	Mus musculus malonyl-CoA decarboxylase (Mlycd), nuclear gene encoding mitochondrial protein, mRNA.	58.1893
LOC100040353	LOC100040353	PREDICTED: Mus musculus similar to splicing coactivator subunit SRm300 (LOC100040353), mRNA.	58.1567
Yipf4	YIPF4	Mus musculus Yip1 domain family, member 4 (Yipf4), mRNA.	58.1518
Cyp7b1	CYP7B1	Mus musculus cytochrome P450, family 7, subfamily b, polypeptide 1 (Cyp7b1), mRNA.	57.9904
Clpx	CLPX	Mus musculus caseinolytic peptidase X (E.coli) (Clpx), transcript variant 1, mRNA.	57.9726
Trim39	TRIM39	Mus musculus tripartite motif-containing 39 (Trim39), mRNA.	57.841
2700049A03Rik	2700049A03RIK		57.7991
Mapre2	MAPRE2	Mus musculus microtubule-associated protein, RP/EB family, member 2 (Mapre2), mRNA.	57.7625
Siat7b	SIAT7B		57.7389
2700094K13Rik	2700094K13RIK	Mus musculus RIKEN cDNA 2700094K13 gene (2700094K13Rik), transcript variant 2, mRNA.	57.7271
2210408F11Rik	2210408F11RIK		57.6679
LOC100046087	LOC100046087	PREDICTED: Mus musculus similar to X-linked lymphocyte-regulated 4A (LOC100046087), mRNA.	57.6203
Slc9a7	SLC9A7	Mus musculus solute carrier family 9 (sodium/hydrogen exchanger), member 7 (Slc9a7), mRNA.	57.5935
Tmem109	TMEM109	Mus musculus transmembrane protein 109 (Tmem109), mRNA.	57.5597
Hus1	HUS1	Mus musculus Hus1 homolog (S. pombe) (Hus1), mRNA.	57.5246
Slc24a3	SLC24A3	Mus musculus solute carrier family 24 (sodium/potassium/calcium exchanger), member 3 (Slc24a3), mRNA.	57.515
Fcho2	FCHO2	Mus musculus FCH domain only 2 (Fcho2), mRNA.	57.4256
Nup43	NUP43	Mus musculus nucleoporin 43 (Nup43), mRNA.	57.3317
1500031L02Rik	1500031L02RIK	Mus musculus RIKEN cDNA 1500031L02 gene (1500031L02Rik), mRNA.	57.2895
4933425B16Rik	4933425B16RIK	PREDICTED: Mus musculus RIKEN cDNA 4933425B16 gene (4933425B16Rik), mRNA.	57.2706
Nol8	NOL8		57.1219
Ndufb10	NDUFB10		56.9031
1700029J07Rik	1700029J07RIK	Mus musculus RIKEN cDNA 1700029J07 gene (1700029J07Rik), mRNA.	56.8996
Mdh2	MDH2	Mus musculus malate dehydrogenase 2, NAD (mitochondrial) (Mdh2), nuclear gene encoding mitochondrial protein, mRNA.	56.8636
Isca1	ISCA1	Mus musculus iron-sulfur cluster assembly 1 homolog (S. cerevisiae) (Isca1), mRNA.	56.6873
Tubb6	TUBB6	Mus musculus tubulin, beta 6 (Tubb6), mRNA.	56.6755
LOC380637	LOC380637		56.6716
Scd1	SCD1	Mus musculus stearoyl-Coenzyme A desaturase 1 (Scd1), mRNA.	56.6543
Rb1	RB1	Mus musculus retinoblastoma 1 (Rb1), mRNA.	56.6232
4930563E22Rik	4930563E22RIK	PREDICTED: Mus musculus RIKEN cDNA 4930563E22 gene, transcript variant 1 (4930563E22Rik), mRNA.	56.5969
LOC100048622	LOC100048622	PREDICTED: Mus musculus similar to EF-hand Ca2+ binding protein p22 (LOC100048622), mRNA.	56.5727
1110021J02Rik	1110021J02RIK		56.5685
Zfp595	ZFP595	Mus musculus zin finger protein 595 (Zfp595), mRNA.	56.525
Nlrc4	NLRC4	Mus musculus NLR family, CARD domain containing 4 (Nlrc4), mRNA.	56.5158
Alg10b	ALG10B	Mus musculus asparagine-linked glycosylation 10 homolog B (yeast, alpha-1,2-glucosyltransferase) (Alg10b), mRNA. XM_922905	56.5102
Gtf2f2	GTF2F2	Mus musculus general transcription factor IIF, polypeptide 2 (Gtf2f2), mRNA.	56.4958
Npal3	NPAL3	Mus musculus NIPA-like domain containing 3 (Npal3), mRNA.	56.414
Nars2	NARS2	Mus musculus asparaginyl-tRNA synthetase 2 (mitochondrial)(putative) (Nars2), mRNA.	56.2123
1700030K09Rik	1700030K09RIK	Mus musculus RIKEN cDNA 1700030K09 gene (1700030K09Rik), mRNA.	56.1967
0610012G03Rik	0610012G03RIK		56.1933
0610040B10Rik	0610040B10RIK	PREDICTED: Mus musculus RIKEN cDNA 0610040B10 gene (0610040B10Rik), mRNA.	56.0242
5430417L22Rik	5430417L22RIK		55.9456
1700026L06Rik	1700026L06RIK		55.9314
Dyrk3	DYRK3	Mus musculus dual-specificity tyrosine-(Y)-phosphorylation regulated kinase 3 (Dyrk3), mRNA.	55.9244
Bzw1	BZW1		55.7224
Fahd1	FAHD1	Mus musculus fumarylacetoacetate hydrolase domain containing 1 (Fahd1), nuclear gene encoding mitochondrial protein, mRNA.	55.7127
Ccrn4l	CCRN4L	Mus musculus CCR4 carbon catabolite repression 4-like (S. cerevisiae) (Ccrn4l), mRNA.	55.6694
Cdc42ep3	CDC42EP3	Mus musculus CDC42 effector protein (Rho GTPase binding) 3 (Cdc42ep3), mRNA.	55.6258
4931429I11Rik	4931429I11RIK	Mus musculus RIKEN cDNA 4931429I11 gene (4931429I11Rik), mRNA.	55.5357
Rdh11	RDH11	Mus musculus retinol dehydrogenase 11 (Rdh11), mRNA.	55.4737
1700016A15Rik	1700016A15RIK		55.4345
Pik3cb	PIK3CB	Mus musculus phosphatidylinositol 3-kinase, catalytic, beta polypeptide (Pik3cb), mRNA.	55.4068
Gng2	GNG2	Mus musculus guanine nucleotide binding protein (G protein), gamma 2 (Gng2), transcript variant 2, mRNA.	55.294
A430106B04Rik	A430106B04RIK		55.2717
Idh2	IDH2	Mus musculus isocitrate dehydrogenase 2 (NADP+), mitochondrial (Idh2), nuclear gene encoding mitochondrial protein, mRNA.	55.2703
Phf3	PHF3	Mus musculus PHD finger protein 3 (Phf3), mRNA.	55.2598
A530023B05Rik	A530023B05RIK		55.1364
Trim32	TRIM32	Mus musculus tripartite motif-containing 32 (Trim32), mRNA.	54.9507
D19Bwg1357e	D19BWG1357E	Mus musculus DNA segment, Chr 19, Brigham & Women's Genetics 1357 expressed (D19Bwg1357e), mRNA.	54.9296
Cd59a	CD59A	Mus musculus CD59a antigen (Cd59a), mRNA.	54.9243
2810408P10Rik	2810408P10RIK	Mus musculus RIKEN cDNA 2810408P10 gene (2810408P10Rik), mRNA.	54.8891
mt-Nd1	MT-ND1		54.8864
Mbnl2	MBNL2	Mus musculus muscleblind-like 2 (Mbnl2), transcript variant 1, mRNA.	54.8652
AA517739	AA517739		54.8217
LOC381739	LOC381739		54.8121
Npy	NPY	Mus musculus neuropeptide Y (Npy), mRNA.	54.6918
Commd7	COMMD7	Mus musculus COMM domain containing 7 (Commd7), mRNA.	54.6903
Lztr1	LZTR1	Mus musculus leucine-zipper-like transcriptional regulator, 1 (Lztr1), mRNA.	54.647
Cnrip1	CNRIP1	Mus musculus cannabinoid receptor interacting protein 1 (Cnrip1), mRNA.	54.5758
LOC100047167	LOC100047167	PREDICTED: Mus musculus similar to mKIAA0990 protein (LOC100047167), mRNA.	54.5725
Huwe1	HUWE1	Mus musculus HECT, UBA and WWE domain containing 1 (Huwe1), mRNA.	54.4907
Sharpin	SHARPIN	Mus musculus SHANK-associated RH domain interacting protein (Sharpin), mRNA.	54.4853
Mobkl2b	MOBKL2B	Mus musculus MOB1, Mps One Binder kinase activator-like 2B (yeast) (Mobkl2b), mRNA.	54.4719
Prdm9	PRDM9	PREDICTED: Mus musculus PR domain containing 9, transcript variant 3 (Prdm9), mRNA.	54.4144
BC067068	BC067068	Mus musculus cDNA sequence BC067068 (BC067068), mRNA.	54.409
Echs1	ECHS1		54.1712
Gtf2h3	GTF2H3	Mus musculus general transcription factor IIH, polypeptide 3 (Gtf2h3), mRNA.	54.1611
Gab3	GAB3	Mus musculus growth factor receptor bound protein 2-associated protein 3 (Gab3), mRNA.	54.0215
Cd48	CD48	Mus musculus CD48 antigen (Cd48), mRNA.	53.9286
2610044O15Rik	2610044O15RIK	Mus musculus RIKEN cDNA 2610044O15 gene (2610044O15Rik), mRNA.	53.9258
E030038D23Rik	E030038D23RIK		53.8386
Slc19a2	SLC19A2	Mus musculus solute carrier family 19 (thiamine transporter), member 2 (Slc19a2), mRNA.	53.8145
LOC100047184	LOC100047184	PREDICTED: Mus musculus similar to proteasome alpha7/C8 subunit (LOC100047184), mRNA.	53.7404
LOC623121	LOC623121	PREDICTED: Mus musculus similar to Interferon-activatable protein 203 (Ifi-203) (Interferon-inducible protein p203) (LOC623121), mRNA.	53.7253
Calca	CALCA		53.6817
Taf12	TAF12		53.6294
Prpf6	PRPF6	Mus musculus PRP6 pre-mRNA splicing factor 6 homolog (yeast) (Prpf6), mRNA.	53.5143
Smad2	SMAD2	Mus musculus MAD homolog 2 (Drosophila) (Smad2), mRNA.	53.4811
Akap8	AKAP8	Mus musculus A kinase (PRKA) anchor protein 8 (Akap8), mRNA.	53.4508
Pdcd2l	PDCD2L	Mus musculus programmed cell death 2-like (Pdcd2l), mRNA.	53.3783
Crnkl1	CRNKL1	Mus musculus Crn, crooked neck-like 1 (Drosophila) (Crnkl1), mRNA.	53.3717
Slc25a17	SLC25A17	Mus musculus solute carrier family 25 (mitochondrial carrier, peroxisomal membrane protein), member 17 (Slc25a17), nuclear gene encoding mitochondrial protein, mRNA.	53.2874
2310024N18Rik	2310024N18RIK		53.2737
Dleu2	DLEU2		53.2486
Zfp809	ZFP809	Mus musculus zinc finger protein 809 (Zfp809), mRNA.	53.2042
LOC100047712	LOC100047712	PREDICTED: Mus musculus similar to coiled-coil domain containing 101 (LOC100047712), mRNA.	53.172
Cox6c	COX6C	Mus musculus cytochrome c oxidase, subunit VIc (Cox6c), mRNA.	53.1696
Atxn7l2	ATXN7L2	Mus musculus ataxin 7-like 2 (Atxn7l2), mRNA.	53.1512
scl000490.1_983	SCL000490.1_983		53.1277
Tpbg	TPBG	Mus musculus trophoblast glycoprotein (Tpbg), mRNA.	53.0818
Acss1	ACSS1	Mus musculus acyl-CoA synthetase short-chain family member 1 (Acss1), nuclear gene encoding mitochondrial protein, mRNA.	53.0083
Wdr75	WDR75	Mus musculus WD repeat domain 75 (Wdr75), mRNA. XM_899942 XM_899949 XM_905443 XM_919350 XM_919365 XM_919374 XM_919385 XM_919393 XM_919402	52.98
St7l	ST7L	Mus musculus suppression of tumorigenicity 7-like (St7l), mRNA.	52.8948
E330016A19Rik	E330016A19RIK	Mus musculus RIKEN cDNA E330016A19 gene (E330016A19Rik), mRNA.	52.8862
Zfp661	ZFP661	Mus musculus zinc finger protein 661 (Zfp661), mRNA.	52.8528
Sema5a	SEMA5A		52.7085
Atp2a2	ATP2A2	Mus musculus ATPase, Ca++ transporting, cardiac muscle, slow twitch 2 (Atp2a2), mRNA.	52.6608
Sec31l1	SEC31L1		52.6331
LOC386288	LOC386288		52.6087
9130230N09Rik	9130230N09RIK	PREDICTED: Mus musculus RIKEN cDNA 9130230N09 gene (9130230N09Rik), mRNA.	52.6009
Txndc13	TXNDC13	Mus musculus thioredoxin domain containing 13 (Txndc13), mRNA. XM_902134 XM_902137 XM_925631 XM_925632 XM_925633	52.5844
Tax1bp1	TAX1BP1	Mus musculus Tax1 (human T-cell leukemia virus type I) binding protein 1 (Tax1bp1), mRNA.	52.5827
Ifrd1	IFRD1	Mus musculus interferon-related developmental regulator 1 (Ifrd1), mRNA.	52.5411
BC013529	BC013529	Mus musculus cDNA sequence BC013529 (BC013529), mRNA.	52.4881
Glt8d3	GLT8D3	Mus musculus glycosyltransferase 8 domain containing 3 (Glt8d3), mRNA.	52.4122
Zfp775	ZFP775	Mus musculus zinc finger protein 775 (Zfp775), mRNA.	52.3974
9130227L01Rik	9130227L01RIK	PREDICTED: Mus musculus RIKEN cDNA 9130227L01 gene (9130227L01Rik), mRNA.	52.3131
Rnf103	RNF103	Mus musculus ring finger protein 103 (Rnf103), mRNA.	52.2967
2010003O02Rik	2010003O02RIK		52.2877
Uchl3	UCHL3	Mus musculus ubiquitin carboxyl-terminal esterase L3 (ubiquitin thiolesterase) (Uchl3), mRNA.	52.2467
Loh11cr2a	LOH11CR2A	Mus musculus loss of heterozygosity, 11, chromosomal region 2, gene A homolog (human) (Loh11cr2a), mRNA.	52.1476
Zmynd17	ZMYND17	PREDICTED: Mus musculus zinc finger, MYND domain containing 17 (Zmynd17), mRNA.	52.118
2410016O06Rik	2410016O06RIK		52.0582
LOC215098	LOC215098		52.0551
C030033M12Rik	C030033M12RIK		52.0247
2410018M08Rik	2410018M08RIK	Mus musculus RIKEN cDNA 2410018M08 gene (2410018M08Rik), mRNA.	52.0141
2410075B13Rik	2410075B13RIK	PREDICTED: Mus musculus RIKEN cDNA 2410075B13 gene (2410075B13Rik), misc RNA.	51.9936
2900058M19Rik	2900058M19RIK		51.9185
Cep135	CEP135	Mus musculus centrosomal protein 135 (Cep135), mRNA.	51.9132
Dhx33	DHX33	Mus musculus DEAH (Asp-Glu-Ala-His) box polypeptide 33 (Dhx33), mRNA.	51.9084
E230020O17Rik	E230020O17RIK		51.8785
A730017D01Rik	A730017D01RIK		51.8104
Ddx19a	DDX19A	Mus musculus DEAD (Asp-Glu-Ala-Asp) box polypeptide 19a (Ddx19a), mRNA.	51.8015
Ptk2	PTK2	Mus musculus PTK2 protein tyrosine kinase 2 (Ptk2), mRNA.	51.7842
2810485I05Rik	2810485I05RIK	Mus musculus RIKEN cDNA 2810485I05 gene (2810485I05Rik), mRNA.	51.7757
Igfbp5	IGFBP5		51.724
Arhgap18	ARHGAP18	Mus musculus Rho GTPase activating protein 18 (Arhgap18), mRNA.	51.5861
3300005D01Rik	3300005D01RIK	PREDICTED: Mus musculus RIKEN cDNA 3300005D01 gene (3300005D01Rik), mRNA.	51.5046
LOC100044170	LOC100044170	PREDICTED: Mus musculus hypothetical protein LOC100044170 (LOC100044170), mRNA.	51.4876
Tmem85	TMEM85	Mus musculus transmembrane protein 85 (Tmem85), mRNA.	51.3874
Armcx5	ARMCX5	Mus musculus armadillo repeat containing, X-linked 5 (Armcx5), mRNA.	51.3322
B930083E23Rik	B930083E23RIK		51.1881
Nhlrc1	NHLRC1	Mus musculus NHL repeat containing 1 (Nhlrc1), mRNA.	51.1729
Fcf1	FCF1	Mus musculus FCF1 small subunit (SSU) processome component homolog (S. cerevisiae) (Fcf1), mRNA.	51.1688
Cnp1	CNP1		51.1391
Slc2a3	SLC2A3	Mus musculus solute carrier family 2 (facilitated glucose transporter), member 3 (Slc2a3), mRNA.	51.0956
BC018507	BC018507		51.0895
LOC100045551	LOC100045551	PREDICTED: Mus musculus similar to Protein phosphatase 1D magnesium-dependent, delta (LOC100045551), mRNA.	51.0885
Klhl25	KLHL25	Mus musculus kelch-like 25 (Drosophila) (Klhl25), mRNA.	51.0582
4930564D15Rik	4930564D15RIK		51.0358
Ctla4	CTLA4	Mus musculus cytotoxic T-lymphocyte-associated protein 4 (Ctla4), mRNA.	51.0042
Dennd3	DENND3	Mus musculus DENN/MADD domain containing 3 (Dennd3), mRNA.	50.9234
LOC669168	LOC669168	PREDICTED: Mus musculus similar to Histone deacetylase 6 (HD6) (Histone deacetylase mHDA2) (LOC669168), mRNA.	50.6488
Cept1	CEPT1	Mus musculus choline/ethanolaminephosphotransferase 1 (Cept1), mRNA.	50.5878
2011-03-08	2011-03-08	Mus musculus membrane-associated ring finger (C3HC4) 8 (March8), mRNA.	50.3975
Klhdc2	KLHDC2	Mus musculus kelch domain containing 2 (Klhdc2), mRNA.	50.3044
Refbp2	REFBP2	Mus musculus RNA and export factor binding protein 2 (Refbp2), mRNA.	50.1916
Hyal2	HYAL2	Mus musculus hyaluronoglucosaminidase 2 (Hyal2), mRNA.	50.1669
Rfxap	RFXAP	Mus musculus regulatory factor X-associated protein (Rfxap), mRNA.	50.1378
Zfp260	ZFP260		49.7765
Cstf3	CSTF3	Mus musculus cleavage stimulation factor, 3' pre-RNA, subunit 3 (Cstf3), transcript variant 2, mRNA.	49.7605
Ift20	IFT20	Mus musculus intraflagellar transport 20 homolog (Chlamydomonas) (Ift20), mRNA.	49.634
Skp1a	SKP1A	Mus musculus S-phase kinase-associated protein 1A (Skp1a), mRNA.	49.6198
Leo1	LEO1	Mus musculus Leo1, Paf1/RNA polymerase II complex component, homolog (S. cerevisiae) (Leo1), mRNA.	49.5244
4932442K08Rik	4932442K08RIK	Mus musculus RIKEN cDNA 4932442K08 gene (4932442K08Rik), mRNA.	49.4685
Dus4l	DUS4L	Mus musculus dihydrouridine synthase 4-like (S. cerevisiae) (Dus4l), mRNA.	49.4222
5330403D14Rik	5330403D14RIK		49.4211
Vps4b	VPS4B	Mus musculus vacuolar protein sorting 4b (yeast) (Vps4b), mRNA.	49.4152
Dym	DYM	Mus musculus dymeclin (Dym), mRNA.	49.3634
Rbm18	RBM18	Mus musculus RNA binding motif protein 18 (Rbm18), mRNA.	49.3118
Prps2	PRPS2	Mus musculus phosphoribosyl pyrophosphate synthetase 2 (Prps2), mRNA.	49.3058
Grsf1	GRSF1	Mus musculus G-rich RNA sequence binding factor 1 (Grsf1), transcript variant 1, mRNA.	49.2393
Ptprv	PTPRV	Mus musculus protein tyrosine phosphatase, receptor type, V (Ptprv), mRNA.	48.9988
Lyrm5	LYRM5	Mus musculus LYR motif containing 5 (Lyrm5), mRNA.	48.9834
Rhot1	RHOT1	Mus musculus ras homolog gene family, member T1 (Rhot1), mRNA.	48.9678
Atg12	ATG12	Mus musculus autophagy-related 12 (yeast) (Atg12), mRNA.	48.9624
Snupn	SNUPN	Mus musculus snurportin 1 (Snupn), mRNA.	48.9532
2700029M09Rik	2700029M09RIK	PREDICTED: Mus musculus RIKEN cDNA 2700029M09 gene (2700029M09Rik), mRNA.	48.8929
Cep152	CEP152	Mus musculus centrosomal protein 152 (Cep152), mRNA.	48.8388
D830044I16Rik	D830044I16RIK	PREDICTED: Mus musculus RIKEN cDNA D830044I16 gene (D830044I16Rik), misc RNA.	48.6778
Pcf11	PCF11	Mus musculus cleavage and polyadenylation factor subunit homolog (S. cerevisiae) (Pcf11), mRNA.	48.6052
C130022K22Rik	C130022K22RIK	Mus musculus RIKEN cDNA C130022K22 gene (C130022K22Rik), mRNA.	48.5456
Igf2bp2	IGF2BP2	Mus musculus insulin-like growth factor 2 mRNA binding protein 2 (Igf2bp2), mRNA.	48.4829
2010003O18Rik	2010003O18RIK	Mus musculus RIKEN cDNA 2010003O18 gene (2010003O18Rik), mRNA.	48.3695
Pigx	PIGX	Mus musculus phosphatidylinositol glycan anchor biosynthesis, class X (Pigx), mRNA.	48.3564
Idi2	IDI2	Mus musculus isopentenyl-diphosphate delta isomerase 2 (Idi2), mRNA.	48.3389
Ktelc1	KTELC1	Mus musculus KTEL (Lys-Tyr-Glu-Leu) containing 1 (Ktelc1), mRNA.	48.3091
Ebi2	EBI2		48.3076
Tiam2	TIAM2	Mus musculus T-cell lymphoma invasion and metastasis 2 (Tiam2), mRNA.	48.2726
Znrd1	ZNRD1	Mus musculus zinc ribbon domain containing, 1 (Znrd1), mRNA.	48.1868
2810422O20Rik	2810422O20RIK	Mus musculus RIKEN cDNA 2810422O20 gene (2810422O20Rik), mRNA.	48.1712
Gfi1	GFI1	Mus musculus growth factor independent 1 (Gfi1), mRNA.	48.1515
Cxcr3	CXCR3	Mus musculus chemokine (C-X-C motif) receptor 3 (Cxcr3), mRNA.	48.1132
Tmem199	TMEM199	Mus musculus transmembrane protein 199 (Tmem199), mRNA.	48.0975
LOC100047634	LOC100047634	PREDICTED: Mus musculus similar to Eukaryotic translation initiation factor 2 alpha kinase 3 (LOC100047634), misc RNA.	47.9966
Ccdc53	CCDC53	Mus musculus coiled-coil domain containing 53 (Ccdc53), mRNA.	47.9782
Tex2	TEX2	Mus musculus testis expressed gene 2 (Tex2), mRNA.	47.9202
Wnt2	WNT2	Mus musculus wingless-related MMTV integration site 2 (Wnt2), mRNA.	47.8321
C920006C10Rik	C920006C10RIK		47.8128
Setd7	SETD7	Mus musculus SET domain containing (lysine methyltransferase) 7 (Setd7), mRNA.	47.7401
Igsf6	IGSF6	Mus musculus immunoglobulin superfamily, member 6 (Igsf6), mRNA.	47.7314
Slc7a6os	SLC7A6OS	Mus musculus solute carrier family 7, member 6 opposite strand (Slc7a6os), mRNA.	47.719
A130053N17Rik	A130053N17RIK		47.6966
2700023E23Rik	2700023E23RIK	PREDICTED: Mus musculus RIKEN cDNA 2700023E23 gene (2700023E23Rik), mRNA.	47.6855
2210039O17Rik	2210039O17RIK		47.6472
Sprr2a	SPRR2A	Mus musculus small proline-rich protein 2A (Sprr2a), mRNA.	47.6383
Pdcd4	PDCD4	Mus musculus programmed cell death 4 (Pdcd4), mRNA.	47.6111
Cd53	CD53		47.5884
Cep78	CEP78	Mus musculus centrosomal protein 78 (Cep78), mRNA.	47.5232
Ccdc111	CCDC111	Mus musculus coiled-coil domain containing 111 (Ccdc111), mRNA.	47.4616
Lbcl1	LBCL1		47.3924
Ctse	CTSE	Mus musculus cathepsin E (Ctse), mRNA.	47.3768
Thex1	THEX1	Mus musculus three prime histone mRNA exonuclease 1 (Thex1), mRNA.	47.3377
Arl6ip2	ARL6IP2	Mus musculus ADP-ribosylation factor-like 6 interacting protein 2 (Arl6ip2), transcript variant 1, mRNA.	47.3197
C230058O15Rik	C230058O15RIK		47.3059
Prelp	PRELP	Mus musculus proline arginine-rich end leucine-rich repeat (Prelp), mRNA.	47.2599
Ccdc6	CCDC6	PREDICTED: Mus musculus coiled-coil domain containing 6, transcript variant 1 (Ccdc6), mRNA.	47.2372
Ppp2r5e	PPP2R5E	Mus musculus protein phosphatase 2, regulatory subunit B (B56), epsilon isoform (Ppp2r5e), mRNA.	47.2336
Slc25a36	SLC25A36	Mus musculus solute carrier family 25, member 36 (Slc25a36), mRNA.	47.1765
2810455F06Rik	2810455F06RIK		47.1744
Kpna3	KPNA3	Mus musculus karyopherin (importin) alpha 3 (Kpna3), mRNA.	47.1051
Sh3yl1	SH3YL1	Mus musculus Sh3 domain YSC-like 1 (Sh3yl1), mRNA.	47.0809
2310014G06Rik	2310014G06RIK	Mus musculus RIKEN cDNA 2310014G06 gene (2310014G06Rik), mRNA.	47.0477
Pcmt1	PCMT1	Mus musculus protein-L-isoaspartate (D-aspartate) O-methyltransferase 1 (Pcmt1), mRNA.	47.0044
Insl6	INSL6	Mus musculus insulin-like 6 (Insl6), mRNA.	46.9841
Noxo1	NOXO1	Mus musculus NADPH oxidase organizer 1 (Noxo1), mRNA.	46.9724
Mrps18c	MRPS18C	Mus musculus mitochondrial ribosomal protein S18C (Mrps18c), nuclear gene encoding mitochondrial protein, mRNA.	46.9612
A230046K03Rik	A230046K03RIK	Mus musculus RIKEN cDNA A230046K03 gene (A230046K03Rik), mRNA.	46.9006
5730550L01Rik	5730550L01RIK		46.8142
9530064J02	9530064J02		46.7913
Wfdc1	WFDC1		46.7142
C230082I21Rik	C230082I21RIK		46.6294
9030003C19Rik	9030003C19RIK		46.5266
Smarca1	SMARCA1	Mus musculus SWI/SNF related, matrix associated, actin dependent regulator of chromatin, subfamily a, member 1 (Smarca1), mRNA.	46.5069
B230333C21Rik	B230333C21RIK		46.5015
EG666231	EG666231	PREDICTED: Mus musculus predicted gene, EG666231 (EG666231), misc RNA.	46.5001
Diras2	DIRAS2		46.3976
St13	ST13	Mus musculus suppression of tumorigenicity 13 (St13), mRNA.	46.3325
Vars2	VARS2	Mus musculus valyl-tRNA synthetase 2, mitochondrial (putative) (Vars2), mRNA.	46.3252
0610009B22Rik	0610009B22RIK	Mus musculus RIKEN cDNA 0610009B22 gene (0610009B22Rik), mRNA.	46.3048
Mpi	MPI	Mus musculus mannose phosphate isomerase (Mpi), mRNA.	46.1809
AI256775	AI256775		46.1791
Elac1	ELAC1	Mus musculus elaC homolog 1 (E. coli) (Elac1), mRNA.	46.1779
Atg5	ATG5	Mus musculus autophagy-related 5 (yeast) (Atg5), mRNA.	46.1576
Siah1a	SIAH1A	Mus musculus seven in absentia 1A (Siah1a), mRNA.	46.1485
3202002H23Rik	3202002H23RIK		46.1194
Deadc1	DEADC1	Mus musculus deaminase domain containing 1 (Deadc1), mRNA.	46.0832
Stau2	STAU2	Mus musculus staufen (RNA binding protein) homolog 2 (Drosophila) (Stau2), transcript variant 3, mRNA.	46.0559
Narg1l	NARG1L	Mus musculus NMDA receptor regulated 1-like (Narg1l), mRNA.	46.0237
Zhx1	ZHX1	Mus musculus zinc fingers and homeoboxes 1 (Zhx1), transcript variant 1, mRNA.	45.8913
Ankmy2	ANKMY2	Mus musculus ankyrin repeat and MYND domain containing 2 (Ankmy2), transcript variant 1, mRNA.	45.8875
9830118G07Rik	9830118G07RIK		45.8732
Ube2a	UBE2A	Mus musculus ubiquitin-conjugating enzyme E2A, RAD6 homolog (S. cerevisiae) (Ube2a), mRNA.	45.7697
Hcfc2	HCFC2	PREDICTED: Mus musculus host cell factor C2, transcript variant 1 (Hcfc2), mRNA.	45.7114
Gm550	GM550	PREDICTED: Mus musculus gene model 550, (NCBI) (Gm550), mRNA.	45.647
4932418E24Rik	4932418E24RIK	Mus musculus RIKEN cDNA 4932418E24 gene (4932418E24Rik), mRNA.	45.6361
6430402L23Rik	6430402L23RIK		45.6297
Rad52	RAD52	Mus musculus RAD52 homolog (S. cerevisiae) (Rad52), mRNA.	45.5729
Il1r2	IL1R2	Mus musculus interleukin 1 receptor, type II (Il1r2), mRNA.	45.5555
LOC100046741	LOC100046741	PREDICTED: Mus musculus similar to red-1 (LOC100046741), mRNA.	45.4881
D6Wsu176e	D6WSU176E		45.4847
9330147J08Rik	9330147J08RIK		45.4619
LOC331511	LOC331511		45.4358
Ccdc82	CCDC82	Mus musculus coiled-coil domain containing 82 (Ccdc82), mRNA.	45.4068
Qtrt1	QTRT1	Mus musculus queuine tRNA-ribosyltransferase 1 (Qtrt1), mRNA.	45.347
Gngt2	GNGT2	Mus musculus guanine nucleotide binding protein (G protein), gamma transducing activity polypeptide 2 (Gngt2), transcript variant 2, mRNA.	45.3164
Ube2e2	UBE2E2	Mus musculus ubiquitin-conjugating enzyme E2E 2 (UBC4/5 homolog, yeast) (Ube2e2), mRNA.	45.2861
Ern1	ERN1	Mus musculus endoplasmic reticulum (ER) to nucleus signalling 1 (Ern1), mRNA.	45.244
LOC641366	LOC641366	PREDICTED: Mus musculus hypothetical ENV polyprotein (LOC641366), mRNA.	45.1778
Slc7a8	SLC7A8	Mus musculus solute carrier family 7 (cationic amino acid transporter, y+ system), member 8 (Slc7a8), mRNA.	45.1672
2310002B06Rik	2310002B06RIK		45.155
Csnrp2	CSNRP2	Mus musculus cysteine-serine-rich nuclear protein 2 (Csnrp2), mRNA.	45.1323
LOC665506	LOC665506	PREDICTED: Mus musculus similar to T-cell receptor beta-2 chain C region (LOC665506), mRNA.	45.036
LOC100047369	LOC100047369	PREDICTED: Mus musculus similar to 0610007P22Rik protein (LOC100047369), misc RNA.	44.9446
B130011F05Rik	B130011F05RIK		44.8965
EG436332	EG436332	Mus musculus predicted gene, EG436332 (EG436332), mRNA.	44.8288
Degs1	DEGS1	Mus musculus degenerative spermatocyte homolog 1 (Drosophila) (Degs1), mRNA.	44.7878
Kal1	KAL1	Mus musculus Kallmann syndrome 1 sequence (human) (Kal1), mRNA.	44.7814
Akr1b3	AKR1B3	Mus musculus aldo-keto reductase family 1, member B3 (aldose reductase) (Akr1b3), mRNA.	44.7645
Zfp593	ZFP593	Mus musculus zinc finger protein 593 (Zfp593), mRNA.	44.6995
2310051N18Rik	2310051N18RIK	PREDICTED: Mus musculus RIKEN cDNA 2310051N18 gene, transcript variant 1 (2310051N18Rik), mRNA.	44.6865
Arg2	ARG2	Mus musculus arginase type II (Arg2), mRNA.	44.6484
Mettl9	METTL9	Mus musculus methyltransferase like 9 (Mettl9), mRNA.	44.5276
A230050P20Rik	A230050P20RIK	Mus musculus RIKEN cDNA A230050P20 gene (A230050P20Rik), mRNA.	44.5259
Znhit2	ZNHIT2	Mus musculus zinc finger, HIT domain containing 2 (Znhit2), mRNA.	44.52
Il17ra	IL17RA	Mus musculus interleukin 17 receptor A (Il17ra), mRNA.	44.5085
Vps36	VPS36	Mus musculus vacuolar protein sorting 36 (yeast) (Vps36), mRNA.	44.4815
Denr	DENR	Mus musculus density-regulated protein (Denr), mRNA.	44.4531
Abcb4	ABCB4	Mus musculus ATP-binding cassette, sub-family B (MDR/TAP), member 4 (Abcb4), mRNA.	44.2838
Herc4	HERC4	Mus musculus hect domain and RLD 4 (Herc4), mRNA.	44.2049
2011-03-01	2011-03-01	Mus musculus membrane-associated ring finger (C3HC4) 1 (March1), mRNA.	44.1102
Ppm1e	PPM1E	Mus musculus protein phosphatase 1E (PP2C domain containing) (Ppm1e), mRNA.	44.0455
Csnk1g3	CSNK1G3	Mus musculus casein kinase 1, gamma 3 (Csnk1g3), mRNA.	44.0412
6030458A17Rik	6030458A17RIK		44.0273
LOC240871	LOC240871		44.0266
Prmt6	PRMT6	Mus musculus protein arginine N-methyltransferase 6 (Prmt6), mRNA.	43.9756
A130010J15Rik	A130010J15RIK	Mus musculus RIKEN cDNA A130010J15 gene (A130010J15Rik), mRNA.	43.8668
Liph	LIPH	Mus musculus lipase, member H (Liph), transcript variant 2, mRNA.	43.8436
LOC385865	LOC385865		43.7923
Rfc4	RFC4		43.786
9130227C08Rik	9130227C08RIK	Mus musculus RIKEN cDNA 9130227C08Rik gene (9130227C08Rik), mRNA.	43.749
Pias1	PIAS1	Mus musculus protein inhibitor of activated STAT 1 (Pias1), mRNA.	43.5892
EG384596	EG384596	PREDICTED: Mus musculus predicted gene, EG384596 (EG384596), mRNA.	43.4954
2610209M04Rik	2610209M04RIK	Mus musculus RIKEN cDNA 2610209M04 gene (2610209M04Rik), mRNA.	43.4774
Rccd1	RCCD1	Mus musculus RCC1 domain containing 1 (Rccd1), mRNA.	43.4235
Hist1h2ae	HIST1H2AE	Mus musculus histone cluster 1, H2ae (Hist1h2ae), mRNA.	43.3606
Ctnnbip1	CTNNBIP1	Mus musculus catenin beta interacting protein 1 (Ctnnbip1), mRNA.	43.3046
Olfr802	OLFR802	Mus musculus olfactory receptor 802 (Olfr802), mRNA.	43.2871
Vti1b	VTI1B	Mus musculus vesicle transport through interaction with t-SNAREs 1B homolog (Vti1b), mRNA.	43.1723
Copb2	COPB2	Mus musculus coatomer protein complex, subunit beta 2 (beta prime) (Copb2), mRNA.	43.1355
Lonrf3	LONRF3	Mus musculus LON peptidase N-terminal domain and ring finger 3 (Lonrf3), mRNA.	43.0143
2900016J09Rik	2900016J09RIK		42.9951
Cyld	CYLD	Mus musculus cylindromatosis (turban tumor syndrome) (Cyld), mRNA.	42.9897
Rbm4b	RBM4B	Mus musculus RNA binding motif protein 4B (Rbm4b), mRNA.	42.9896
2610528B01Rik	2610528B01RIK		42.9825
Thyn1	THYN1	Mus musculus thymocyte nuclear protein 1 (Thyn1), mRNA.	42.964
Actl6a	ACTL6A		42.8888
Dnajc7	DNAJC7		42.888
BC020002	BC020002	Mus musculus cDNA sequence BC020002 (BC020002), mRNA.	42.7447
Tnnt1	TNNT1	Mus musculus troponin T1, skeletal, slow (Tnnt1), mRNA.	42.7011
Ccdc41	CCDC41	Mus musculus coiled-coil domain containing 41 (Ccdc41), mRNA.	42.5224
E430003D02Rik	E430003D02RIK		42.5027
Zfp770	ZFP770	Mus musculus zinc finger protein 770 (Zfp770), mRNA.	42.4952
A830087P12Rik	A830087P12RIK		42.4817
scl0002064.1_2	SCL0002064.1_2		42.4014
2410019A14Rik	2410019A14RIK	Mus musculus RIKEN cDNA 2410019A14 gene (2410019A14Rik), mRNA.	42.3589
Stt3a	STT3A	Mus musculus STT3, subunit of the oligosaccharyltransferase complex, homolog A (S. cerevisiae) (Stt3a), mRNA.	42.3441
Ube2d2	UBE2D2	Mus musculus ubiquitin-conjugating enzyme E2D 2 (Ube2d2), mRNA.	42.3426
BC025546	BC025546	Mus musculus cDNA sequence BC025546 (BC025546), mRNA.	42.3115
Txnrd1	TXNRD1	Mus musculus thioredoxin reductase 1 (Txnrd1), transcript variant 1, mRNA.	42.2875
Gle1l	GLE1L		42.1248
Glt8d1	GLT8D1	Mus musculus glycosyltransferase 8 domain containing 1 (Glt8d1), mRNA.	42.0975
B230209E15Rik	B230209E15RIK	PREDICTED: Mus musculus RIKEN cDNA B230209E15 gene (B230209E15Rik), mRNA.	42.0914
Serinc3	SERINC3	Mus musculus serine incorporator 3 (Serinc3), mRNA.	42.0808
Pdia6	PDIA6	Mus musculus protein disulfide isomerase associated 6 (Pdia6), mRNA.	42.0798
A230106M15Rik	A230106M15RIK	Mus musculus RIKEN cDNA A230106M15 gene (A230106M15Rik), mRNA.	42.0544
Cdkn1c	CDKN1C	Mus musculus cyclin-dependent kinase inhibitor 1C (P57) (Cdkn1c), mRNA.	42.0374
EG624866	EG624866	Mus musculus predicted gene, EG624866 (EG624866), mRNA.	42.0016
Nkrf	NKRF	Mus musculus NF-kappaB repressing factor (Nkrf), mRNA.	41.9726
Cpsf2	CPSF2	Mus musculus cleavage and polyadenylation specific factor 2 (Cpsf2), mRNA.	41.8978
LOC100044566	LOC100044566	PREDICTED: Mus musculus similar to Nuclear receptor coactivator 1 (NCoA-1) (Steroid receptor coactivator 1) (SRC-1) (Nuclear receptor coactivator protein 1) (mNRC-1) (LOC100044566), mRNA.	41.8751
Cycs	CYCS	Mus musculus cytochrome c, somatic (Cycs), mRNA.	41.8084
4930429O20Rik	4930429O20RIK		41.7669
Smek1	SMEK1	Mus musculus SMEK homolog 1, suppressor of mek1 (Dictyostelium) (Smek1), mRNA.	41.7181
LOC236223	LOC236223		41.6437
C430014G13Rik	C430014G13RIK		41.6357
LOC386099	LOC386099		41.5497
Spata6	SPATA6	Mus musculus spermatogenesis associated 6 (Spata6), mRNA.	41.4258
2810046L04Rik	2810046L04RIK	Mus musculus RIKEN cDNA 2810046L04 gene (2810046L04Rik), mRNA.	41.3719
Arrdc3	ARRDC3		41.361
Irf2bp1	IRF2BP1	Mus musculus interferon regulatory factor 2 binding protein 1 (Irf2bp1), mRNA.	41.2401
Tnfrsf13c	TNFRSF13C	Mus musculus tumor necrosis factor receptor superfamily, member 13c (Tnfrsf13c), mRNA.	41.2065
Cab39l	CAB39L	Mus musculus calcium binding protein 39-like (Cab39l), mRNA.	41.196
Edg5	EDG5	Mus musculus endothelial differentiation, sphingolipid G-protein-coupled receptor, 5 (Edg5), mRNA.	41.1348
A430110L20Rik	A430110L20RIK		41.0473
Map2k1	MAP2K1	Mus musculus mitogen-activated protein kinase kinase 1 (Map2k1), mRNA.	41.0462
Tssc8	TSSC8		41.0395
Lnx2	LNX2	Mus musculus ligand of numb-protein X 2 (Lnx2), mRNA.	41.0358
Gpr180	GPR180	Mus musculus G protein-coupled receptor 180 (Gpr180), mRNA.	41.0085
Mocs2	MOCS2	Mus musculus molybdenum cofactor synthesis 2 (Mocs2), mRNA.	40.9839
Megf10	MEGF10	Mus musculus multiple EGF-like-domains 10 (Megf10), mRNA.	40.9223
Fem1c	FEM1C		40.922
Ankrd28	ANKRD28		40.908
Ankrd37	ANKRD37	Mus musculus ankyrin repeat domain 37 (Ankrd37), mRNA.	40.8047
Nampt	NAMPT	Mus musculus nicotinamide phosphoribosyltransferase (Nampt), mRNA.	40.6157
LOC100045966	LOC100045966	PREDICTED: Mus musculus similar to protocadherin alpha 8 (LOC100045966), misc RNA.	40.4459
Pole3	POLE3	Mus musculus polymerase (DNA directed), epsilon 3 (p17 subunit) (Pole3), mRNA.	40.3306
1110065P20Rik	1110065P20RIK	PREDICTED: Mus musculus RIKEN cDNA 1110065P20 gene (1110065P20Rik), mRNA.	40.254
Ahi1	AHI1	Mus musculus Abelson helper integration site (Ahi1), mRNA.	40.2343
Gcs1	GCS1	Mus musculus glucosidase 1 (Gcs1), mRNA.	40.211
Arpc5l	ARPC5L	Mus musculus actin related protein 2/3 complex, subunit 5-like (Arpc5l), mRNA.	40.1978
4632404H22Rik	4632404H22RIK	Mus musculus RIKEN cDNA 4632404H22 gene (4632404H22Rik), mRNA.	40.1542
Tars	TARS	Mus musculus threonyl-tRNA synthetase (Tars), mRNA.	40.1128
Josd3	JOSD3	Mus musculus Josephin domain containing 3 (Josd3), transcript variant 3, mRNA.	40.1069
5730407K14Rik	5730407K14RIK		40.0668
Tmem71	TMEM71	Mus musculus transmembrane protein 71 (Tmem71), mRNA.	40.0178
Cd27	CD27	Mus musculus CD27 antigen (Cd27), transcript variant 1, mRNA.	39.9909
1810014F10Rik	1810014F10RIK	Mus musculus RIKEN cDNA 1810014F10 gene (1810014F10Rik), mRNA.	39.8672
Mina	MINA	Mus musculus myc induced nuclear antigen (Mina), mRNA.	39.859
Ttc7b	TTC7B	PREDICTED: Mus musculus tetratricopeptide repeat domain 7B, transcript variant 1 (Ttc7b), mRNA.	39.8405
Mkrn2	MKRN2	Mus musculus makorin, ring finger protein, 2 (Mkrn2), mRNA.	39.8045
Magoh	MAGOH	Mus musculus mago-nashi homolog, proliferation-associated (Drosophila) (Magoh), mRNA.	39.7873
S100a9	S100A9	Mus musculus S100 calcium binding protein A9 (calgranulin B) (S100a9), mRNA.	39.7501
Ribc1	RIBC1	Mus musculus RIB43A domain with coiled-coils 1 (Ribc1), mRNA.	39.7427
Snx30	SNX30	Mus musculus sorting nexin family member 30 (Snx30), mRNA.	39.7002
Ndg2	NDG2	Mus musculus Nur77 downstream gene 2 (Ndg2), mRNA.	39.6714
LOC277045	LOC277045		39.6655
Bdh2	BDH2	Mus musculus 3-hydroxybutyrate dehydrogenase, type 2 (Bdh2), mRNA.	39.6172
1700052O22Rik	1700052O22RIK		39.5818
Ywhab	YWHAB	Mus musculus tyrosine 3-monooxygenase/tryptophan 5-monooxygenase activation protein, beta polypeptide (Ywhab), mRNA.	39.5016
Zfp236	ZFP236		39.5007
Dicer1	DICER1	Mus musculus Dicer1, Dcr-1 homolog (Drosophila) (Dicer1), mRNA.	39.4865
9630025H16Rik	9630025H16RIK		39.4433
Atp5a1	ATP5A1	Mus musculus ATP synthase, H+ transporting, mitochondrial F1 complex, alpha subunit, isoform 1 (Atp5a1), nuclear gene encoding mitochondrial protein, mRNA.	39.4011
Arfip1	ARFIP1	Mus musculus ADP-ribosylation factor interacting protein 1 (Arfip1), mRNA.	39.3751
LOC100044124	LOC100044124	PREDICTED: Mus musculus similar to Nedd4 binding protein 2 (LOC100044124), mRNA.	39.362
Zcrb1	ZCRB1	Mus musculus zinc finger CCHC-type and RNA binding motif 1 (Zcrb1), mRNA.	39.3089
Zfml	ZFML	Mus musculus zinc finger, matrin-like (Zfml), mRNA.	39.2617
Tctn3	TCTN3	Mus musculus tectonic family member 3 (Tctn3), mRNA.	39.1897
Col4a3bp	COL4A3BP		39.1741
Aldh4a1	ALDH4A1	Mus musculus aldehyde dehydrogenase 4 family, member A1 (Aldh4a1), nuclear gene encoding mitochondrial protein, mRNA.	39.1418
Rpo1-1	RPO1-1	Mus musculus RNA polymerase 1-1 (Rpo1-1), mRNA.	39.1129
Rragb	RRAGB	Mus musculus Ras-related GTP binding B (Rragb), mRNA.	39.0832
Stk32b	STK32B	Mus musculus serine/threonine kinase 32B (Stk32b), mRNA.	39.0176
Mbip	MBIP	Mus musculus MAP3K12 binding inhibitory protein 1 (Mbip), mRNA.	39.0044
Shfm1	SHFM1	Mus musculus split hand/foot malformation (ectrodactyly) type 1 (Shfm1), mRNA.	38.9848
LOC242025	LOC242025		38.9346
LOC100041422	LOC100041422	PREDICTED: Mus musculus similar to CDNA sequence BC061237 (LOC100041422), mRNA.	38.8161
Tmem154	TMEM154	Mus musculus transmembrane protein 154 (Tmem154), mRNA.	38.7706
2310047B19Rik	2310047B19RIK	PREDICTED: Mus musculus RIKEN cDNA 2310047B19 gene (2310047B19Rik), mRNA.	38.7552
D14Ertd171e	D14ERTD171E		38.7336
Zc3hav1	ZC3HAV1	Mus musculus zinc finger CCCH type, antiviral 1 (Zc3hav1), mRNA.	38.7024
Nt5c3	NT5C3	Mus musculus 5'-nucleotidase, cytosolic III (Nt5c3), mRNA.	38.6739
Zfp90	ZFP90		38.5942
3830406C13Rik	3830406C13RIK	Mus musculus RIKEN cDNA 3830406C13 gene (3830406C13Rik), transcript variant 1, mRNA.	38.5502
Ndufs4	NDUFS4	Mus musculus NADH dehydrogenase (ubiquinone) Fe-S protein 4 (Ndufs4), nuclear gene encoding mitochondrial protein, mRNA.	38.5227
Pdcd10	PDCD10	Mus musculus programmed cell death 10 (Pdcd10), mRNA.	38.3408
Rabgap1l	RABGAP1L	Mus musculus RAB GTPase activating protein 1-like (Rabgap1l), transcript variant 1, mRNA. XM_924767 XM_924771 XM_924774	38.3295
Prdm15	PRDM15		38.2818
6330562C20Rik	6330562C20RIK		38.2364
LOC100047393	LOC100047393	PREDICTED: Mus musculus similar to Amyloid beta precursor protein binding protein 1 (LOC100047393), mRNA.	38.1866
Snx25	SNX25	Mus musculus sorting nexin 25 (Snx25), mRNA.	38.1774
Pcna	PCNA	Mus musculus proliferating cell nuclear antigen (Pcna), mRNA.	38.1712
Cfb	CFB	Mus musculus complement factor B (Cfb), mRNA.	38.1568
Stambp	STAMBP	Mus musculus Stam binding protein (Stambp), mRNA.	38.0688
Arl10c	ARL10C		38.0001
Rnf12	RNF12	Mus musculus ring finger protein 12 (Rnf12), mRNA.	37.9974
Zwint	ZWINT	Mus musculus ZW10 interactor (Zwint), mRNA.	37.9915
8430432A02Rik	8430432A02RIK	PREDICTED: Mus musculus RIKEN cDNA 8430432A02 gene (8430432A02Rik), mRNA.	37.9801
D330038K10Rik	D330038K10RIK		37.9447
Pus10	PUS10	Mus musculus pseudouridylate synthase 10 (Pus10), transcript variant 3, mRNA.	37.9367
Myst1	MYST1	Mus musculus MYST histone acetyltransferase 1 (Myst1), mRNA.	37.8646
Hmgn3	HMGN3	Mus musculus high mobility group nucleosomal binding domain 3 (Hmgn3), transcript variant 2, mRNA.	37.809
Nol11	NOL11	Mus musculus nucleolar protein 11 (Nol11), mRNA.	37.7932
Adarb1	ADARB1	Mus musculus adenosine deaminase, RNA-specific, B1 (Adarb1), transcript variant 3, mRNA.	37.7648
4933412E12Rik	4933412E12RIK		37.7428
Casp1	CASP1	Mus musculus caspase 1 (Casp1), mRNA.	37.6985
Abhd14b	ABHD14B	Mus musculus abhydrolase domain containing 14b (Abhd14b), mRNA.	37.6904
Slc23a2	SLC23A2	Mus musculus solute carrier family 23 (nucleobase transporters), member 2 (Slc23a2), mRNA.	37.6847
2010110K16Rik	2010110K16RIK		37.6805
Tlcd1	TLCD1	Mus musculus TLC domain containing 1 (Tlcd1), mRNA.	37.6442
Cmtm4	CMTM4	Mus musculus CKLF-like MARVEL transmembrane domain containing 4 (Cmtm4), mRNA.	37.6205
4933404K08Rik	4933404K08RIK		37.6057
Trp53inp1	TRP53INP1	Mus musculus transformation related protein 53 inducible nuclear protein 1 (Trp53inp1), mRNA.	37.5992
Agtrap	AGTRAP	Mus musculus angiotensin II, type I receptor-associated protein (Agtrap), mRNA.	37.5588
Tactile-pending	TACTILE-PENDING		37.3729
D030067L12Rik	D030067L12RIK		37.3332
A630072M18Rik	A630072M18RIK		37.2961
Cav1	CAV1	Mus musculus caveolin, caveolae protein 1 (Cav1), mRNA.	37.2883
B430203G13Rik	B430203G13RIK		37.2822
Ccdc59	CCDC59	Mus musculus coiled-coil domain containing 59 (Ccdc59), mRNA.	37.2715
Cct8	CCT8	Mus musculus chaperonin subunit 8 (theta) (Cct8), mRNA.	37.2628
Fxyd6	FXYD6	Mus musculus FXYD domain-containing ion transport regulator 6 (Fxyd6), mRNA.	37.1945
Nrd1	NRD1	Mus musculus nardilysin, N-arginine dibasic convertase, NRD convertase 1 (Nrd1), mRNA.	37.1938
Cd69	CD69		37.1896
Per2	PER2	Mus musculus period homolog 2 (Drosophila) (Per2), mRNA.	37.1762
Tal1	TAL1	Mus musculus T-cell acute lymphocytic leukemia 1 (Tal1), mRNA.	37.1752
Kbtbd7	KBTBD7	Mus musculus kelch repeat and BTB (POZ) domain containing 7 (Kbtbd7), mRNA.	37.1055
Plek	PLEK	Mus musculus pleckstrin (Plek), mRNA.	37.0887
Bxdc5	BXDC5	Mus musculus brix domain containing 5 (Bxdc5), transcript variant 1, mRNA.	36.9943
C230066H01Rik	C230066H01RIK		36.981
Gtf3c3	GTF3C3	Mus musculus general transcription factor IIIC, polypeptide 3 (Gtf3c3), mRNA.	36.9169
Nipa1	NIPA1	Mus musculus non imprinted in Prader-Willi/Angelman syndrome 1 homolog (human) (Nipa1), mRNA.	36.8497
Slco4a1	SLCO4A1	Mus musculus solute carrier organic anion transporter family, member 4a1 (Slco4a1), mRNA.	36.7567
LOC381215	LOC381215		36.7349
9830144J08Rik	9830144J08RIK		36.7336
Ralgps1	RALGPS1	Mus musculus Ral GEF with PH domain and SH3 binding motif 1 (Ralgps1), mRNA.	36.7039
Trove2	TROVE2	Mus musculus TROVE domain family, member 2 (Trove2), mRNA.	36.6899
A830083H19Rik	A830083H19RIK		36.666
Sfrs2ip	SFRS2IP		36.6532
Edg2	EDG2		36.6299
Elavl1	ELAVL1	Mus musculus ELAV (embryonic lethal, abnormal vision, Drosophila)-like 1 (Hu antigen R) (Elavl1), mRNA.	36.6215
Tpt1	TPT1	Mus musculus tumor protein, translationally-controlled 1 (Tpt1), mRNA.	36.6084
1700021F05Rik	1700021F05RIK	Mus musculus RIKEN cDNA 1700021F05 gene (1700021F05Rik), mRNA.	36.596
Atp6v1d	ATP6V1D	Mus musculus ATPase, H+ transporting, lysosomal V1 subunit D (Atp6v1d), mRNA.	36.5931
Spg20	SPG20		36.5807
B930030B22Rik	B930030B22RIK		36.566
Fzd6	FZD6	Mus musculus frizzled homolog 6 (Drosophila) (Fzd6), mRNA.	36.5539
Cox10	COX10	Mus musculus COX10 homolog, cytochrome c oxidase assembly protein, heme A: farnesyltransferase (yeast) (Cox10), nuclear gene encoding mitochondrial protein, mRNA.	36.4828
LOC100046891	LOC100046891	PREDICTED: Mus musculus similar to Smad5 (LOC100046891), misc RNA.	36.4539
Hnrpc	HNRPC		36.432
1110068E08Rik	1110068E08RIK		36.4305
Ift81	IFT81	Mus musculus intraflagellar transport 81 homolog (Chlamydomonas) (Ift81), mRNA.	36.4284
Chordc1	CHORDC1	Mus musculus cysteine and histidine-rich domain (CHORD)-containing, zinc-binding protein 1 (Chordc1), mRNA.	36.4172
LOC383330	LOC383330		36.367
Cd200r3	CD200R3	Mus musculus CD200 receptor 3 (Cd200r3), mRNA.	36.2865
C330006A16Rik	C330006A16RIK		36.2166
E130013D14Rik	E130013D14RIK		36.0248
B230317F23Rik	B230317F23RIK	PREDICTED: Mus musculus RIKEN cDNA B230317F23 gene (B230317F23Rik), misc RNA.	36.0166
Ctdspl2	CTDSPL2	Mus musculus CTD (carboxy-terminal domain, RNA polymerase II, polypeptide A) small phosphatase like 2 (Ctdspl2), mRNA.	36.001
A430084P05Rik	A430084P05RIK	Mus musculus RIKEN cDNA A430084P05 gene (A430084P05Rik), mRNA.	35.974
Prps1	PRPS1	Mus musculus phosphoribosyl pyrophosphate synthetase 1 (Prps1), mRNA.	35.925
Wasl	WASL	Mus musculus Wiskott-Aldrich syndrome-like (human) (Wasl), mRNA.	35.9194
Srgn	SRGN	Mus musculus serglycin (Srgn), mRNA.	35.9121
9330177P20Rik	9330177P20RIK		35.8927
Tbca	TBCA	Mus musculus tubulin cofactor a (Tbca), mRNA.	35.8866
Cep350	CEP350	PREDICTED: Mus musculus centrosomal protein 350, transcript variant 1 (Cep350), mRNA.	35.8798
LOC386270	LOC386270		35.8698
Gspt2	GSPT2	Mus musculus G1 to S phase transition 2 (Gspt2), mRNA.	35.8497
C430002D13Rik	C430002D13RIK		35.8421
Nfkbid	NFKBID	Mus musculus nuclear factor of kappa light polypeptide gene enhancer in B-cells inhibitor, delta (Nfkbid), mRNA.	35.8159
C530044N13Rik	C530044N13RIK	Mus musculus RIKEN cDNA C530044N13 gene (C530044N13Rik), mRNA.	35.8157
LOC100046796	LOC100046796	PREDICTED: Mus musculus similar to polymerase (RNA) II (DNA directed) polypeptide K (LOC100046796), mRNA.	35.8154
Whrn	WHRN	Mus musculus whirlin (Whrn), transcript variant 6, mRNA.	35.7825
Atxn10	ATXN10	Mus musculus ataxin 10 (Atxn10), mRNA.	35.7634
Zfp639	ZFP639		35.7486
9930004G02Rik	9930004G02RIK		35.6651
LOC100048301	LOC100048301	PREDICTED: Mus musculus similar to RNA Polymerase II subunit 14.5 kD (LOC100048301), mRNA.	35.5729
Hexim1	HEXIM1	Mus musculus hexamethylene bis-acetamide inducible 1 (Hexim1), mRNA.	35.5401
5730494N06Rik	5730494N06RIK	Mus musculus RIKEN cDNA 5730494N06 gene (5730494N06Rik), mRNA.	35.5202
Zc3h12d	ZC3H12D	Mus musculus zinc finger CCCH type containing 12D (Zc3h12d), mRNA.	35.4647
Aurkaip1	AURKAIP1	Mus musculus aurora kinase A interacting protein 1 (Aurkaip1), mRNA.	35.4513
LOC640739	LOC640739	PREDICTED: Mus musculus hypothetical LOC640739 (LOC640739), mRNA.	35.3988
Serpinb1a	SERPINB1A	Mus musculus serine (or cysteine) peptidase inhibitor, clade B, member 1a (Serpinb1a), mRNA.	35.3581
Hsd17b10	HSD17B10	Mus musculus hydroxysteroid (17-beta) dehydrogenase 10 (Hsd17b10), nuclear gene encoding mitochondrial protein, mRNA.	35.3559
2010002N04Rik	2010002N04RIK	Mus musculus RIKEN cDNA 2010002N04 gene (2010002N04Rik), mRNA.	35.3385
Tmem42	TMEM42	Mus musculus transmembrane protein 42 (Tmem42), mRNA.	35.2903
C130085D15Rik	C130085D15RIK		35.2765
4732423E21Rik	4732423E21RIK		35.2144
A130038H09Rik	A130038H09RIK	Mus musculus RIKEN cDNA A130038H09 gene (A130038H09Rik), mRNA.	35.1755
Blvra	BLVRA		35.1408
C730023J07Rik	C730023J07RIK		35.1122
Cul1	CUL1	Mus musculus cullin 1 (Cul1), mRNA.	35.1069
Coq4	COQ4	Mus musculus coenzyme Q4 homolog (yeast) (Coq4), mRNA.	35.0219
D930015E06Rik	D930015E06RIK	Mus musculus RIKEN cDNA D930015E06 gene (D930015E06Rik), mRNA.	34.9905
Ipp	IPP	Mus musculus IAP promoted placental gene (Ipp), mRNA.	34.9705
B430306N03Rik	B430306N03RIK	Mus musculus RIKEN cDNA B430306N03 gene (B430306N03Rik), mRNA.	34.8987
Prim2	PRIM2	Mus musculus DNA primase, p58 subunit (Prim2), mRNA.	34.8857
Btbd14a	BTBD14A	Mus musculus BTB (POZ) domain containing 14A (Btbd14a), transcript variant 2, mRNA.	34.8505
Gpatch4	GPATCH4	Mus musculus G patch domain containing 4 (Gpatch4), mRNA.	34.8264
Fbxo25	FBXO25	Mus musculus F-box protein 25 (Fbxo25), mRNA.	34.7791
C730025P13Rik	C730025P13RIK	Mus musculus RIKEN cDNA C730025P13 gene (C730025P13Rik), mRNA.	34.7673
3110001D03Rik	3110001D03RIK	Mus musculus RIKEN cDNA 3110001D03 gene (3110001D03Rik), mRNA.	34.6721
1600014E20Rik	1600014E20RIK		34.6563
Cd164	CD164	Mus musculus CD164 antigen (Cd164), mRNA.	34.6092
Aurka	AURKA	Mus musculus aurora kinase A (Aurka), mRNA.	34.5812
Bhlhb2	BHLHB2	Mus musculus basic helix-loop-helix domain containing, class B2 (Bhlhb2), mRNA.	34.5664
Rab30	RAB30	Mus musculus RAB30, member RAS oncogene family (Rab30), mRNA.	34.4984
LOC100042777	LOC100042777	PREDICTED: Mus musculus similar to human protein homologous to DROER protein (LOC100042777), mRNA.	34.4901
Dner	DNER	Mus musculus delta/notch-like EGF-related receptor (Dner), mRNA.	34.3865
LOC384943	LOC384943		34.3689
D230016O17	D230016O17		34.3392
9330155C01Rik	9330155C01RIK		34.3196
Atg10	ATG10	Mus musculus autophagy-related 10 (yeast) (Atg10), mRNA.	34.3186
Flywch2	FLYWCH2	Mus musculus FLYWCH family member 2 (Flywch2), mRNA.	34.3
Serinc1	SERINC1	Mus musculus serine incorporator 1 (Serinc1), mRNA.	34.2551
Stim2	STIM2	Mus musculus stromal interaction molecule 2 (Stim2), mRNA.	34.1875
Vti1-pending	VTI1-PENDING		34.1805
Mtdh	MTDH	Mus musculus Metadherin (Mtdh), mRNA.	34.173
Zfp148	ZFP148	Mus musculus zinc finger protein 148 (Zfp148), mRNA.	34.1566
Mrps30	MRPS30	Mus musculus mitochondrial ribosomal protein S30 (Mrps30), nuclear gene encoding mitochondrial protein, mRNA.	34.1195
Zbtb24	ZBTB24	Mus musculus zinc finger and BTB domain containing 24 (Zbtb24), mRNA.	34.0839
Mcee	MCEE	Mus musculus methylmalonyl CoA epimerase (Mcee), mRNA.	33.985
Hs2st1	HS2ST1		33.9797
Smc6	SMC6	Mus musculus structural maintenance of chromosomes 6 (Smc6), mRNA.	33.9785
Dab2ip	DAB2IP		33.9059
Ftsj3	FTSJ3	Mus musculus FtsJ homolog 3 (E. coli) (Ftsj3), mRNA.	33.8962
LOC386298	LOC386298		33.8924
Hnrpll	HNRPLL	Mus musculus heterogeneous nuclear ribonucleoprotein L-like (Hnrpll), mRNA.	33.8886
Snx10	SNX10	Mus musculus sorting nexin 10 (Snx10), mRNA.	33.8756
1700029G01Rik	1700029G01RIK	Mus musculus RIKEN cDNA 1700029G01 gene (1700029G01Rik), mRNA.	33.8632
Cutc	CUTC	Mus musculus cutC copper transporter homolog (E.coli) (Cutc), mRNA.	33.8204
Rnf11	RNF11	Mus musculus ring finger protein 11 (Rnf11), mRNA.	33.7915
Hsdl1	HSDL1	Mus musculus hydroxysteroid dehydrogenase like 1 (Hsdl1), mRNA.	33.7758
Pja1	PJA1	Mus musculus praja1, RING-H2 motif containing (Pja1), mRNA.	33.7631
Cyb5	CYB5	Mus musculus cytochrome b-5 (Cyb5), mRNA.	33.7446
Aff4	AFF4	Mus musculus AF4/FMR2 family, member 4 (Aff4), mRNA.	33.7055
EG432879	EG432879	Mus musculus predicted gene, EG432879 (EG432879), mRNA.	33.6994
Ube2cbp	UBE2CBP	Mus musculus ubiquitin-conjugating enzyme E2C binding protein (Ube2cbp), mRNA.	33.6074
C130061D10Rik	C130061D10RIK		33.6073
Uxt	UXT	Mus musculus ubiquitously expressed transcript (Uxt), mRNA.	33.5305
A730043L23Rik	A730043L23RIK		33.4957
D11Wsu47e	D11WSU47E	Mus musculus DNA segment, Chr 11, Wayne State University 47, expressed (D11Wsu47e), mRNA.	33.4872
Mmp13	MMP13	Mus musculus matrix metallopeptidase 13 (Mmp13), mRNA.	33.4556
4930426D05Rik	4930426D05RIK		33.421
LOC666621	LOC666621	PREDICTED: Mus musculus similar to 40S ribosomal protein S2 (LOC666621), mRNA.	33.4102
LOC381283	LOC381283		33.3558
Timd4	TIMD4	Mus musculus T-cell immunoglobulin and mucin domain containing 4 (Timd4), mRNA.	33.3531
Rcc1	RCC1	Mus musculus regulator of chromosome condensation 1 (Rcc1), mRNA.	33.3455
2610019N19Rik	2610019N19RIK		33.3124
Rpap2	RPAP2	Mus musculus RNA polymerase II associated protein 2 (Rpap2), mRNA.	33.3114
Coq5	COQ5	Mus musculus coenzyme Q5 homolog, methyltransferase (yeast) (Coq5), mRNA.	33.2793
Glrx	GLRX	Mus musculus glutaredoxin (Glrx), mRNA.	33.2493
1810026J23Rik	1810026J23RIK	Mus musculus RIKEN cDNA 1810026J23 gene (1810026J23Rik), mRNA.	33.2233
A630054L15Rik	A630054L15RIK		33.2107
LOC386082	LOC386082		33.1246
Ctnnal1	CTNNAL1	Mus musculus catenin (cadherin associated protein), alpha-like 1 (Ctnnal1), mRNA.	33.0665
Wdr77	WDR77	Mus musculus WD repeat domain 77 (Wdr77), mRNA.	33.0281
Pdcd5	PDCD5	Mus musculus programmed cell death 5 (Pdcd5), mRNA.	33.0101
LOC675594	LOC675594	PREDICTED: Mus musculus similar to very large inducible GTPase 1 (LOC675594), mRNA.	32.9379
Gja1	GJA1	Mus musculus gap junction membrane channel protein alpha 1 (Gja1), mRNA.	32.9333
AW061290	AW061290	Mus musculus expressed sequence AW061290 (AW061290), mRNA.	32.9042
Leng9	LENG9	Mus musculus leukocyte receptor cluster (LRC) member 9 (Leng9), mRNA.	32.8788
Fchsd2	FCHSD2	Mus musculus FCH and double SH3 domains 2 (Fchsd2), mRNA.	32.847
LOC383850	LOC383850		32.7702
C130020C13Rik	C130020C13RIK		32.748
Cul3	CUL3	Mus musculus cullin 3 (Cul3), mRNA.	32.7325
Cdca2	CDCA2	Mus musculus cell division cycle associated 2 (Cdca2), mRNA.	32.7013
6430540M20Rik	6430540M20RIK		32.694
Gtpbp8	GTPBP8	Mus musculus GTP-binding protein 8 (putative) (Gtpbp8), mRNA.	32.6865
Lyzs	LYZS	Mus musculus lysozyme (Lyzs), mRNA.	32.6508
Rnf113a1	RNF113A1	Mus musculus ring finger protein 113A1 (Rnf113a1), mRNA.	32.6494
2810012D02Rik	2810012D02RIK		32.6228
Nupl2	NUPL2	Mus musculus nucleoporin like 2 (Nupl2), mRNA.	32.6101
Rad23b	RAD23B		32.6088
Tlk1	TLK1	Mus musculus tousled-like kinase 1 (Tlk1), mRNA. XM_001002220 XM_982936 XM_982971 XM_983010 XM_983048 XM_983091 XM_983131	32.5705
Cwf19l1	CWF19L1	Mus musculus CWF19-like 1, cell cycle control (S. pombe) (Cwf19l1), mRNA.	32.5435
Lrrtm1	LRRTM1	Mus musculus leucine rich repeat transmembrane neuronal 1 (Lrrtm1), mRNA.	32.5334
Zfp26	ZFP26	Mus musculus zinc finger protein 26 (Zfp26), mRNA. XM_974728 XM_977451 XM_977486	32.495
Gpatch2	GPATCH2	Mus musculus G patch domain containing 2 (Gpatch2), mRNA.	32.4927
Ccdc127	CCDC127	Mus musculus coiled-coil domain containing 127 (Ccdc127), mRNA.	32.4874
LOC100044475	LOC100044475	PREDICTED: Mus musculus similar to SH2/SH3 adaptor protein (LOC100044475), mRNA.	32.4808
Dnajc14	DNAJC14	Mus musculus DnaJ (Hsp40) homolog, subfamily C, member 14 (Dnajc14), mRNA.	32.4725
Stxbp5	STXBP5	Mus musculus syntaxin binding protein 5 (tomosyn) (Stxbp5), mRNA.	32.4275
E030026I10Rik	E030026I10RIK		32.3853
Commd6	COMMD6	Mus musculus COMM domain containing 6 (Commd6), mRNA. XM_919080	32.3813
2900001A12Rik	2900001A12RIK		32.3698
Adk	ADK	Mus musculus adenosine kinase (Adk), mRNA.	32.3464
Zfp39	ZFP39	Mus musculus zinc finger protein 39 (Zfp39), mRNA.	32.2901
1110055N21Rik	1110055N21RIK		32.2676
Cd6	CD6	Mus musculus CD6 antigen (Cd6), transcript variant 2, mRNA.	32.2546
2310003F16Rik	2310003F16RIK	Mus musculus RIKEN cDNA 2310003F16 gene (2310003F16Rik), mRNA.	32.1643
AW555464	AW555464		32.1545
AA407659	AA407659	Mus musculus expressed sequence AA407659 (AA407659), mRNA.	32.1176
Acvr1	ACVR1	Mus musculus activin A receptor, type 1 (Acvr1), mRNA.	32.1034
Trem3	TREM3	Mus musculus triggering receptor expressed on myeloid cells 3 (Trem3), mRNA.	32.081
LOC100043798	LOC100043798	PREDICTED: Mus musculus hypothetical protein LOC100043798 (LOC100043798), mRNA.	32.0359
EG666668	EG666668	PREDICTED: Mus musculus predicted gene, EG666668 (EG666668), mRNA.	32.0232
Gstk1	GSTK1	Mus musculus glutathione S-transferase kappa 1 (Gstk1), mRNA.	32.0181
5730525O22Rik	5730525O22RIK		31.9869
Tyki	TYKI		31.8881
Tsc22d3	TSC22D3	Mus musculus TSC22 domain family 3 (Tsc22d3), transcript variant 2, mRNA.	31.866
A530082C11Rik	A530082C11RIK	Mus musculus RIKEN cDNA A530082C11 gene (A530082C11Rik), mRNA.	31.8371
2700049H19Rik	2700049H19RIK		31.8325
5033430I15Rik	5033430I15RIK	PREDICTED: Mus musculus RIKEN cDNA 5033430I15 gene (5033430I15Rik), mRNA.	31.8304
4732462B05Rik	4732462B05RIK		31.8245
C230095J06Rik	C230095J06RIK		31.8025
Atp5k	ATP5K		31.797
Ddx46	DDX46		31.7475
Rrp12	RRP12	Mus musculus ribosomal RNA processing 12 homolog (S. cerevisiae) (Rrp12), mRNA.	31.7404
Mkln1	MKLN1		31.6954
Egfr	EGFR		31.688
Txn1	TXN1	Mus musculus thioredoxin 1 (Txn1), mRNA.	31.6777
Fbxo10	FBXO10	PREDICTED: Mus musculus F-box protein 10 (Fbxo10), mRNA.	31.657
9830143E02Rik	9830143E02RIK		31.588
AA415398	AA415398	Mus musculus expressed sequence AA415398 (AA415398), mRNA.	31.5861
Osgep	OSGEP	Mus musculus O-sialoglycoprotein endopeptidase (Osgep), mRNA.	31.5699
Snx7	SNX7	Mus musculus sorting nexin 7 (Snx7), mRNA.	31.5642
Appl1	APPL1	Mus musculus adaptor protein, phosphotyrosine interaction, PH domain and leucine zipper containing 1 (Appl1), mRNA.	31.5641
D15Ertd621e	D15ERTD621E		31.5394
Matr3	MATR3	Mus musculus matrin 3 (Matr3), mRNA.	31.4875
Mapre1	MAPRE1	Mus musculus microtubule-associated protein, RP/EB family, member 1 (Mapre1), mRNA.	31.4827
Pms2	PMS2	Mus musculus postmeiotic segregation increased 2 (S. cerevisiae) (Pms2), mRNA.	31.4318
Scnm1	SCNM1	Mus musculus sodium channel modifier 1 (Scnm1), mRNA.	31.4211
Arl5b	ARL5B	Mus musculus ADP-ribosylation factor-like 5B (Arl5b), mRNA.	31.3719
Sfxn1	SFXN1	Mus musculus sideroflexin 1 (Sfxn1), mRNA.	31.3673
Dock6	DOCK6	Mus musculus dedicator of cytokinesis 6 (Dock6), mRNA.	31.3446
2900006A08Rik	2900006A08RIK		31.3355
Polr2l	POLR2L	PREDICTED: Mus musculus polymerase (RNA) II (DNA directed) polypeptide L (Polr2l), mRNA.	31.3329
Papolg	PAPOLG	Mus musculus poly(A) polymerase gamma (Papolg), mRNA.	31.3315
Rhob	RHOB	Mus musculus ras homolog gene family, member B (Rhob), mRNA.	31.3012
1110029I05Rik	1110029I05RIK	PREDICTED: Mus musculus RIKEN cDNA 1110029I05 gene (1110029I05Rik), mRNA.	31.2733
Rfwd2	RFWD2	Mus musculus ring finger and WD repeat domain 2 (Rfwd2), mRNA.	31.2504
Rpp21	RPP21	Mus musculus ribonuclease P 21 subunit (human) (Rpp21), mRNA.	31.1733
2210417D09Rik	2210417D09RIK	Mus musculus RIKEN cDNA 2210417D09 gene (2210417D09Rik), mRNA.	31.132
Taf1a	TAF1A		31.0666
Birc2	BIRC2	Mus musculus baculoviral IAP repeat-containing 2 (Birc2), mRNA.	31.062
Ppapdc2	PPAPDC2	Mus musculus phosphatidic acid phosphatase type 2 domain containing 2 (Ppapdc2), mRNA.	30.9929
Slc6a12	SLC6A12	Mus musculus solute carrier family 6 (neurotransmitter transporter, betaine/GABA), member 12 (Slc6a12), mRNA.	30.989
Bcl2l13	BCL2L13	Mus musculus BCL2-like 13 (apoptosis facilitator) (Bcl2l13), nuclear gene encoding mitochondrial protein, mRNA.	30.9635
4833406C17Rik	4833406C17RIK		30.9405
A430031F07Rik	A430031F07RIK		30.8913
B430216N15Rik	B430216N15RIK		30.89
Utp11l	UTP11L	Mus musculus UTP11-like, U3 small nucleolar ribonucleoprotein, (yeast) (Utp11l), mRNA.	30.8889
Dscr1l2	DSCR1L2	Mus musculus Down syndrome critical region gene 1-like 2 (Dscr1l2), mRNA.	30.8862
Tbc1d9	TBC1D9	Mus musculus TBC1 domain family, member 9 (Tbc1d9), mRNA.	30.7597
Epm2aip1	EPM2AIP1	Mus musculus EPM2A (laforin) interacting protein 1 (Epm2aip1), mRNA.	30.747
Fnbp3	FNBP3		30.7266
LOC381727	LOC381727		30.7236
Notch1	NOTCH1	Mus musculus Notch gene homolog 1 (Drosophila) (Notch1), mRNA.	30.7207
Ppm1l	PPM1L		30.678
ENSMUSG00000053178	ENSMUSG00000053178	Mus musculus predicted gene, ENSMUSG00000053178 (ENSMUSG00000053178), nuclear gene encoding mitochondrial protein, mRNA.	30.6698
Pldn	PLDN	Mus musculus pallidin (Pldn), mRNA.	30.5953
Egr3	EGR3		30.556
Trp53bp1	TRP53BP1	Mus musculus transformation related protein 53 binding protein 1 (Trp53bp1), mRNA.	30.5515
LOC100044172	LOC100044172	PREDICTED: Mus musculus hypothetical protein LOC100044172 (LOC100044172), mRNA.	30.5505
Ccnt2	CCNT2		30.5501
Ncf4	NCF4	Mus musculus neutrophil cytosolic factor 4 (Ncf4), mRNA.	30.4153
Hdac2	HDAC2		30.4132
C530038F07Rik	C530038F07RIK		30.4022
LOC214036	LOC214036		30.3738
1110001N06Rik	1110001N06RIK		30.37
Tpd52	TPD52	Mus musculus tumor protein D52 (Tpd52), transcript variant 3, mRNA.	30.3641
5031439G07Rik	5031439G07RIK		30.3397
Narf	NARF	Mus musculus nuclear prelamin A recognition factor (Narf), mRNA.	30.3168
Cd8b1	CD8B1	Mus musculus CD8 antigen, beta chain 1 (Cd8b1), mRNA.	30.3046
Usp1	USP1	Mus musculus ubiquitin specific peptdiase 1 (Usp1), mRNA.	30.2909
Fcmd	FCMD		30.2866
Slc25a3	SLC25A3	Mus musculus solute carrier family 25 (mitochondrial carrier, phosphate carrier), member 3 (Slc25a3), mRNA.	30.2672
Hyi	HYI	Mus musculus hydroxypyruvate isomerase homolog (E. coli) (Hyi), mRNA.	30.2613
D530033C11Rik	D530033C11RIK	Mus musculus RIKEN cDNA D530033C11 gene (D530033C11Rik), mRNA.	30.2408
1700109H08Rik	1700109H08RIK	Mus musculus RIKEN cDNA 1700109H08 gene (1700109H08Rik), mRNA.	30.2345
Otud5	OTUD5	Mus musculus OTU domain containing 5 (Otud5), mRNA.	30.2318
Sh3bp5l	SH3BP5L	Mus musculus SH3 binding domain protein 5 like (Sh3bp5l), mRNA.	30.217
2810410M20Rik	2810410M20RIK	Mus musculus RIKEN cDNA 2810410M20 gene (2810410M20Rik), mRNA.	30.215
Asb8	ASB8	Mus musculus ankyrin repeat and SOCS box-containing protein 8 (Asb8), mRNA.	30.2101
Eno2	ENO2	Mus musculus enolase 2, gamma neuronal (Eno2), mRNA.	30.201
Bicd2	BICD2	Mus musculus bicaudal D homolog 2 (Drosophila) (Bicd2), transcript variant 3, mRNA.	30.1901
Dcun1d4	DCUN1D4	Mus musculus DCN1, defective in cullin neddylation 1, domain containing 4 (S. cerevisiae) (Dcun1d4), mRNA.	30.1675
Rps13	RPS13		30.1091
3110045I18Rik	3110045I18RIK		30.1071
Tcea3	TCEA3		30.0822
D230005E09Rik	D230005E09RIK		30.0096
Ptplad2	PTPLAD2	Mus musculus protein tyrosine phosphatase-like A domain containing 2 (Ptplad2), mRNA.	30.0033
A530045M11	A530045M11		29.9841
LOC666904	LOC666904	PREDICTED: Mus musculus similar to heat shock protein 8 (LOC666904), mRNA.	29.9752
5031428M13Rik	5031428M13RIK		29.9218
Slc7a6	SLC7A6	Mus musculus solute carrier family 7 (cationic amino acid transporter, y+ system), member 6 (Slc7a6), mRNA.	29.9064
9530082I15Rik	9530082I15RIK		29.9003
Arhgap24	ARHGAP24	Mus musculus Rho GTPase activating protein 24 (Arhgap24), transcript variant 1, mRNA.	29.8924
Ndufaf1	NDUFAF1	Mus musculus NADH dehydrogenase (ubiquinone) 1 alpha subcomplex, assembly factor 1 (Ndufaf1), mRNA.	29.8525
Fip1l1	FIP1L1	Mus musculus FIP1 like 1 (S. cerevisiae) (Fip1l1), mRNA.	29.8497
Med30	MED30	Mus musculus mediator complex subunit 30 (Med30), mRNA.	29.8444
Smarcad1	SMARCAD1	Mus musculus SWI/SNF-related, matrix-associated actin-dependent regulator of chromatin, subfamily a, containing DEAD/H box 1 (Smarcad1), mRNA.	29.8154
Ccdc92	CCDC92	Mus musculus coiled-coil domain containing 92 (Ccdc92), mRNA.	29.724
Dexi	DEXI		29.7209
Hibadh	HIBADH	Mus musculus 3-hydroxyisobutyrate dehydrogenase (Hibadh), mRNA.	29.7153
Pik3c3	PIK3C3	Mus musculus phosphoinositide-3-kinase, class 3 (Pik3c3), mRNA.	29.7138
Rsbn1	RSBN1	Mus musculus rosbin, round spermatid basic protein 1 (Rsbn1), mRNA.	29.7023
D6Wsu163e	D6WSU163E	Mus musculus DNA segment, Chr 6, Wayne State University 163, expressed (D6Wsu163e), mRNA.	29.647
Hirip3	HIRIP3	Mus musculus HIRA interacting protein 3 (Hirip3), mRNA.	29.6424
Nrg4	NRG4	Mus musculus neuregulin 4 (Nrg4), mRNA.	29.6306
Ier3ip1	IER3IP1	Mus musculus immediate early response 3 interacting protein 1 (Ier3ip1), mRNA.	29.613
Rgs19	RGS19	Mus musculus regulator of G-protein signaling 19 (Rgs19), mRNA.	29.6053
Rp23-297j14.5	RP23-297J14.5	Mus musculus similar to oxidative stress responsive 1 (Rp23-297j14.5), mRNA.	29.6039
Rpl26	RPL26	Mus musculus ribosomal protein L26 (Rpl26), mRNA.	29.5868
Il1f6	IL1F6	Mus musculus interleukin 1 family, member 6 (Il1f6), mRNA.	29.5672
8430410K20Rik	8430410K20RIK	Mus musculus RIKEN cDNA 8430410K20 gene (8430410K20Rik), mRNA.	29.5482
Gstt3	GSTT3	Mus musculus glutathione S-transferase, theta 3 (Gstt3), mRNA.	29.5448
Appbp1	APPBP1	Mus musculus amyloid beta precursor protein binding protein 1 (Appbp1), mRNA.	29.5396
Ncapd3	NCAPD3	Mus musculus non-SMC condensin II complex, subunit D3 (Ncapd3), mRNA.	29.5362
4930431L04Rik	4930431L04RIK	Mus musculus RIKEN cDNA 4930431L04 gene (4930431L04Rik), mRNA.	29.5267
Slc38a2	SLC38A2	Mus musculus solute carrier family 38, member 2 (Slc38a2), mRNA.	29.5257
1110003E01Rik	1110003E01RIK	Mus musculus RIKEN cDNA 1110003E01 gene (1110003E01Rik), mRNA.	29.5251
LOC100047963	LOC100047963	PREDICTED: Mus musculus similar to ADIR1 (LOC100047963), mRNA.	29.5081
Nt5dc1	NT5DC1	Mus musculus 5'-nucleotidase domain containing 1 (Nt5dc1), mRNA.	29.502
Crem	CREM		29.4425
Cnih4	CNIH4	Mus musculus cornichon homolog 4 (Drosophila) (Cnih4), mRNA.	29.4418
6030470M02Rik	6030470M02RIK		29.3979
2310040A13Rik	2310040A13RIK		29.3956
1110012D08Rik	1110012D08RIK	Mus musculus RIKEN cDNA 1110012D08 gene (1110012D08Rik), mRNA.	29.3724
Arpp19	ARPP19	Mus musculus cAMP-regulated phosphoprotein 19 (Arpp19), mRNA.	29.3687
Wdr20a	WDR20A	Mus musculus WD repeat domain 20a (Wdr20a), mRNA.	29.3228
2210009F20Rik	2210009F20RIK		29.2993
Dhx36	DHX36	Mus musculus DEAH (Asp-Glu-Ala-His) box polypeptide 36 (Dhx36), mRNA.	29.2745
Cldn12	CLDN12	Mus musculus claudin 12 (Cldn12), mRNA.	29.2506
scl0003155.1_68	SCL0003155.1_68		29.2425
Casp2	CASP2		29.232
Zdhhc12	ZDHHC12	Mus musculus zinc finger, DHHC domain containing 12 (Zdhhc12), transcript variant 2, mRNA.	29.2309
LOC433955	LOC433955	PREDICTED: Mus musculus similar to HSPC008 (LOC433955), misc RNA.	29.2132
Ndrg1	NDRG1	Mus musculus N-myc downstream regulated gene 1 (Ndrg1), mRNA.	29.2011
D5Wsu178e	D5WSU178E	Mus musculus DNA segment, Chr 5, Wayne State University 178, expressed (D5Wsu178e), mRNA.	29.1937
Zcchc18	ZCCHC18	Mus musculus zinc finger, CCHC domain containing 18 (Zcchc18), transcript variant 3, mRNA.	29.1907
Stk11ip	STK11IP	Mus musculus serine/threonine kinase 11 interacting protein (Stk11ip), mRNA.	29.1761
Mgst2	MGST2	Mus musculus microsomal glutathione S-transferase 2 (Mgst2), mRNA.	29.1732
Gltscr2	GLTSCR2	Mus musculus glioma tumor suppressor candidate region gene 2 (Gltscr2), mRNA.	29.1677
Phlda1	PHLDA1	Mus musculus pleckstrin homology-like domain, family A, member 1 (Phlda1), mRNA.	29.1527
Fbp1	FBP1	Mus musculus fructose bisphosphatase 1 (Fbp1), mRNA.	29.1367
EG546143	EG546143	PREDICTED: Mus musculus predicted gene, EG546143 (EG546143), mRNA.	29.1356
Gimap6	GIMAP6	Mus musculus GTPase, IMAP family member 6 (Gimap6), mRNA.	29.1036
Pacs2	PACS2	Mus musculus phosphofurin acidic cluster sorting protein 2 (Pacs2), mRNA.	29.1011
1700025K23Rik	1700025K23RIK	Mus musculus RIKEN cDNA 1700025K23 gene (1700025K23Rik), mRNA.	29.0695
Dazap2	DAZAP2	Mus musculus DAZ associated protein 2 (Dazap2), mRNA.	29.0647
Pih1d1	PIH1D1	Mus musculus PIH1 domain containing 1 (Pih1d1), mRNA.	29.0187
Anapc13	ANAPC13	Mus musculus anaphase promoting complex subunit 13 (Anapc13), mRNA.	29.0145
Tmem55a	TMEM55A	Mus musculus transmembrane protein 55A (Tmem55a), mRNA.	29.0013
1110002D22Rik	1110002D22RIK		28.9989
Cd81	CD81	Mus musculus CD 81 antigen (Cd81), mRNA.	28.9986
Alg2	ALG2		28.9943
Bag1	BAG1	Mus musculus Bcl2-associated athanogene 1 (Bag1), mRNA.	28.9431
4930477M19	4930477M19		28.934
Ube2q1	UBE2Q1	Mus musculus ubiquitin-conjugating enzyme E2Q (putative) 1 (Ube2q1), mRNA.	28.9068
5330426P16Rik	5330426P16RIK	PREDICTED: Mus musculus RIKEN cDNA 5330426P16 gene (5330426P16Rik), mRNA.	28.8268
Zbtb8os	ZBTB8OS	Mus musculus zinc finger and BTB domain containing 8 opposite strand (Zbtb8os), mRNA.	28.7971
Brip1	BRIP1	Mus musculus BRCA1 interacting protein C-terminal helicase 1 (Brip1), mRNA.	28.7947
Mrpl1	MRPL1		28.7939
Tera-pending	TERA-PENDING		28.789
Zfhx2	ZFHX2	Mus musculus zinc finger homeobox 2 (Zfhx2), mRNA.	28.787
4933407N01Rik	4933407N01RIK		28.7815
LOC100045240	LOC100045240	PREDICTED: Mus musculus hypothetical protein LOC100045240 (LOC100045240), mRNA.	28.7787
Osbpl2	OSBPL2	Mus musculus oxysterol binding protein-like 2 (Osbpl2), mRNA.	28.7435
Ppp3cc	PPP3CC		28.7145
Tcte3	TCTE3	Mus musculus t-complex-associated testis expressed 3 (Tcte3), transcript variant 2, mRNA.	28.714
Ccdc130	CCDC130	Mus musculus coiled-coil domain containing 130 (Ccdc130), mRNA.	28.7107
Zfp27	ZFP27	Mus musculus zinc finger protein 27 (Zfp27), transcript variant 1, mRNA.	28.7051
Nfatc3	NFATC3		28.64
Uck2	UCK2	Mus musculus uridine-cytidine kinase 2 (Uck2), mRNA.	28.6399
D830019K05Rik	D830019K05RIK		28.6235
Npc1	NPC1		28.5992
Ifnb1	IFNB1	Mus musculus interferon beta 1, fibroblast (Ifnb1), mRNA.	28.599
B930036M14Rik	B930036M14RIK		28.5959
Adam32	ADAM32	Mus musculus a disintegrin and metallopeptidase domain 32 (Adam32), mRNA.	28.5683
Usp24	USP24		28.5548
Sel1l	SEL1L	Mus musculus sel-1 suppressor of lin-12-like (C. elegans) (Sel1l), transcript variant 1, mRNA.	28.5518
Decr1	DECR1	Mus musculus 2,4-dienoyl CoA reductase 1, mitochondrial (Decr1), nuclear gene encoding mitochondrial protein, mRNA.	28.5254
2610019E17Rik	2610019E17RIK		28.5068
Vamp2	VAMP2	Mus musculus vesicle-associated membrane protein 2 (Vamp2), mRNA.	28.4906
A530057A03Rik	A530057A03RIK		28.3974
LOC385855	LOC385855		28.3615
Srp72	SRP72	Mus musculus signal recognition particle 72 (Srp72), mRNA. XM_896078 XM_896090 XM_896109 XM_916867 XM_924530 XM_924532 XM_924533 XM_924534 XM_924537 XM_924542 XM_924545 XM_973233 XM_974428	28.3578
Ppif	PPIF	Mus musculus peptidylprolyl isomerase F (cyclophilin F) (Ppif), nuclear gene encoding mitochondrial protein, mRNA.	28.3158
LOC100047226	LOC100047226	PREDICTED: Mus musculus hypothetical protein LOC100047226 (LOC100047226), misc RNA.	28.2702
E430033B07Rik	E430033B07RIK		28.2669
D030019N20Rik	D030019N20RIK		28.2554
LOC100048295	LOC100048295	PREDICTED: Mus musculus similar to Wilms tumor homolog (LOC100048295), misc RNA.	28.242
Lgals4	LGALS4	Mus musculus lectin, galactose binding, soluble 4 (Lgals4), mRNA.	28.2322
D130049D01Rik	D130049D01RIK		28.2289
B230337C21Rik	B230337C21RIK		28.2001
LOC381891	LOC381891		28.1918
1700025G04Rik	1700025G04RIK	Mus musculus RIKEN cDNA 1700025G04 gene (1700025G04Rik), mRNA.	28.1079
4933426I21Rik	4933426I21RIK	PREDICTED: Mus musculus RIKEN cDNA 4933426I21 gene (4933426I21Rik), mRNA.	28.1072
A430070A22Rik	A430070A22RIK		28.1065
C030048B08Rik	C030048B08RIK	Mus musculus RIKEN cDNA C030048B08 gene (C030048B08Rik), mRNA.	28.0964
Plekhf2	PLEKHF2	Mus musculus pleckstrin homology domain containing, family F (with FYVE domain) member 2 (Plekhf2), mRNA.	28.0341
Ndufa1	NDUFA1	Mus musculus NADH dehydrogenase (ubiquinone) 1 alpha subcomplex, 1 (Ndufa1), nuclear gene encoding mitochondrial protein, mRNA.	28.0123
Cxcl4	CXCL4	Mus musculus chemokine (C-X-C motif) ligand 4 (Cxcl4), mRNA.	27.9404
Snx14	SNX14	Mus musculus sorting nexin 14 (Snx14), mRNA.	27.913
Lin7c	LIN7C	Mus musculus lin-7 homolog C (C. elegans) (Lin7c), mRNA.	27.8924
1110001J03Rik	1110001J03RIK	Mus musculus RIKEN cDNA 1110001J03 gene (1110001J03Rik), mRNA.	27.889
Pkn2	PKN2		27.8665
LOC100044862	LOC100044862	PREDICTED: Mus musculus similar to Fbxl3 protein (LOC100044862), mRNA.	27.8598
EG666609	EG666609	PREDICTED: Mus musculus predicted gene, EG666609 (EG666609), mRNA.	27.8531
Pex14	PEX14	Mus musculus peroxisomal biogenesis factor 14 (Pex14), mRNA.	27.8513
Zfp281	ZFP281	Mus musculus zinc finger protein 281 (Zfp281), mRNA.	27.8502
D030074E01Rik	D030074E01RIK		27.8374
Mns1	MNS1	Mus musculus meiosis-specific nuclear structural protein 1 (Mns1), mRNA.	27.837
Gata6	GATA6	Mus musculus GATA binding protein 6 (Gata6), mRNA.	27.8312
9630027A13Rik	9630027A13RIK		27.7687
Hist2h2aa1	HIST2H2AA1		27.7608
Cdc42ep4	CDC42EP4	Mus musculus CDC42 effector protein (Rho GTPase binding) 4 (Cdc42ep4), mRNA.	27.7588
1500032D16Rik	1500032D16RIK	Mus musculus RIKEN cDNA 1500032D16 gene (1500032D16Rik), transcript variant 2, mRNA.	27.7446
Tmed10	TMED10	Mus musculus transmembrane emp24-like trafficking protein 10 (yeast) (Tmed10), mRNA.	27.7438
4632408A20Rik	4632408A20RIK		27.7384
Stim1	STIM1		27.7014
Dclk3	DCLK3	Mus musculus doublecortin-like kinase 3 (Dclk3), mRNA.	27.6998
B130052F17Rik	B130052F17RIK		27.698
D130060C09Rik	D130060C09RIK		27.6819
Slc30a2	SLC30A2		27.6735
Cova1	COVA1	Mus musculus cytosolic ovarian carcinoma antigen 1 (Cova1), mRNA.	27.6457
LOC673556	LOC673556	PREDICTED: Mus musculus hypothetical LOC673556 (LOC673556), mRNA.	27.6305
Cops4	COPS4	Mus musculus COP9 (constitutive photomorphogenic) homolog, subunit 4 (Arabidopsis thaliana) (Cops4), mRNA.	27.6163
Ikzf1	IKZF1	Mus musculus IKAROS family zinc finger 1 (Ikzf1), transcript variant 1, mRNA.	27.597
A930025D01Rik	A930025D01RIK	Mus musculus RIKEN cDNA A930025D01 gene (A930025D01Rik), mRNA.	27.5705
Ogt	OGT	Mus musculus O-linked N-acetylglucosamine (GlcNAc) transferase (UDP-N-acetylglucosamine:polypeptide-N-acetylglucosaminyl transferase) (Ogt), mRNA.	27.5076
Uvrag	UVRAG	Mus musculus UV radiation resistance associated gene (Uvrag), mRNA.	27.5058
Ankrd46	ANKRD46	Mus musculus ankyrin repeat domain 46 (Ankrd46), mRNA.	27.499
2610319H10Rik	2610319H10RIK		27.4708
Brcc3	BRCC3	Mus musculus BRCA1/BRCA2-containing complex, subunit 3 (Brcc3), mRNA.	27.4675
H2-K1	H2-K1	Mus musculus histocompatibility 2, K1, K region (H2-K1), transcript variant 1, mRNA.	27.4552
Psma2	PSMA2	Mus musculus proteasome (prosome, macropain) subunit, alpha type 2 (Psma2), mRNA.	27.4529
EG638695	EG638695	Mus musculus predicted gene, EG638695 (EG638695), mRNA.	27.3574
Tm9sf2	TM9SF2	Mus musculus transmembrane 9 superfamily member 2 (Tm9sf2), mRNA.	27.3115
Igl-V1	IGL-V1		27.2882
Slfn1	SLFN1	Mus musculus schlafen 1 (Slfn1), mRNA.	27.2772
Whsc1	WHSC1	PREDICTED: Mus musculus Wolf-Hirschhorn syndrome candidate 1 (human), transcript variant 8 (Whsc1), mRNA.	27.2328
Magohb	MAGOHB	Mus musculus mago-nashi homolog B (Drosophila) (Magohb), mRNA.	27.2293
Tk2	TK2	Mus musculus thymidine kinase 2, mitochondrial (Tk2), nuclear gene encoding mitochondrial protein, mRNA.	27.2274
Ilf2	ILF2	Mus musculus interleukin enhancer binding factor 2 (Ilf2), mRNA.	27.227
Rfesd	RFESD	Mus musculus Rieske (Fe-S) domain containing (Rfesd), mRNA.	27.1743
Acadsb	ACADSB	Mus musculus acyl-Coenzyme A dehydrogenase, short/branched chain (Acadsb), nuclear gene encoding mitochondrial protein, mRNA.	27.1624
LOC100043126	LOC100043126	PREDICTED: Mus musculus similar to novel KRAB box and zinc finger, C2H2 type domain containing protein (LOC100043126), mRNA.	27.1577
Rnf6	RNF6	Mus musculus ring finger protein (C3H2C3 type) 6 (Rnf6), mRNA.	27.1403
Zbtb41	ZBTB41	Mus musculus zinc finger and BTB domain containing 41 homolog (Zbtb41), mRNA.	27.1396
6720458F09Rik	6720458F09RIK	Mus musculus RIKEN cDNA 6720458F09 gene (6720458F09Rik), mRNA.	27.1225
Lsm6	LSM6	Mus musculus LSM6 homolog, U6 small nuclear RNA associated (S. cerevisiae) (Lsm6), mRNA. XM_990335	27.1191
5031439A09Rik	5031439A09RIK		27.1006
Arhgef3	ARHGEF3	Mus musculus Rho guanine nucleotide exchange factor (GEF) 3 (Arhgef3), mRNA.	27.0995
4632433K11Rik	4632433K11RIK	Mus musculus RIKEN cDNA 4632433K11 gene (4632433K11Rik), mRNA.	27.0856
1810055E12Rik	1810055E12RIK	Mus musculus RIKEN cDNA 1810055E12 gene (1810055E12Rik), mRNA.	26.9701
Irf8	IRF8	Mus musculus interferon regulatory factor 8 (Irf8), mRNA.	26.936
Rps24	RPS24		26.9253
2410018C17Rik	2410018C17RIK	Mus musculus RIKEN cDNA 2410018C17 gene (2410018C17Rik), mRNA.	26.8997
Adam17	ADAM17	Mus musculus a disintegrin and metallopeptidase domain 17 (Adam17), mRNA.	26.7816
A730023M06Rik	A730023M06RIK		26.7606
Ccdc101	CCDC101	Mus musculus coiled-coil domain containing 101 (Ccdc101), mRNA.	26.7052
Aatk	AATK	Mus musculus apoptosis-associated tyrosine kinase (Aatk), mRNA.	26.684
Bola1	BOLA1	Mus musculus bolA-like 1 (E. coli) (Bola1), mRNA.	26.6736
1500012F01Rik	1500012F01RIK	Mus musculus RIKEN cDNA 1500012F01 gene (1500012F01Rik), mRNA.	26.6593
Rbx1	RBX1	Mus musculus ring-box 1 (Rbx1), mRNA.	26.6533
Trps1	TRPS1		26.642
Bmpr1a	BMPR1A	Mus musculus bone morphogenetic protein receptor, type 1A (Bmpr1a), mRNA.	26.6253
Slmo2	SLMO2	Mus musculus slowmo homolog 2 (Drosophila) (Slmo2), mRNA.	26.557
Phf11	PHF11	Mus musculus PHD finger protein 11 (Phf11), mRNA.	26.5526
LOC385885	LOC385885		26.5417
D930021N14	D930021N14		26.5287
Rpa3	RPA3	Mus musculus replication protein A3 (Rpa3), mRNA.	26.5014
Slc25a11	SLC25A11	Mus musculus solute carrier family 25 (mitochondrial carrier oxoglutarate carrier), member 11 (Slc25a11), nuclear gene encoding mitochondrial protein, mRNA.	26.4904
Sntb2	SNTB2		26.4759
Stx12	STX12		26.461
Plrg1	PLRG1	Mus musculus pleiotropic regulator 1, PRL1 homolog (Arabidopsis) (Plrg1), mRNA.	26.4181
3230402H02Rik	3230402H02RIK		26.4135
Sirt4	SIRT4	PREDICTED: Mus musculus sirtuin 4 (silent mating type information regulation 2 homolog) 4 (S. cerevisiae) (Sirt4), mRNA.	26.3743
LOC668706	LOC668706	PREDICTED: Mus musculus similar to Ribosomal protein L12 (LOC668706), mRNA.	26.3632
R3hcc1	R3HCC1	PREDICTED: Mus musculus R3H domain and coiled-coil containing 1 (R3hcc1), mRNA.	26.3547
Zc3h8	ZC3H8	Mus musculus zinc finger CCCH type containing 8 (Zc3h8), mRNA.	26.3346
Gpr23	GPR23		26.3331
Havcr2	HAVCR2	Mus musculus hepatitis A virus cellular receptor 2 (Havcr2), mRNA.	26.3227
6330548G22Rik	6330548G22RIK	Mus musculus RIKEN cDNA 6330548G22 gene (6330548G22Rik), mRNA.	26.3207
Ptpra	PTPRA	Mus musculus protein tyrosine phosphatase, receptor type, A (Ptpra), mRNA.	26.297
2210013O21Rik	2210013O21RIK		26.2961
LOC100039755	LOC100039755	PREDICTED: Mus musculus hypothetical protein LOC100039755 (LOC100039755), mRNA.	26.2805
Prkd2	PRKD2	Mus musculus protein kinase D2 (Prkd2), mRNA.	26.2466
1600029O10Rik	1600029O10RIK		26.2361
BC026590	BC026590	Mus musculus cDNA sequence BC026590 (BC026590), mRNA.	26.2329
Alg11	ALG11	Mus musculus asparagine-linked glycosylation 11 homolog (yeast, alpha-1,2-mannosyltransferase) (Alg11), mRNA.	26.2092
Ccl7	CCL7		26.2057
Asz1	ASZ1	Mus musculus ankyrin repeat, SAM and basic leucine zipper domain containing 1 (Asz1), mRNA.	26.1865
E030030K01Rik	E030030K01RIK		26.1731
6330414G02Rik	6330414G02RIK		26.1386
Dnajc4	DNAJC4	Mus musculus DnaJ (Hsp40) homolog, subfamily C, member 4 (Dnajc4), mRNA.	26.1296
5830427D03Rik	5830427D03RIK	Mus musculus RIKEN cDNA 5830427D03 gene (5830427D03Rik), mRNA.	26.1234
1700108M19Rik	1700108M19RIK	Mus musculus RIKEN cDNA 1700108M19 gene (1700108M19Rik), mRNA.	26.091
A230051G13Rik	A230051G13RIK		26.077
C730026E21Rik	C730026E21RIK		26.0576
Neurog3	NEUROG3	Mus musculus neurogenin 3 (Neurog3), mRNA.	26.0541
Bcl6	BCL6	Mus musculus B-cell leukemia/lymphoma 6 (Bcl6), mRNA.	26.0285
1700029F09Rik	1700029F09RIK	PREDICTED: Mus musculus RIKEN cDNA 1700029F09 gene, transcript variant 20 (1700029F09Rik), mRNA.	25.9946
Zfp94	ZFP94	Mus musculus zinc finger protein 94 (Zfp94), mRNA.	25.9944
Lig3	LIG3		25.9732
Pes1	PES1	Mus musculus pescadillo homolog 1, containing BRCT domain (zebrafish) (Pes1), mRNA.	25.9705
Tpst2	TPST2	Mus musculus protein-tyrosine sulfotransferase 2 (Tpst2), mRNA.	25.965
D330004O07Rik	D330004O07RIK		25.8771
Snx5	SNX5	Mus musculus sorting nexin 5 (Snx5), mRNA. XM_001004302	25.8683
4930432H15Rik	4930432H15RIK	Mus musculus RIKEN cDNA 4930432H15 gene (4930432H15Rik), mRNA.	25.8088
Sh2d1b1	SH2D1B1	Mus musculus SH2 domain protein 1B1 (Sh2d1b1), mRNA.	25.7672
Thap11	THAP11	Mus musculus THAP domain containing 11 (Thap11), mRNA.	25.7532
9230106D20Rik	9230106D20RIK		25.738
1110062G22Rik	1110062G22RIK		25.7116
Pitpnb	PITPNB	Mus musculus phosphatidylinositol transfer protein, beta (Pitpnb), mRNA.	25.6711
Cenpj	CENPJ	Mus musculus centromere protein J (Cenpj), mRNA.	25.6519
LOC100047911	LOC100047911	PREDICTED: Mus musculus hypothetical protein LOC100047911 (LOC100047911), mRNA.	25.609
LOC668183	LOC668183	PREDICTED: Mus musculus similar to Tera (LOC668183), misc RNA.	25.587
B430201C15Rik	B430201C15RIK		25.5382
B230219J02Rik	B230219J02RIK		25.519
Cpa3	CPA3	Mus musculus carboxypeptidase A3, mast cell (Cpa3), mRNA.	25.5075
Fhit	FHIT	Mus musculus fragile histidine triad gene (Fhit), mRNA.	25.5031
Sirt3	SIRT3	Mus musculus sirtuin 3 (silent mating type information regulation 2, homolog) 3 (S. cerevisiae) (Sirt3), mRNA.	25.4877
Ppp1r3f	PPP1R3F	Mus musculus protein phosphatase 1, regulatory (inhibitor) subunit 3F (Ppp1r3f), mRNA.	25.4859
Limk1	LIMK1	Mus musculus LIM-domain containing, protein kinase (Limk1), mRNA.	25.4683
Nme7	NME7	Mus musculus non-metastatic cells 7, protein expressed in (nucleoside-diphosphate kinase) (Nme7), transcript variant 1, mRNA.	25.4615
Garnl3	GARNL3	Mus musculus GTPase activating RANGAP domain-like 3 (Garnl3), mRNA.	25.4441
2810405J04Rik	2810405J04RIK	Mus musculus RIKEN cDNA 2810405J04 gene (2810405J04Rik), mRNA.	25.4429
Lrriq2	LRRIQ2		25.4396
LOC386085	LOC386085		25.4255
B230343B06Rik	B230343B06RIK		25.419
Scoc	SCOC	Mus musculus short coiled-coil protein (Scoc), transcript variant 1, mRNA.	25.393
Msrb2	MSRB2	Mus musculus methionine sulfoxide reductase B2 (Msrb2), mRNA.	25.3865
4930563B10Rik	4930563B10RIK		25.3637
A930026L03Rik	A930026L03RIK		25.3408
Cdca7	CDCA7	Mus musculus cell division cycle associated 7 (Cdca7), mRNA.	25.334
LOC100044538	LOC100044538	PREDICTED: Mus musculus similar to immunity-associated nucleotide 4 (LOC100044538), misc RNA.	25.3182
D10Ertd641e	D10ERTD641E	Mus musculus DNA segment, Chr 10, ERATO Doi 641, expressed (D10Ertd641e), mRNA.	25.2857
0610011I19Rik	0610011I19RIK		25.2441
D730033A03Rik	D730033A03RIK		25.2266
1500005A01Rik	1500005A01RIK	Mus musculus RIKEN cDNA 1500005A01 gene (1500005A01Rik), mRNA.	25.2255
Sort1	SORT1		25.2134
Fubp3	FUBP3	Mus musculus far upstream element (FUSE) binding protein 3 (Fubp3), mRNA. XM_924611 XM_924618 XM_924622 XM_924627	25.2131
Ppnr	PPNR	Mus musculus per-pentamer repeat gene (Ppnr), mRNA.	25.2055
Rftn2	RFTN2	Mus musculus raftlin family member 2 (Rftn2), mRNA. XM_920263 XM_986521 XM_986556 XM_986596 XM_986637 XM_986673	25.1888
Unc13b	UNC13B	Mus musculus unc-13 homolog B (C. elegans) (Unc13b), mRNA.	25.187
LOC100047339	LOC100047339	PREDICTED: Mus musculus similar to lysyl oxidase-like 2 (LOC100047339), mRNA.	25.174
2310039H08Rik	2310039H08RIK	Mus musculus RIKEN cDNA 2310039H08 gene (2310039H08Rik), mRNA.	25.168
Inppl1	INPPL1	Mus musculus inositol polyphosphate phosphatase-like 1 (Inppl1), mRNA.	25.1397
Kdelr3	KDELR3	Mus musculus KDEL (Lys-Asp-Glu-Leu) endoplasmic reticulum protein retention receptor 3 (Kdelr3), mRNA.	25.1099
Ptplad1	PTPLAD1	Mus musculus protein tyrosine phosphatase-like A domain containing 1 (Ptplad1), mRNA.	25.1002
S100pbp	S100PBP	Mus musculus S100P binding protein (S100pbp), mRNA.	25.0964
Slc6a8	SLC6A8	Mus musculus solute carrier family 6 (neurotransmitter transporter, creatine), member 8 (Slc6a8), mRNA.	25.0827
Plekhm1	PLEKHM1	Mus musculus pleckstrin homology domain containing, family M (with RUN domain) member 1 (Plekhm1), mRNA.	25.0737
1600014C10Rik	1600014C10RIK	Mus musculus RIKEN cDNA 1600014C10 gene (1600014C10Rik), mRNA.	25.071
Wdr54	WDR54	Mus musculus WD repeat domain 54 (Wdr54), mRNA.	25.0529
1500001L15Rik	1500001L15RIK		25.0468
Pwp1	PWP1	Mus musculus PWP1 homolog (S. cerevisiae) (Pwp1), mRNA.	25.0449
Pscdbp	PSCDBP	Mus musculus pleckstrin homology, Sec7 and coiled-coil domains, binding protein (Pscdbp), mRNA.	25.0241
D330045A20Rik	D330045A20RIK	Mus musculus RIKEN cDNA D330045A20 gene (D330045A20Rik), mRNA.	25.0085
Zfp579	ZFP579	Mus musculus zinc finger protein 579 (Zfp579), mRNA.	24.9694
Kctd3	KCTD3	Mus musculus potassium channel tetramerisation domain containing 3 (Kctd3), mRNA.	24.9589
A130086G11Rik	A130086G11RIK		24.9373
Slc30a7	SLC30A7	Mus musculus solute carrier family 30 (zinc transporter), member 7 (Slc30a7), mRNA.	24.9181
Bbs4	BBS4	Mus musculus Bardet-Biedl syndrome 4 homolog (human) (Bbs4), mRNA.	24.8978
Rab2a	RAB2A	Mus musculus RAB2A, member RAS oncogene family (Rab2a), mRNA.	24.8892
Limd2	LIMD2	Mus musculus LIM domain containing 2 (Limd2), mRNA.	24.87
Il1rn	IL1RN	Mus musculus interleukin 1 receptor antagonist (Il1rn), transcript variant 2, mRNA.	24.859
Bdh1	BDH1	Mus musculus 3-hydroxybutyrate dehydrogenase, type 1 (Bdh1), mRNA.	24.839
Eif1a	EIF1A	Mus musculus eukaryotic translation initiation factor 1A (Eif1a), mRNA.	24.8318
Cmtm6	CMTM6	Mus musculus CKLF-like MARVEL transmembrane domain containing 6 (Cmtm6), mRNA.	24.7883
5930404A08Rik	5930404A08RIK		24.7883
Gprasp1	GPRASP1	Mus musculus G protein-coupled receptor associated sorting protein 1 (Gprasp1), transcript variant 3, mRNA.	24.7697
mtDNA_ATP8	MTDNA_ATP8		24.7384
D130060L11Rik	D130060L11RIK		24.7154
Eef1b2	EEF1B2	Mus musculus eukaryotic translation elongation factor 1 beta 2 (Eef1b2), mRNA.	24.6991
1200011A11Rik	1200011A11RIK		24.696
Btbd12	BTBD12	Mus musculus BTB (POZ) domain containing 12 (Btbd12), mRNA.	24.694
2400003C14Rik	2400003C14RIK	Mus musculus RIKEN cDNA 2400003C14 gene (2400003C14Rik), mRNA.	24.6508
Vcl	VCL	Mus musculus vinculin (Vcl), mRNA.	24.6454
Chn2	CHN2	Mus musculus chimerin (chimaerin) 2 (Chn2), mRNA.	24.63
Pfn2	PFN2	Mus musculus profilin 2 (Pfn2), mRNA.	24.6212
Fbxo41	FBXO41	Mus musculus F-box protein 41 (Fbxo41), mRNA.	24.6155
Osbpl11	OSBPL11	Mus musculus oxysterol binding protein-like 11 (Osbpl11), mRNA.	24.6091
Mrpl17	MRPL17		24.6085
Arid5a	ARID5A	Mus musculus AT rich interactive domain 5A (Mrf1 like) (Arid5a), mRNA.	24.5951
Acot1	ACOT1	Mus musculus acyl-CoA thioesterase 1 (Acot1), mRNA.	24.577
Arl8b	ARL8B	Mus musculus ADP-ribosylation factor-like 8B (Arl8b), mRNA.	24.5571
LOC100043906	LOC100043906	PREDICTED: Mus musculus similar to nuclear pore-targeting complex component of 58 kDa, transcript variant 1 (LOC100043906), mRNA.	24.5356
Prps1l1	PRPS1L1	Mus musculus phosphoribosyl pyrophosphate synthetase 1-like 1 (Prps1l1), mRNA.	24.5316
Fnbp1l	FNBP1L	Mus musculus formin binding protein 1-like (Fnbp1l), mRNA.	24.5073
Pdcd2	PDCD2	Mus musculus programmed cell death 2 (Pdcd2), mRNA.	24.505
LOC382264	LOC382264		24.4744
Arbp	ARBP	Mus musculus acidic ribosomal phosphoprotein P0 (Arbp), mRNA.	24.4693
Ubox5	UBOX5	Mus musculus U box domain containing 5 (Ubox5), mRNA.	24.4548
Otud4	OTUD4	Mus musculus OTU domain containing 4 (Otud4), mRNA.	24.4525
Spag9	SPAG9	Mus musculus sperm associated antigen 9 (Spag9), transcript variant 3, mRNA.	24.4354
Zkscan3	ZKSCAN3	Mus musculus zinc finger with KRAB and SCAN domains 3 (Zkscan3), mRNA.	24.3918
2700060E02Rik	2700060E02RIK	Mus musculus RIKEN cDNA 2700060E02 gene (2700060E02Rik), mRNA.	24.3008
Gnl3	GNL3	Mus musculus guanine nucleotide binding protein-like 3 (nucleolar) (Gnl3), transcript variant 2, mRNA.	24.2917
Klk8	KLK8	Mus musculus kallikrein related-peptidase 8 (Klk8), mRNA.	24.2757
Ippk	IPPK	Mus musculus inositol 1,3,4,5,6-pentakisphosphate 2-kinase (Ippk), mRNA.	24.2604
Ppp3cb	PPP3CB		24.2412
Mms19	MMS19	Mus musculus MMS19 (MET18 S. cerevisiae) (Mms19), mRNA.	24.2184
Tlr1	TLR1	Mus musculus toll-like receptor 1 (Tlr1), mRNA.	24.2177
Pter	PTER	Mus musculus phosphotriesterase related (Pter), mRNA.	24.2136
9630029G12Rik	9630029G12RIK		24.2066
Hnrpab	HNRPAB	Mus musculus heterogeneous nuclear ribonucleoprotein A/B (Hnrpab), transcript variant 1, mRNA.	24.1751
6430548M08Rik	6430548M08RIK		24.1667
A930011E24Rik	A930011E24RIK		24.1498
4933411K20Rik	4933411K20RIK	Mus musculus RIKEN cDNA 4933411K20 gene (4933411K20Rik), mRNA.	24.1482
1190009E20Rik	1190009E20RIK		24.0735
A930016P21Rik	A930016P21RIK	Mus musculus RIKEN cDNA A930016P21 gene (A930016P21Rik), mRNA.	24.0725
9130415E20Rik	9130415E20RIK		24.0694
Nudt19	NUDT19	Mus musculus nudix (nucleoside diphosphate linked moiety X)-type motif 19 (Nudt19), mRNA.	24.0391
Npm3	NPM3	Mus musculus nucleoplasmin 3 (Npm3), mRNA.	24.016
2010011I20Rik	2010011I20RIK	Mus musculus RIKEN cDNA 2010011I20 gene (2010011I20Rik), mRNA.	23.9914
LOC665235	LOC665235	PREDICTED: Mus musculus similar to hCG1642689 (LOC665235), misc RNA.	23.9644
Nek3	NEK3	Mus musculus NIMA (never in mitosis gene a)-related expressed kinase 3 (Nek3), mRNA.	23.9357
Ears2	EARS2	Mus musculus glutamyl-tRNA synthetase 2 (mitochondrial)(putative) (Ears2), nuclear gene encoding mitochondrial protein, mRNA.	23.9327
Pcgf5	PCGF5	Mus musculus polycomb group ring finger 5 (Pcgf5), mRNA.	23.9322
Leprotl1	LEPROTL1	Mus musculus leptin receptor overlapping transcript-like 1 (Leprotl1), mRNA.	23.8968
Ak3	AK3	Mus musculus adenylate kinase 3 (Ak3), mRNA.	23.8908
Rnf20	RNF20	Mus musculus ring finger protein 20 (Rnf20), mRNA.	23.8777
2610036D13Rik	2610036D13RIK	Mus musculus RIKEN cDNA 2610036D13 gene (2610036D13Rik), mRNA.	23.8497
Ttc3	TTC3	Mus musculus tetratricopeptide repeat domain 3 (Ttc3), mRNA.	23.8369
3300001P08Rik	3300001P08RIK	Mus musculus RIKEN cDNA 3300001P08 gene (3300001P08Rik), mRNA.	23.8219
LOC380906	LOC380906		23.82
Cirh1a	CIRH1A	Mus musculus cirrhosis, autosomal recessive 1A (human) (Cirh1a), mRNA.	23.8148
C630024B01Rik	C630024B01RIK		23.8046
Map3k7ip3	MAP3K7IP3	Mus musculus mitogen-activated protein kinase kinase kinase 7 interacting protein 3 (Map3k7ip3), mRNA.	23.7819
Terf2ip	TERF2IP	Mus musculus telomeric repeat binding factor 2, interacting protein (Terf2ip), mRNA.	23.776
Nin	NIN	Mus musculus ninein (Nin), transcript variant 2, mRNA.	23.7721
LOC100039751	LOC100039751	PREDICTED: Mus musculus similar to 40S ribosomal protein S12 (LOC100039751), misc RNA.	23.7502
Schip1	SCHIP1	Mus musculus schwannomin interacting protein 1 (Schip1), mRNA.	23.7372
Zcchc17	ZCCHC17	Mus musculus zinc finger, CCHC domain containing 17 (Zcchc17), mRNA.	23.7335
9630009N10Rik	9630009N10RIK		23.7298
Dbr1	DBR1	Mus musculus debranching enzyme homolog 1 (S. cerevisiae) (Dbr1), mRNA.	23.7237
Orm1	ORM1	Mus musculus orosomucoid 1 (Orm1), mRNA.	23.7067
1700022C21Rik	1700022C21RIK	Mus musculus RIKEN cDNA 1700022C21 gene (1700022C21Rik), mRNA.	23.6973
Erh	ERH	Mus musculus enhancer of rudimentary homolog (Drosophila) (Erh), mRNA.	23.685
Cdc37l1	CDC37L1	Mus musculus cell division cycle 37 homolog (S. cerevisiae)-like 1 (Cdc37l1), mRNA.	23.6743
Phf10	PHF10	Mus musculus PHD finger protein 10 (Phf10), mRNA.	23.67
2610024G14Rik	2610024G14RIK		23.6598
Orc3l	ORC3L	Mus musculus origin recognition complex, subunit 3-like (S. cerevisiae) (Orc3l), mRNA.	23.655
A130098D12Rik	A130098D12RIK		23.65
Fzd1	FZD1	Mus musculus frizzled homolog 1 (Drosophila) (Fzd1), mRNA.	23.6491
Tmem77	TMEM77	Mus musculus transmembrane protein 77 (Tmem77), transcript variant 2, mRNA.	23.6148
Casp4	CASP4	Mus musculus caspase 4, apoptosis-related cysteine peptidase (Casp4), mRNA.	23.6129
BC052486	BC052486	PREDICTED: Mus musculus cDNA sequence BC052486 (BC052486), mRNA.	23.5934
Coq7	COQ7	Mus musculus demethyl-Q 7 (Coq7), mRNA.	23.5681
Fkbp5	FKBP5	Mus musculus FK506 binding protein 5 (Fkbp5), mRNA.	23.5466
B9d2	B9D2	Mus musculus B9 protein domain 2 (B9d2), mRNA.	23.5059
EG623230	EG623230	PREDICTED: Mus musculus predicted gene, EG623230 (EG623230), mRNA.	23.4948
Pccb	PCCB	Mus musculus propionyl Coenzyme A carboxylase, beta polypeptide (Pccb), mRNA.	23.4852
2310079P12Rik	2310079P12RIK		23.482
Ccno	CCNO	Mus musculus cyclin O (Ccno), mRNA.	23.4056
Ptpla	PTPLA	Mus musculus protein tyrosine phosphatase-like (proline instead of catalytic arginine), member a (Ptpla), transcript variant 2, mRNA.	23.3882
Rnf113a2	RNF113A2	Mus musculus ring finger protein 113A2 (Rnf113a2), mRNA.	23.3696
Rnf145	RNF145	Mus musculus ring finger protein 145 (Rnf145), mRNA.	23.3639
9430080K19Rik	9430080K19RIK		23.3432
Gas2l3	GAS2L3	Mus musculus growth arrest-specific 2 like 3 (Gas2l3), transcript variant 2, mRNA.	23.3431
LOC100044776	LOC100044776	PREDICTED: Mus musculus similar to Enhancer of polycomb homolog 2, transcript variant 1 (LOC100044776), mRNA.	23.338
1810033B17Rik	1810033B17RIK	Mus musculus RIKEN cDNA 1810033B17 gene (1810033B17Rik), mRNA.	23.3152
9030416H16Rik	9030416H16RIK		23.3012
Rpl31	RPL31	Mus musculus ribosomal protein L31 (Rpl31), mRNA.	23.2868
LOC100045999	LOC100045999	PREDICTED: Mus musculus similar to RAN, member RAS oncogene family (LOC100045999), mRNA.	23.2849
Lcp2	LCP2		23.2793
Nenf	NENF	Mus musculus neuron derived neurotrophic factor (Nenf), mRNA.	23.2659
Bst2	BST2	Mus musculus bone marrow stromal cell antigen 2 (Bst2), mRNA.	23.2534
A730054J21Rik	A730054J21RIK		23.2486
Smad1	SMAD1	Mus musculus MAD homolog 1 (Drosophila) (Smad1), mRNA.	23.2444
2310051F07Rik	2310051F07RIK		23.2292
9530033F24Rik	9530033F24RIK		23.229
Slmap	SLMAP		23.1972
Deb1	DEB1	Mus musculus differentially expressed in B16F10 1 (Deb1), mRNA.	23.1894
Nol9	NOL9	Mus musculus nucleolar protein 9 (Nol9), mRNA.	23.1707
Gtf2ird2	GTF2IRD2	Mus musculus GTF2I repeat domain containing 2 (Gtf2ird2), mRNA.	23.1525
3010003L21Rik	3010003L21RIK	PREDICTED: Mus musculus RIKEN cDNA 3010003L21 gene (3010003L21Rik), misc RNA.	23.1458
Chmp5	CHMP5	Mus musculus chromatin modifying protein 5 (Chmp5), mRNA.	23.128
Rshl2a	RSHL2A	Mus musculus radial spokehead-like 2A (Rshl2a), mRNA.	23.1191
2010308M01Rik	2010308M01RIK		23.1085
Pxmp4	PXMP4	Mus musculus peroxisomal membrane protein 4 (Pxmp4), mRNA.	23.0751
D630014A15Rik	D630014A15RIK		23.057
Ptp4a1	PTP4A1	Mus musculus protein tyrosine phosphatase 4a1 (Ptp4a1), mRNA.	23.0421
BC032203	BC032203	PREDICTED: Mus musculus cDNA sequence BC032203, transcript variant 4 (BC032203), mRNA.	23.0233
Mars2	MARS2	Mus musculus methionine-tRNA synthetase 2 (mitochondrial) (Mars2), nuclear gene encoding mitochondrial protein, mRNA.	23.0127
AA792892	AA792892	Mus musculus expressed sequence AA792892 (AA792892), mRNA.	22.9857
Tm2d2	TM2D2	Mus musculus TM2 domain containing 2 (Tm2d2), mRNA.	22.9855
Pop5	POP5	Mus musculus processing of precursor 5, ribonuclease P/MRP family (S. cerevisiae) (Pop5), mRNA.	22.9623
A130070G01Rik	A130070G01RIK		22.957
A730098D12Rik	A730098D12RIK		22.8721
Pigl	PIGL		22.8643
Ubr5	UBR5	Mus musculus ubiquitin protein ligase E3 component n-recognin 5 (Ubr5), mRNA.	22.8169
Sugt1	SUGT1	Mus musculus SGT1, suppressor of G2 allele of SKP1 (S. cerevisiae) (Sugt1), mRNA.	22.8094
Zmat1	ZMAT1	Mus musculus zinc finger, matrin type 1 (Zmat1), mRNA.	22.8056
Tmem184b	TMEM184B	Mus musculus transmembrane protein 184b (Tmem184b), mRNA.	22.7675
Eif3k	EIF3K	Mus musculus eukaryotic translation initiation factor 3, subunit K (Eif3k), mRNA.	22.7631
Kcnk13	KCNK13	Mus musculus potassium channel, subfamily K, member 13 (Kcnk13), mRNA.	22.7528
Klhdc9	KLHDC9	Mus musculus kelch domain containing 9 (Klhdc9), mRNA.	22.7513
Rap2c	RAP2C	Mus musculus RAP2C, member of RAS oncogene family (Rap2c), mRNA.	22.7486
Acsl4	ACSL4	Mus musculus acyl-CoA synthetase long-chain family member 4 (Acsl4), transcript variant 3, mRNA.	22.7213
Clpp	CLPP		22.7177
Ergic2	ERGIC2	Mus musculus ERGIC and golgi 2 (Ergic2), transcript variant 1, mRNA.	22.7084
Manea	MANEA	Mus musculus mannosidase, endo-alpha (Manea), mRNA.	22.6985
Hhex	HHEX	Mus musculus hematopoietically expressed homeobox (Hhex), mRNA.	22.6914
Otud6b	OTUD6B	Mus musculus OTU domain containing 6B (Otud6b), mRNA.	22.6829
Slc27a3	SLC27A3		22.6719
1700060H10Rik	1700060H10RIK	Mus musculus RIKEN cDNA 1700060H10 gene (1700060H10Rik) on chromosome 10.	22.6452
Nupl1	NUPL1	Mus musculus nucleoporin like 1 (Nupl1), mRNA.	22.6439
9330159N05Rik	9330159N05RIK		22.6145
Osm	OSM		22.6132
mt-Nd6	MT-ND6		22.5988
8030481K01Rik	8030481K01RIK		22.5986
1810009A15Rik	1810009A15RIK	Mus musculus RIKEN cDNA 1810009A15 gene (1810009A15Rik), mRNA.	22.5916
Zfp36l1	ZFP36L1	Mus musculus zinc finger protein 36, C3H type-like 1 (Zfp36l1), mRNA.	22.5883
Mrgprx2	MRGPRX2	Mus musculus MAS-related GPR, member X2 (Mrgprx2), mRNA.	22.5602
Lsm8	LSM8	Mus musculus LSM8 homolog, U6 small nuclear RNA associated (S. cerevisiae) (Lsm8), mRNA.	22.5432
Rnf139	RNF139	Mus musculus ring finger protein 139 (Rnf139), mRNA.	22.5262
Glb1l	GLB1L		22.5224
Cct6b	CCT6B	Mus musculus chaperonin subunit 6b (zeta) (Cct6b), mRNA.	22.4856
Zfp161	ZFP161	Mus musculus zinc finger protein 161 (Zfp161), mRNA.	22.4218
2500003M10Rik	2500003M10RIK		22.3985
2900060N12Rik	2900060N12RIK		22.3922
Idh3b	IDH3B	Mus musculus isocitrate dehydrogenase 3 (NAD+) beta (Idh3b), nuclear gene encoding mitochondrial protein, mRNA.	22.3563
Bola3	BOLA3	Mus musculus bolA-like 3 (E. coli) (Bola3), mRNA.	22.3344
Tmem106c	TMEM106C	Mus musculus transmembrane protein 106C (Tmem106c), mRNA.	22.3149
Clp1	CLP1	Mus musculus CLP1, cleavage and polyadenylation factor I subunit, homolog (S. cerevisiae) (Clp1), mRNA.	22.2982
4733401H18Rik	4733401H18RIK		22.2333
Cct4	CCT4	Mus musculus chaperonin subunit 4 (delta) (Cct4), mRNA.	22.2307
LOC545866	LOC545866	PREDICTED: Mus musculus similar to 45kDa splicing factor; SPF 45 (LOC545866), misc RNA.	22.2247
Kbtbd10	KBTBD10	Mus musculus kelch repeat and BTB (POZ) domain containing 10 (Kbtbd10), mRNA.	22.2171
Gadd45g	GADD45G	Mus musculus growth arrest and DNA-damage-inducible 45 gamma (Gadd45g), mRNA.	22.2063
LOC382096	LOC382096		22.205
G630097J24Rik	G630097J24RIK		22.1749
Zranb2	ZRANB2	Mus musculus zinc finger, RAN-binding domain containing 2 (Zranb2), mRNA.	22.1565
Psmg2	PSMG2	Mus musculus proteasome (prosome, macropain) assembly chaperone 2 (Psmg2), mRNA.	22.1498
Ift80	IFT80	Mus musculus intraflagellar transport 80 homolog (Chlamydomonas) (Ift80), mRNA.	22.1425
Ttc13	TTC13		22.14
Tapt1	TAPT1	Mus musculus transmembrane anterior posterior transformation 1 (Tapt1), mRNA.	22.1374
Ggnbp2	GGNBP2	Mus musculus gametogenetin binding protein 2 (Ggnbp2), mRNA.	22.1339
E130309N05Rik	E130309N05RIK		22.1335
5830461H18Rik	5830461H18RIK		22.1261
5430411C19Rik	5430411C19RIK	PREDICTED: Mus musculus RIKEN cDNA 5430411C19 gene (5430411C19Rik), mRNA.	22.1164
Spop	SPOP	Mus musculus speckle-type POZ protein (Spop), mRNA.	22.1024
Dok4	DOK4	Mus musculus docking protein 4 (Dok4), mRNA.	22.0884
Smpdl3b	SMPDL3B	Mus musculus sphingomyelin phosphodiesterase, acid-like 3B (Smpdl3b), mRNA.	22.0596
D10Ertd516e	D10ERTD516E		22.0588
1700013A01Rik	1700013A01RIK		22.0575
Snap29	SNAP29	Mus musculus synaptosomal-associated protein 29 (Snap29), mRNA.	22.0307
Wdr61	WDR61	Mus musculus WD repeat domain 61 (Wdr61), transcript variant 2, mRNA.	21.9837
Rpn2	RPN2	Mus musculus ribophorin II (Rpn2), mRNA.	21.9699
Gm614	GM614	Mus musculus gene model 614, (NCBI) (Gm614), mRNA.	21.9581
A030007L17Rik	A030007L17RIK	Mus musculus RIKEN cDNA A030007L17 gene (A030007L17Rik), mRNA.	21.9418
2310001H12Rik	2310001H12RIK	PREDICTED: Mus musculus RIKEN cDNA 2310001H12 gene, transcript variant 3 (2310001H12Rik), mRNA.	21.8672
LOC384636	LOC384636		21.8507
Eif2a	EIF2A	Mus musculus eukaryotic translation initiation factor 2a (Eif2a), mRNA.	21.8163
Pex13	PEX13	Mus musculus peroxisomal biogenesis factor 13 (Pex13), mRNA.	21.7911
LOC100044702	LOC100044702	PREDICTED: Mus musculus similar to LPS-induced CXC chemokine (LOC100044702), mRNA.	21.7608
Slc4a8	SLC4A8	Mus musculus solute carrier family 4 (anion exchanger), member 8 (Slc4a8), mRNA.	21.7391
LOC381066	LOC381066		21.7253
Fastkd5	FASTKD5	Mus musculus FAST kinase domains 5 (Fastkd5), mRNA.	21.7022
Dis3	DIS3	Mus musculus DIS3 mitotic control homolog (S. cerevisiae) (Dis3), mRNA.	21.6865
HPBRII-4	HPBRII-4		21.6506
Ipo8	IPO8		21.6108
LOC381212	LOC381212		21.6023
A830096H11Rik	A830096H11RIK		21.5786
4933403K19Rik	4933403K19RIK		21.56
Sec11a	SEC11A	Mus musculus SEC11 homolog A (S. cerevisiae) (Sec11a), mRNA.	21.5587
2610019N13Rik	2610019N13RIK		21.55
2610524B01Rik	2610524B01RIK		21.5343
2310009A05Rik	2310009A05RIK		21.5309
Krtcap3	KRTCAP3	Mus musculus keratinocyte associated protein 3 (Krtcap3), mRNA.	21.5241
1810046K07Rik	1810046K07RIK		21.5076
Rap1b	RAP1B	Mus musculus RAS related protein 1b (Rap1b), mRNA.	21.5033
Vps29	VPS29	Mus musculus vacuolar protein sorting 29 (S. pombe) (Vps29), mRNA.	21.5007
2700092H06Rik	2700092H06RIK		21.4824
C430020H24Rik	C430020H24RIK		21.479
Tcp11	TCP11	Mus musculus t-complex protein 11 (Tcp11), mRNA.	21.4777
2410076I21Rik	2410076I21RIK	PREDICTED: Mus musculus RIKEN cDNA 2410076I21 gene, transcript variant 1 (2410076I21Rik), mRNA.	21.4705
Slc40a1	SLC40A1	Mus musculus solute carrier family 40 (iron-regulated transporter), member 1 (Slc40a1), mRNA.	21.4491
Zbtb1	ZBTB1	Mus musculus zinc finger and BTB domain containing 1 (Zbtb1), mRNA.	21.4394
scl0003799.1_2	SCL0003799.1_2		21.4024
Ube2g1	UBE2G1	Mus musculus ubiquitin-conjugating enzyme E2G 1 (UBC7 homolog, C. elegans) (Ube2g1), mRNA.	21.3761
Tmem56	TMEM56	Mus musculus transmembrane protein 56 (Tmem56), mRNA.	21.3708
Timm9	TIMM9	Mus musculus translocase of inner mitochondrial membrane 9 homolog (yeast) (Timm9), nuclear gene encoding mitochondrial protein, transcript variant 2, mRNA.	21.2849
Retsat	RETSAT	Mus musculus retinol saturase (all trans retinol 13,14 reductase) (Retsat), mRNA.	21.2631
Arfgef2	ARFGEF2		21.2366
mtDNA_ND3	MTDNA_ND3		21.2314
2510003E04Rik	2510003E04RIK	Mus musculus RIKEN cDNA 2510003E04 gene (2510003E04Rik), mRNA.	21.2312
C130035G06Rik	C130035G06RIK		21.2165
5730543M03Rik	5730543M03RIK		21.1798
C3	C3		21.1763
H6pd	H6PD	Mus musculus hexose-6-phosphate dehydrogenase (glucose 1-dehydrogenase) (H6pd), mRNA.	21.1612
Krt18	KRT18	Mus musculus keratin 18 (Krt18), mRNA.	21.1307
Acvr1c	ACVR1C	Mus musculus activin A receptor, type IC (Acvr1c), mRNA.	21.1236
A430103M24Rik	A430103M24RIK		21.09
Armc3	ARMC3	Mus musculus armadillo repeat containing 3 (Armc3), mRNA.	21.0484
Senp7	SENP7	Mus musculus SUMO1/sentrin specific peptidase 7 (Senp7), transcript variant 3, mRNA.	21.0463
4832412D13Rik	4832412D13RIK		21.0417
Npc2	NPC2	Mus musculus Niemann Pick type C2 (Npc2), mRNA.	21.0089
2310022A10Rik	2310022A10RIK		20.98
Siva1	SIVA1	Mus musculus SIVA1, apoptosis-inducing factor (Siva1), mRNA.	20.9663
4833414E09Rik	4833414E09RIK		20.9607
4930463P07Rik	4930463P07RIK		20.935
Rab28	RAB28	Mus musculus RAB28, member RAS oncogene family (Rab28), mRNA.	20.9074
Oprs1	OPRS1	Mus musculus opioid receptor, sigma 1 (Oprs1), mRNA.	20.8912
Poli	POLI	Mus musculus polymerase (DNA directed), iota (Poli), mRNA.	20.8643
Daam1	DAAM1		20.8571
2210018M11Rik	2210018M11RIK		20.8419
A430107D22Rik	A430107D22RIK	PREDICTED: Mus musculus RIKEN cDNA A430107D22 gene, transcript variant 5 (A430107D22Rik), mRNA.	20.8214
E530018O14Rik	E530018O14RIK		20.7978
Snapc3	SNAPC3	Mus musculus small nuclear RNA activating complex, polypeptide 3 (Snapc3), mRNA.	20.7927
8030448M07Rik	8030448M07RIK		20.7824
Sepm	SEPM		20.7778
Lxn	LXN	Mus musculus latexin (Lxn), mRNA.	20.7658
Faim3	FAIM3	Mus musculus Fas apoptotic inhibitory molecule 3 (Faim3), mRNA.	20.7626
C8g	C8G	Mus musculus complement component 8, gamma subunit (C8g), mRNA.	20.7423
Abhd2	ABHD2	Mus musculus abhydrolase domain containing 2 (Abhd2), mRNA.	20.7351
A630010I05Rik	A630010I05RIK		20.7319
Cxcl3	CXCL3	Mus musculus chemokine (C-X-C motif) ligand 3 (Cxcl3), mRNA.	20.7302
A130062D16Rik	A130062D16RIK		20.7268
4922502D21Rik	4922502D21RIK	Mus musculus RIKEN cDNA 4922502D21 gene (4922502D21Rik), mRNA.	20.7067
LOC100045522	LOC100045522	PREDICTED: Mus musculus similar to SMAD specific E3 ubiquitin protein ligase 2 (LOC100045522), mRNA.	20.676
LOC278041	LOC278041		20.6704
1190003J15Rik	1190003J15RIK	Mus musculus RIKEN cDNA 1190003J15 gene (1190003J15Rik), mRNA. XM_133915 XM_900078 XM_900080 XM_900083 XM_917938 XM_925372 XM_925374 XM_925375	20.6251
Rbl1	RBL1		20.613
E230014G11Rik	E230014G11RIK		20.5804
5830472M02Rik	5830472M02RIK	Mus musculus RIKEN cDNA 5830472M02 gene (5830472M02Rik), transcript variant 1, mRNA.	20.5671
LOC385187	LOC385187		20.5408
Ghitm	GHITM	Mus musculus growth hormone inducible transmembrane protein (Ghitm), mRNA.	20.528
2010200O16Rik	2010200O16RIK	Mus musculus RIKEN cDNA 2010200O16 gene (2010200O16Rik), mRNA.	20.4849
Suv420h1	SUV420H1	Mus musculus suppressor of variegation 4-20 homolog 1 (Drosophila) (Suv420h1), mRNA.	20.4841
1700023G08Rik	1700023G08RIK		20.4839
E430025E21Rik	E430025E21RIK	Mus musculus RIKEN cDNA E430025E21 gene (E430025E21Rik), mRNA.	20.4759
1010001N08Rik	1010001N08RIK	PREDICTED: Mus musculus RIKEN cDNA 1010001N08 gene (1010001N08Rik), mRNA.	20.4614
Ncbp2	NCBP2	Mus musculus nuclear cap binding protein subunit 2 (Ncbp2), mRNA.	20.4553
Whsc2	WHSC2		20.4425
2900037O03Rik	2900037O03RIK		20.4335
Dnaja2	DNAJA2	Mus musculus DnaJ (Hsp40) homolog, subfamily A, member 2 (Dnaja2), mRNA.	20.4135
Pfas	PFAS	PREDICTED: Mus musculus phosphoribosylformylglycinamidine synthase (FGAR amidotransferase) (Pfas), mRNA.	20.4072
Gnpat	GNPAT	Mus musculus glyceronephosphate O-acyltransferase (Gnpat), mRNA.	20.3244
D330020A13Rik	D330020A13RIK		20.3228
2700062C07Rik	2700062C07RIK	Mus musculus RIKEN cDNA 2700062C07 gene (2700062C07Rik), mRNA.	20.3151
[truncated: 1,046 more rows]

## Sheet: Sheet2
The differentially expressed genes between SS2-infected A/J and SS2-infected B6 mice
GENE SYMBOL	Target ID	DEFINITION	DiffScore
D030022G05Rik	D030022G05RIK		374.344
LOC384154	LOC384154		374.344
Actb	ACTB	Mus musculus actin, beta, cytoplasmic (Actb), mRNA.	186.152
LOC675899	LOC675899	PREDICTED: Mus musculus similar to H2A histone family, member Z (LOC675899), mRNA.	146.122
F630001K14Rik	F630001K14RIK		143.748
D630004K10Rik	D630004K10RIK		141.764
9630009A08Rik	9630009A08RIK		141.622
1700048O20Rik	1700048O20RIK		138.542
Klk8	KLK8	Mus musculus kallikrein related-peptidase 8 (Klk8), mRNA.	134.66
LOC386144	LOC386144		134.387
4930597A21Rik	4930597A21RIK		132.937
Ear11	EAR11	Mus musculus eosinophil-associated, ribonuclease A family, member 11 (Ear11), mRNA.	132.918
Eif2b3	EIF2B3		132.733
LOC384538	LOC384538		130.141
Siat7c	SIAT7C		126.445
2210419D22Rik	2210419D22RIK		126.173
D130032J17Rik	D130032J17RIK		125.553
3010031K01Rik	3010031K01RIK		124.892
A230057M07Rik	A230057M07RIK		124.666
4833444G19Rik	4833444G19RIK		124.148
Rbm45	RBM45	Mus musculus RNA binding motif protein 45 (Rbm45), mRNA.	122.732
2600005C20Rik	2600005C20RIK		121.471
C130078N17Rik	C130078N17RIK		121.052
1700081H05Rik	1700081H05RIK		120.695
Maml2	MAML2	PREDICTED: Mus musculus mastermind like 2 (Drosophila) (Maml2), mRNA.	120.336
B830007D08Rik	B830007D08RIK		119.26
Slc34a1	SLC34A1	Mus musculus solute carrier family 34 (sodium phosphate), member 1 (Slc34a1), mRNA.	118.879
C130092E12	C130092E12		118.865
Scd1	SCD1	Mus musculus stearoyl-Coenzyme A desaturase 1 (Scd1), mRNA.	118.798
Garnl3	GARNL3	Mus musculus GTPase activating RANGAP domain-like 3 (Garnl3), mRNA.	118.594
C130065N10Rik	C130065N10RIK		118.445
Pnpla1	PNPLA1	Mus musculus patatin-like phospholipase domain containing 1 (Pnpla1), mRNA.	118.042
mt-Atp6	MT-ATP6		117.846
LOC386256	LOC386256		117.8
LOC385959	LOC385959		117.382
9830141K10Rik	9830141K10RIK		117.279
EG434404	EG434404	PREDICTED: Mus musculus predicted gene, EG434404 (EG434404), mRNA.	116.192
G630019A19Rik	G630019A19RIK		115.773
LOC386199	LOC386199		115.314
LOC386360	LOC386360		114.607
C920011N12Rik	C920011N12RIK		114.152
EG384525	EG384525	PREDICTED: Mus musculus predicted gene, EG384525 (EG384525), mRNA.	113.639
Ephx1	EPHX1	Mus musculus epoxide hydrolase 1, microsomal (Ephx1), mRNA.	112.361
Smcx	SMCX		112.019
Ank	ANK	Mus musculus progressive ankylosis (Ank), mRNA.	111.781
A730023M06Rik	A730023M06RIK		110.697
LOC665032	LOC665032	PREDICTED: Mus musculus similar to ribosomal protein (LOC665032), mRNA.	110.584
Cav1	CAV1	Mus musculus caveolin, caveolae protein 1 (Cav1), mRNA.	110.475
Pros1	PROS1	Mus musculus protein S (alpha) (Pros1), mRNA.	110.028
scl0004176.1_1597	SCL0004176.1_1597		108.945
LOC666403	LOC666403	PREDICTED: Mus musculus similar to ribosomal protein S2 (LOC666403), misc RNA.	108.38
LOC100045966	LOC100045966	PREDICTED: Mus musculus similar to protocadherin alpha 8 (LOC100045966), misc RNA.	108.302
Klk4	KLK4	Mus musculus kallikrein related-peptidase 4 (prostase, enamel matrix, prostate) (Klk4), mRNA.	108.01
H2-Ea	H2-EA	Mus musculus histocompatibility 2, class II antigen E alpha (H2-Ea), mRNA.	107.935
LOC668387	LOC668387	PREDICTED: Mus musculus similar to ribosomal protein S6 (LOC668387), misc RNA.	107.846
Tmem87a	TMEM87A	Mus musculus transmembrane protein 87A (Tmem87a), mRNA.	107.693
Gpr171	GPR171	Mus musculus G protein-coupled receptor 171 (Gpr171), mRNA.	107.612
LOC100047815	LOC100047815	PREDICTED: Mus musculus similar to CD79A antigen (immunoglobulin-associated alpha) (LOC100047815), mRNA.	107.579
LOC632230	LOC632230	PREDICTED: Mus musculus similar to Ribosomal protein L5 (LOC632230), misc RNA.	107.536
LOC383706	LOC383706		107.251
9030611O19Rik	9030611O19RIK	Mus musculus RIKEN cDNA 9030611O19 gene (9030611O19Rik), mRNA.	107.164
Zc3h12d	ZC3H12D	Mus musculus zinc finger CCCH type containing 12D (Zc3h12d), mRNA.	106.639
LOC280097	LOC280097		106.416
6430590I03Rik	6430590I03RIK		106.388
A130001G05Rik	A130001G05RIK		106.234
1810062O18Rik	1810062O18RIK		106.185
Smc6	SMC6	Mus musculus structural maintenance of chromosomes 6 (Smc6), mRNA.	105.995
LOC232887	LOC232887		105.862
AB041568	AB041568		105.629
A730017D01Rik	A730017D01RIK		105.558
Wfdc1	WFDC1		104.679
Calml4	CALML4		104.223
Ell3	ELL3	Mus musculus elongation factor RNA polymerase II-like 3 (Ell3), mRNA.	104.083
E130302P19Rik	E130302P19RIK		104.06
LOC385256	LOC385256		103.85
Alas2	ALAS2		103.648
D230019G01Rik	D230019G01RIK		103.281
Egr2	EGR2		103.144
Mrgprb2	MRGPRB2	Mus musculus MAS-related GPR, member B2 (Mrgprb2), mRNA.	103.019
Tmem135	TMEM135	Mus musculus transmembrane protein 135 (Tmem135), mRNA.	102.778
Dgkd	DGKD		102.543
D430005F24Rik	D430005F24RIK		102.407
LOC386268	LOC386268		102.299
LOC545369	LOC545369	PREDICTED: Mus musculus similar to ribosomal protein L4 (LOC545369), misc RNA.	102.105
Kynu	KYNU	Mus musculus kynureninase (L-kynurenine hydrolase) (Kynu), mRNA.	102.087
D130062J21Rik	D130062J21RIK		102.081
3110009E18Rik	3110009E18RIK	Mus musculus RIKEN cDNA 3110009E18 gene (3110009E18Rik), mRNA.	101.377
LOC382163	LOC382163		101.273
5830496L11Rik	5830496L11RIK		101.046
Gng10	GNG10	Mus musculus guanine nucleotide binding protein (G protein), gamma 10 (Gng10), mRNA.	101.038
8430415N23Rik	8430415N23RIK		100.986
LOC638892	LOC638892	PREDICTED: Mus musculus similar to cpn10 protein (LOC638892), mRNA.	100.837
Vsig4	VSIG4	Mus musculus V-set and immunoglobulin domain containing 4 (Vsig4), mRNA.	100.819
1600023H17Rik	1600023H17RIK		100.468
Phtf2	PHTF2	Mus musculus putative homeodomain transcription factor 2 (Phtf2), mRNA.	100.4
LOC386330	LOC386330		100.247
LOC385992	LOC385992		100.051
Ube2e2	UBE2E2	Mus musculus ubiquitin-conjugating enzyme E2E 2 (UBC4/5 homolog, yeast) (Ube2e2), mRNA.	99.7464
LOC381904	LOC381904		99.7058
Drbp1	DRBP1		99.5981
Ptgis	PTGIS	Mus musculus prostaglandin I2 (prostacyclin) synthase (Ptgis), mRNA.	99.4826
A130026C10Rik	A130026C10RIK		98.7685
Dus4l	DUS4L	Mus musculus dihydrouridine synthase 4-like (S. cerevisiae) (Dus4l), mRNA.	98.7095
D830019K05Rik	D830019K05RIK		98.5151
A330102K04Rik	A330102K04RIK	PREDICTED: Mus musculus RIKEN cDNA A330102K04 gene (A330102K04Rik), misc RNA.	98.5036
E130012A19Rik	E130012A19RIK	Mus musculus RIKEN cDNA E130012A19 gene (E130012A19Rik), mRNA.	98.3293
LOC383330	LOC383330		98.2702
C1ql2	C1QL2	Mus musculus complement component 1, q subcomponent-like 2 (C1ql2), mRNA.	98.2345
Areg	AREG	Mus musculus amphiregulin (Areg), mRNA.	98.1691
Gbp1	GBP1	Mus musculus guanylate nucleotide binding protein 1 (Gbp1), mRNA.	97.6742
2210408F11Rik	2210408F11RIK		97.4127
Hhex	HHEX	Mus musculus hematopoietically expressed homeobox (Hhex), mRNA.	97.3977
6330509M05Rik	6330509M05RIK		97.2159
Ednra	EDNRA	Mus musculus endothelin receptor type A (Ednra), mRNA.	97.0901
Timm8a1	TIMM8A1	Mus musculus translocase of inner mitochondrial membrane 8 homolog a1 (yeast) (Timm8a1), mRNA.	96.9071
A430103M24Rik	A430103M24RIK		96.8893
Igsf4a	IGSF4A		96.7593
EG333830	EG333830	PREDICTED: Mus musculus predicted gene, EG333830 (EG333830), mRNA.	96.3915
LOC545396	LOC545396	PREDICTED: Mus musculus similar to TGF beta-inducible nuclear protein 1 (L-name-related protein 42) (LNR42) (LOC545396), mRNA.	96.3218
Atr	ATR		96.2885
5730455O13Rik	5730455O13RIK	Mus musculus RIKEN cDNA 5730455O13 gene (5730455O13Rik), mRNA.	96.2375
Sult1a1	SULT1A1	Mus musculus sulfotransferase family 1A, phenol-preferring, member 1 (Sult1a1), mRNA.	96.1531
LOC381739	LOC381739		95.8854
LOC385923	LOC385923		95.8615
Slc25a17	SLC25A17	Mus musculus solute carrier family 25 (mitochondrial carrier, peroxisomal membrane protein), member 17 (Slc25a17), nuclear gene encoding mitochondrial protein, mRNA.	95.8157
Cryl1	CRYL1	Mus musculus crystallin, lambda 1 (Cryl1), mRNA.	95.7037
Fcgrt	FCGRT	Mus musculus Fc receptor, IgG, alpha chain transporter (Fcgrt), mRNA.	95.4498
LOC385274	LOC385274		95.3999
Diras2	DIRAS2		95.3772
Apitd1	APITD1	Mus musculus apoptosis-inducing, TAF9-like domain 1 (Apitd1), mRNA.	95.0917
Defcr-rs7	DEFCR-RS7	Mus musculus defensin related cryptdin, related sequence 7 (Defcr-rs7), mRNA.	95.0873
9930004G02Rik	9930004G02RIK		94.7187
scl000490.1_983	SCL000490.1_983		94.3767
EG382843	EG382843	PREDICTED: Mus musculus predicted gene, EG382843 (EG382843), mRNA.	94.2636
Csnk1g3	CSNK1G3	Mus musculus casein kinase 1, gamma 3 (Csnk1g3), mRNA.	94.2043
A830081L15Rik	A830081L15RIK		94.1564
2310007O11Rik	2310007O11RIK		94.1256
Rnase6	RNASE6	Mus musculus ribonuclease, RNase A family, 6 (Rnase6), mRNA.	94.0968
scavenger receptor	SCAVENGER RECEPTOR		94.0714
4933421H10Rik	4933421H10RIK		93.9708
A130095K04Rik	A130095K04RIK		93.9126
Gata6	GATA6	Mus musculus GATA binding protein 6 (Gata6), mRNA.	93.7779
Aqp9	AQP9	Mus musculus aquaporin 9 (Aqp9), mRNA.	93.4415
9530073A13Rik	9530073A13RIK		93.4352
scl0015365.1_6	SCL0015365.1_6		93.3911
1810015C11Rik	1810015C11RIK		93.3385
LOC100048439	LOC100048439	PREDICTED: Mus musculus similar to homeodomain interacting protein kinase 3 (LOC100048439), mRNA.	93.2692
2300009A05Rik	2300009A05RIK	PREDICTED: Mus musculus RIKEN cDNA 2300009A05 gene, transcript variant 3 (2300009A05Rik), mRNA.	93.208
5430440L12Rik	5430440L12RIK		93.1751
C030026E19Rik	C030026E19RIK		93.1681
1700052O22Rik	1700052O22RIK		93.1543
A830080H07Rik	A830080H07RIK		92.986
LOC100044289	LOC100044289	PREDICTED: Mus musculus hypothetical protein LOC100044289 (LOC100044289), mRNA.	92.9278
1110007M04Rik	1110007M04RIK	Mus musculus RIKEN cDNA 1110007M04 gene (1110007M04Rik), mRNA.	92.9
Glo1	GLO1	Mus musculus glyoxalase 1 (Glo1), mRNA.	92.776
9330199L01Rik	9330199L01RIK		92.7566
Gata2	GATA2	Mus musculus GATA binding protein 2 (Gata2), mRNA.	92.4585
B930083E23Rik	B930083E23RIK		92.3906
D230005E09Rik	D230005E09RIK		92.3553
Yaf2	YAF2	Mus musculus YY1 associated factor 2 (Yaf2), mRNA.	92.344
B330002M01Rik	B330002M01RIK		92.2418
Polr1e	POLR1E	Mus musculus polymerase (RNA) I polypeptide E (Polr1e), mRNA.	92.2139
Gltscr2	GLTSCR2	Mus musculus glioma tumor suppressor candidate region gene 2 (Gltscr2), mRNA.	92.1642
LOC100046025	LOC100046025	PREDICTED: Mus musculus similar to mKIAA1230 protein, transcript variant 1 (LOC100046025), mRNA.	92.0843
Serpinb1a	SERPINB1A	Mus musculus serine (or cysteine) peptidase inhibitor, clade B, member 1a (Serpinb1a), mRNA.	92.0768
D030063E12	D030063E12		91.8606
AY761185	AY761185	Mus musculus cDNA sequence AY761185 (AY761185), mRNA.	91.7841
LOC100039755	LOC100039755	PREDICTED: Mus musculus hypothetical protein LOC100039755 (LOC100039755), mRNA.	91.7696
5730405I09Rik	5730405I09RIK		91.6486
5730469M10Rik	5730469M10RIK	Mus musculus RIKEN cDNA 5730469M10 gene (5730469M10Rik), mRNA.	91.4349
2610304I02Rik	2610304I02RIK		91.3781
Gnaz	GNAZ	Mus musculus guanine nucleotide binding protein, alpha z subunit (Gnaz), mRNA.	91.2887
Cdkn2b	CDKN2B	Mus musculus cyclin-dependent kinase inhibitor 2B (p15, inhibits CDK4) (Cdkn2b), mRNA.	91.0301
Fgd2	FGD2	Mus musculus FYVE, RhoGEF and PH domain containing 2 (Fgd2), mRNA.	91.0076
Smpdl3a	SMPDL3A	Mus musculus sphingomyelin phosphodiesterase, acid-like 3A (Smpdl3a), mRNA.	90.9481
B930030B22Rik	B930030B22RIK		90.9017
Eraf	ERAF	Mus musculus erythroid associated factor (Eraf), mRNA.	90.7944
Cma1	CMA1	Mus musculus chymase 1, mast cell (Cma1), mRNA.	90.6026
Trb	TRB		90.4325
LOC668706	LOC668706	PREDICTED: Mus musculus similar to Ribosomal protein L12 (LOC668706), mRNA.	89.9792
Gs2na-pending	GS2NA-PENDING		89.929
D1Lub1	D1LUB1		89.8379
Ltc4s	LTC4S	Mus musculus leukotriene C4 synthase (Ltc4s), mRNA.	89.7827
1110002B05Rik	1110002B05RIK	Mus musculus RIKEN cDNA 1110002B05 gene (1110002B05Rik), mRNA.	89.765
mt-Co2	MT-CO2		89.3255
Nedd1	NEDD1	Mus musculus neural precursor cell expressed, developmentally down-regulated gene 1 (Nedd1), mRNA.	89.181
Ttc28	TTC28	PREDICTED: Mus musculus tetratricopeptide repeat domain 28 (Ttc28), mRNA.	89.0086
A130099L09Rik	A130099L09RIK		88.8849
C230066H01Rik	C230066H01RIK		88.8758
9130020K20Rik	9130020K20RIK		88.7589
2210417D09Rik	2210417D09RIK	Mus musculus RIKEN cDNA 2210417D09 gene (2210417D09Rik), mRNA.	88.6916
D230013B04Rik	D230013B04RIK		88.6147
B430203G13Rik	B430203G13RIK		88.2974
2400009B08Rik	2400009B08RIK		88.2845
5330431K02Rik	5330431K02RIK		88.2218
Hs3st3a1	HS3ST3A1	Mus musculus heparan sulfate (glucosamine) 3-O-sulfotransferase 3A1 (Hs3st3a1), mRNA.	88.1672
D030005B14Rik	D030005B14RIK		88.114
LOC100044842	LOC100044842	PREDICTED: Mus musculus similar to cyclin fold protein 1, transcript variant 1 (LOC100044842), mRNA.	88.0816
EG626367	EG626367	PREDICTED: Mus musculus predicted gene, EG626367 (EG626367), misc RNA.	87.867
2410075B13Rik	2410075B13RIK	PREDICTED: Mus musculus RIKEN cDNA 2410075B13 gene (2410075B13Rik), misc RNA.	87.7955
Gpr176	GPR176	Mus musculus G protein-coupled receptor 176 (Gpr176), mRNA.	87.6677
A630056H20Rik	A630056H20RIK		87.6051
6720458F09Rik	6720458F09RIK	Mus musculus RIKEN cDNA 6720458F09 gene (6720458F09Rik), mRNA.	87.5419
5730427N09Rik	5730427N09RIK	Mus musculus RIKEN cDNA 5730427N09 gene (5730427N09Rik), mRNA.	87.5411
C230082I21Rik	C230082I21RIK		87.4218
Rag1ap1	RAG1AP1	Mus musculus recombination activating gene 1 activating protein 1 (Rag1ap1), mRNA.	87.4029
Nkrf	NKRF	Mus musculus NF-kappaB repressing factor (Nkrf), mRNA.	87.2071
1110014O20Rik	1110014O20RIK		87.189
Dynlt3	DYNLT3	Mus musculus dynein light chain Tctex-type 3 (Dynlt3), mRNA.	87.1089
BC022687	BC022687	Mus musculus cDNA sequence BC022687 (BC022687), mRNA.	86.9072
Faim3	FAIM3	Mus musculus Fas apoptotic inhibitory molecule 3 (Faim3), mRNA.	86.8989
1810022K09Rik	1810022K09RIK		86.8506
5830454E08Rik	5830454E08RIK	PREDICTED: Mus musculus RIKEN cDNA 5830454E08 gene (5830454E08Rik), mRNA.	86.6861
E230020D15Rik	E230020D15RIK		86.4921
A730043L23Rik	A730043L23RIK		86.4701
B930075F07	B930075F07		86.4404
6720458L19Rik	6720458L19RIK		86.4372
D330038O06Rik	D330038O06RIK	Mus musculus RIKEN cDNA D330038O06 gene (D330038O06Rik), mRNA.	86.4217
Sfxn1	SFXN1	Mus musculus sideroflexin 1 (Sfxn1), mRNA.	86.4126
C87860	C87860		86.3694
Sos2	SOS2		86.3295
LOC386112	LOC386112		86.2827
B230312I18Rik	B230312I18RIK	PREDICTED: Mus musculus RIKEN cDNA B230312I18 gene, transcript variant 3 (B230312I18Rik), mRNA.	86.2739
Zfp775	ZFP775	Mus musculus zinc finger protein 775 (Zfp775), mRNA.	86.2528
Zfp770	ZFP770	Mus musculus zinc finger protein 770 (Zfp770), mRNA.	86.1731
4930400K19Rik	4930400K19RIK		86.1626
Rg9mtd2	RG9MTD2	Mus musculus RNA (guanine-9-) methyltransferase domain containing 2 (Rg9mtd2), mRNA.	86.0322
Pole4	POLE4	Mus musculus polymerase (DNA-directed), epsilon 4 (p12 subunit) (Pole4), mRNA.	86.0059
C130093G08Rik	C130093G08RIK		85.9976
2310045A20Rik	2310045A20RIK	Mus musculus RIKEN cDNA 2310045A20 gene (2310045A20Rik), mRNA.	85.9441
EG666231	EG666231	PREDICTED: Mus musculus predicted gene, EG666231 (EG666231), misc RNA.	85.8494
2610024H22Rik	2610024H22RIK		85.849
Hbb-b2	HBB-B2	Mus musculus hemoglobin, beta adult minor chain (Hbb-b2), mRNA.	85.8414
1810046K07Rik	1810046K07RIK		85.5505
Rrp12	RRP12	Mus musculus ribosomal RNA processing 12 homolog (S. cerevisiae) (Rrp12), mRNA.	85.412
Srpk3	SRPK3	Mus musculus serine/arginine-rich protein specific kinase 3 (Srpk3), mRNA.	85.0766
LOC329076	LOC329076		85.029
Atp5h	ATP5H	Mus musculus ATP synthase, H+ transporting, mitochondrial F0 complex, subunit d (Atp5h), nuclear gene encoding mitochondrial protein, mRNA.	84.8398
1700108L22Rik	1700108L22RIK		84.7797
Fbxw13	FBXW13	Mus musculus F-box and WD-40 domain protein 13 (Fbxw13), mRNA.	84.75
Nenf	NENF	Mus musculus neuron derived neurotrophic factor (Nenf), mRNA.	84.3592
Stk38l	STK38L	Mus musculus serine/threonine kinase 38 like (Stk38l), mRNA.	84.3454
B130011F05Rik	B130011F05RIK		84.3357
2210013O21Rik	2210013O21RIK		84.3144
Fxyd6	FXYD6	Mus musculus FXYD domain-containing ion transport regulator 6 (Fxyd6), mRNA.	84.1736
5830431A10Rik	5830431A10RIK	PREDICTED: Mus musculus RIKEN cDNA 5830431A10 gene (5830431A10Rik), misc RNA.	84.0407
Map4k1	MAP4K1	Mus musculus mitogen-activated protein kinase kinase kinase kinase 1 (Map4k1), mRNA.	83.9979
E230020O17Rik	E230020O17RIK		83.9977
A230106J09Rik	A230106J09RIK		83.9674
5730449L18Rik	5730449L18RIK	Mus musculus RIKEN cDNA 5730449L18 gene (5730449L18Rik), mRNA.	83.9607
Lmo2	LMO2	Mus musculus LIM domain only 2 (Lmo2), mRNA.	83.8102
4732435K05Rik	4732435K05RIK		83.6446
D230046H12Rik	D230046H12RIK		83.5627
A730063M14Rik	A730063M14RIK		83.509
LOC100044172	LOC100044172	PREDICTED: Mus musculus hypothetical protein LOC100044172 (LOC100044172), mRNA.	83.4552
LOC639931	LOC639931	PREDICTED: Mus musculus similar to zinc RING finger protein SAG (LOC639931), mRNA.	83.3907
Ncl	NCL	Mus musculus nucleolin (Ncl), mRNA.	83.2405
B230337C21Rik	B230337C21RIK		83.2047
C1galt1c1	C1GALT1C1	Mus musculus C1GALT1-specific chaperone 1 (C1galt1c1), mRNA.	83.1434
Tmem103	TMEM103	PREDICTED: Mus musculus transmembrane protein 103, transcript variant 2 (Tmem103), mRNA.	83.003
A530023B05Rik	A530023B05RIK		82.9708
2010007H06Rik	2010007H06RIK		82.9507
LOC237512	LOC237512		82.9152
Cort	CORT	Mus musculus cortistatin (Cort), mRNA.	82.888
Mapbpip	MAPBPIP	Mus musculus mitogen-activated protein binding protein interacting protein (Mapbpip), mRNA.	82.8617
D230017C05Rik	D230017C05RIK		82.7952
Pno1	PNO1	Mus musculus partner of NOB1 homolog (S. cerevisiae) (Pno1), mRNA.	82.7769
Igh-VJ558	IGH-VJ558	PREDICTED: Mus musculus immunoglobulin heavy chain (J558 family) (Igh-VJ558), mRNA.	82.7727
AW212394	AW212394		82.7495
Ctsl	CTSL	Mus musculus cathepsin L (Ctsl), mRNA.	82.6903
9630050A07Rik	9630050A07RIK		82.4487
Ch25h	CH25H	Mus musculus cholesterol 25-hydroxylase (Ch25h), mRNA.	82.4123
4930418I18Rik	4930418I18RIK		82.3876
Fads1	FADS1	Mus musculus fatty acid desaturase 1 (Fads1), mRNA.	82.3754
Mtmr1	MTMR1	Mus musculus myotubularin related protein 1 (Mtmr1), mRNA.	82.1992
Gimap6	GIMAP6	Mus musculus GTPase, IMAP family member 6 (Gimap6), mRNA.	82.181
3110040M04Rik	3110040M04RIK	PREDICTED: Mus musculus RIKEN cDNA 3110040M04 gene (3110040M04Rik), mRNA.	82.156
Lbp	LBP	Mus musculus lipopolysaccharide binding protein (Lbp), mRNA.	82.0245
Slc25a16	SLC25A16	Mus musculus solute carrier family 25 (mitochondrial carrier, Graves disease autoantigen), member 16 (Slc25a16), nuclear gene encoding mitochondrial protein, mRNA.	81.9827
LOC100046087	LOC100046087	PREDICTED: Mus musculus similar to X-linked lymphocyte-regulated 4A (LOC100046087), mRNA.	81.9763
1100001J08Rik	1100001J08RIK		81.9624
Hmgn3	HMGN3	Mus musculus high mobility group nucleosomal binding domain 3 (Hmgn3), transcript variant 2, mRNA.	81.946
Abcb7	ABCB7	PREDICTED: Mus musculus ATP-binding cassette, sub-family B (MDR/TAP), member 7, transcript variant 5 (Abcb7), mRNA.	81.82
Fbp1	FBP1	Mus musculus fructose bisphosphatase 1 (Fbp1), mRNA.	81.7103
A530057A03Rik	A530057A03RIK		81.5359
Sel1h	SEL1H		81.4429
LOC433546	LOC433546	PREDICTED: Mus musculus similar to 60S ribosomal protein L9 (LOC433546), mRNA.	81.4149
Sgk1	SGK1	Mus musculus serum/glucocorticoid regulated kinase 1 (Sgk1), mRNA.	81.2728
LOC100044779	LOC100044779	PREDICTED: Mus musculus similar to prothymosin alpha (LOC100044779), misc RNA.	81.1428
Ptprv	PTPRV	Mus musculus protein tyrosine phosphatase, receptor type, V (Ptprv), mRNA.	81.0382
LOC675985	LOC675985	PREDICTED: Mus musculus similar to ribosomal protein S6 (LOC675985), mRNA.	81.0333
5830409B07Rik	5830409B07RIK	PREDICTED: Mus musculus RIKEN cDNA 5830409B07 gene (5830409B07Rik), mRNA.	80.9903
5830405N20Rik	5830405N20RIK	Mus musculus RIKEN cDNA 5830405N20 gene (5830405N20Rik), mRNA.	80.8278
Arpp19	ARPP19	Mus musculus cAMP-regulated phosphoprotein 19 (Arpp19), mRNA.	80.715
Cyp1b1	CYP1B1	Mus musculus cytochrome P450, family 1, subfamily b, polypeptide 1 (Cyp1b1), mRNA.	80.7096
Thoc7	THOC7	Mus musculus THO complex 7 homolog (Drosophila) (Thoc7), transcript variant 1, mRNA.	80.7079
Mrpl50	MRPL50	Mus musculus mitochondrial ribosomal protein L50 (Mrpl50), nuclear gene encoding mitochondrial protein, mRNA.	80.7062
LOC668047	LOC668047	PREDICTED: Mus musculus similar to ring finger protein 170 (LOC668047), mRNA.	80.6777
mtDNA_ND5	MTDNA_ND5		80.6675
Cap1	CAP1	Mus musculus CAP, adenylate cyclase-associated protein 1 (yeast) (Cap1), mRNA.	80.6341
scl0002007.1_97	SCL0002007.1_97		80.6225
EG627624	EG627624	PREDICTED: Mus musculus predicted gene, EG627624 (EG627624), mRNA.	80.5505
Hspe1	HSPE1	Mus musculus heat shock protein 1 (chaperonin 10) (Hspe1), mRNA.	80.4415
1500011K16Rik	1500011K16RIK	PREDICTED: Mus musculus RIKEN cDNA 1500011K16 gene (1500011K16Rik), misc RNA.	80.4221
A130064M08Rik	A130064M08RIK		80.4057
4930426D05Rik	4930426D05RIK		80.3688
LOC381330	LOC381330		80.3359
LOC640972	LOC640972	PREDICTED: Mus musculus similar to cyclin-dependent kinase 2-interacting protein (LOC640972), mRNA.	80.2184
A630023P12Rik	A630023P12RIK		80.16
B130052F17Rik	B130052F17RIK		80.1597
C430014G13Rik	C430014G13RIK		80.1585
2310014G06Rik	2310014G06RIK	Mus musculus RIKEN cDNA 2310014G06 gene (2310014G06Rik), mRNA.	80.113
0710001D07Rik	0710001D07RIK		80.0736
BC099439	BC099439	Mus musculus cDNA sequence BC099439 (BC099439), mRNA.	79.936
Zfp451	ZFP451	Mus musculus zinc finger protein 451 (Zfp451), mRNA.	79.8957
Zscan12	ZSCAN12	Mus musculus zinc finger and SCAN domain containing 12 (Zscan12), mRNA.	79.8699
Bxdc2	BXDC2	Mus musculus brix domain containing 2 (Bxdc2), mRNA.	79.8204
Polr2l	POLR2L	PREDICTED: Mus musculus polymerase (RNA) II (DNA directed) polypeptide L (Polr2l), mRNA.	79.7117
Mdfic	MDFIC	Mus musculus MyoD family inhibitor domain containing (Mdfic), mRNA.	79.5781
Mlycd	MLYCD	Mus musculus malonyl-CoA decarboxylase (Mlycd), nuclear gene encoding mitochondrial protein, mRNA.	79.5622
B930044G13Rik	B930044G13RIK		79.5297
Eif1a	EIF1A	Mus musculus eukaryotic translation initiation factor 1A (Eif1a), mRNA.	79.4095
E230013N04Rik	E230013N04RIK		79.4075
9630009N10Rik	9630009N10RIK		79.2663
D10Ertd516e	D10ERTD516E		79.2326
6720458D17Rik	6720458D17RIK		79.1797
A730013O20	A730013O20		79.1664
Rg9mtd1	RG9MTD1	Mus musculus RNA (guanine-9-) methyltransferase domain containing 1 (Rg9mtd1), mRNA.	79.1444
Ndufa12l	NDUFA12L	PREDICTED: Mus musculus Ndufa12-like (Ndufa12l), mRNA.	79.1261
4732462B05Rik	4732462B05RIK		79.0885
Cd55	CD55	Mus musculus CD55 antigen (Cd55), mRNA.	79.0438
A930023F12Rik	A930023F12RIK		78.9571
Gnb2l1	GNB2L1	Mus musculus guanine nucleotide binding protein (G protein), beta polypeptide 2 like 1 (Gnb2l1), mRNA.	78.7843
Gspt2	GSPT2	Mus musculus G1 to S phase transition 2 (Gspt2), mRNA.	78.7736
Gfer	GFER	Mus musculus growth factor, erv1 (S. cerevisiae)-like (augmenter of liver regeneration) (Gfer), mRNA.	78.7455
2610041B18Rik	2610041B18RIK		78.7401
B930059G07Rik	B930059G07RIK		78.6452
LOC100041388	LOC100041388	PREDICTED: Mus musculus similar to ORF1 (LOC100041388), mRNA.	78.5342
LOC385755	LOC385755		78.5084
D230007K08Rik	D230007K08RIK	PREDICTED: Mus musculus RIKEN cDNA D230007K08 gene, transcript variant 5 (D230007K08Rik), mRNA.	78.5038
Mpp6	MPP6	Mus musculus membrane protein, palmitoylated 6 (MAGUK p55 subfamily member 6) (Mpp6), mRNA.	78.4605
Gnl2	GNL2	Mus musculus guanine nucleotide binding protein-like 2 (nucleolar) (Gnl2), mRNA.	78.4536
2700094K13Rik	2700094K13RIK	Mus musculus RIKEN cDNA 2700094K13 gene (2700094K13Rik), transcript variant 2, mRNA.	78.3964
3110013H01Rik	3110013H01RIK		78.2363
LOC383775	LOC383775		78.1986
2210411K11Rik	2210411K11RIK	Mus musculus RIKEN cDNA 2210411K11 gene (2210411K11Rik), mRNA.	78.1889
B530045E10Rik	B530045E10RIK		78.0928
C1galt1	C1GALT1	Mus musculus core 1 synthase, glycoprotein-N-acetylgalactosamine 3-beta-galactosyltransferase, 1 (C1galt1), mRNA.	78.0152
scl000408.1_6	SCL000408.1_6		77.8869
Mobkl2b	MOBKL2B	Mus musculus MOB1, Mps One Binder kinase activator-like 2B (yeast) (Mobkl2b), mRNA.	77.871
LOC243025	LOC243025	PREDICTED: Mus musculus gene model 446, (NCBI) (LOC243025), mRNA.	77.7867
Il6	IL6	Mus musculus interleukin 6 (Il6), mRNA.	77.7424
Actl6a	ACTL6A		77.6552
Pi16	PI16	Mus musculus peptidase inhibitor 16 (Pi16), mRNA.	77.4835
Stag3	STAG3	Mus musculus stromal antigen 3 (Stag3), mRNA.	77.4541
Wdr75	WDR75	Mus musculus WD repeat domain 75 (Wdr75), mRNA. XM_899942 XM_899949 XM_905443 XM_919350 XM_919365 XM_919374 XM_919385 XM_919393 XM_919402	77.3259
Ltv1	LTV1	Mus musculus LTV1 homolog (S. cerevisiae) (Ltv1), mRNA.	77.2956
Arpc5l	ARPC5L	Mus musculus actin related protein 2/3 complex, subunit 5-like (Arpc5l), mRNA.	77.279
LOC270589	LOC270589		77.2786
Hadhb	HADHB	Mus musculus hydroxyacyl-Coenzyme A dehydrogenase/3-ketoacyl-Coenzyme A thiolase/enoyl-Coenzyme A hydratase (trifunctional protein), beta subunit (Hadhb), nuclear gene encoding mitochondrial protein, mRNA.	77.2155
Akr1c18	AKR1C18	Mus musculus aldo-keto reductase family 1, member C18 (Akr1c18), mRNA.	77.2078
Gm566	GM566	PREDICTED: Mus musculus gene model 566, (NCBI), transcript variant 2 (Gm566), misc RNA.	77.1978
EG382161	EG382161	PREDICTED: Mus musculus predicted gene, EG382161 (EG382161), mRNA.	77.1614
2810405J23Rik	2810405J23RIK		77.0061
D830013H23Rik	D830013H23RIK		76.9771
Bcap29	BCAP29	Mus musculus B-cell receptor-associated protein 29 (Bcap29), mRNA.	76.8767
2510042H12Rik	2510042H12RIK		76.8328
Fcrls	FCRLS	Mus musculus Fc receptor-like S, scavenger receptor (Fcrls), mRNA.	76.8221
Ndg2	NDG2	Mus musculus Nur77 downstream gene 2 (Ndg2), mRNA.	76.7508
D10Wsu102e	D10WSU102E	Mus musculus DNA segment, Chr 10, Wayne State University 102, expressed (D10Wsu102e), mRNA.	76.6562
Pou6f1	POU6F1	Mus musculus POU domain, class 6, transcription factor 1 (Pou6f1), mRNA.	76.6172
B930004C15Rik	B930004C15RIK		76.603
LOC100047167	LOC100047167	PREDICTED: Mus musculus similar to mKIAA0990 protein (LOC100047167), mRNA.	76.5754
1700026L06Rik	1700026L06RIK		76.5388
Cfdp1	CFDP1	Mus musculus craniofacial development protein 1 (Cfdp1), mRNA.	76.5192
Mmp12	MMP12	Mus musculus matrix metallopeptidase 12 (Mmp12), mRNA.	76.4861
Tpd52l2	TPD52L2	Mus musculus tumor protein D52-like 2 (Tpd52l2), mRNA.	76.4529
Matr3	MATR3	Mus musculus matrin 3 (Matr3), mRNA.	76.4467
EG436332	EG436332	Mus musculus predicted gene, EG436332 (EG436332), mRNA.	76.4042
Bola2	BOLA2	Mus musculus bolA-like 2 (E. coli) (Bola2), mRNA.	76.3365
3110037I16Rik	3110037I16RIK	Mus musculus RIKEN cDNA 3110037I16 gene (3110037I16Rik), mRNA.	76.3104
3110001D03Rik	3110001D03RIK	Mus musculus RIKEN cDNA 3110001D03 gene (3110001D03Rik), mRNA.	76.2664
Fyco1	FYCO1	Mus musculus FYVE and coiled-coil domain containing 1 (Fyco1), mRNA.	76.1143
Rras2	RRAS2	Mus musculus related RAS viral (r-ras) oncogene homolog 2 (Rras2), mRNA.	75.96
Sgpp1	SGPP1	Mus musculus sphingosine-1-phosphate phosphatase 1 (Sgpp1), mRNA.	75.8897
Tde2	TDE2		75.7809
Evi5	EVI5	Mus musculus ecotropic viral integration site 5 (Evi5), mRNA.	75.7166
LOC381230	LOC381230		75.6983
LOC100046278	LOC100046278	PREDICTED: Mus musculus similar to CRS4C-6 (LOC100046278), mRNA.	75.6779
D230021E06Rik	D230021E06RIK		75.591
Cd72	CD72	Mus musculus CD72 antigen (Cd72), mRNA.	75.5831
BC051142	BC051142	Mus musculus cDNA sequence BC051142 (BC051142), mRNA.	75.5421
Mgl1	MGL1	Mus musculus macrophage galactose N-acetyl-galactosamine specific lectin 1 (Mgl1), mRNA.	75.5207
E530018O14Rik	E530018O14RIK		75.5145
E430013K19Rik	E430013K19RIK		75.5007
Gpr65	GPR65	Mus musculus G-protein coupled receptor 65 (Gpr65), mRNA.	75.4515
Extl2	EXTL2	Mus musculus exostoses (multiple)-like 2 (Extl2), mRNA.	75.4094
A130053N17Rik	A130053N17RIK		75.3737
Dpy30	DPY30	Mus musculus dpy-30 homolog (C. elegans) (Dpy30), mRNA.	75.3633
Cisd1	CISD1	Mus musculus CDGSH iron sulfur domain 1 (Cisd1), mRNA.	75.302
Chst7	CHST7	Mus musculus carbohydrate (N-acetylglucosamino) sulfotransferase 7 (Chst7), mRNA.	75.2452
Ddx11	DDX11		75.1756
Deadc1	DEADC1	Mus musculus deaminase domain containing 1 (Deadc1), mRNA.	75.124
LOC100042777	LOC100042777	PREDICTED: Mus musculus similar to human protein homologous to DROER protein (LOC100042777), mRNA.	75.0855
9230106D20Rik	9230106D20RIK		75.0332
Fah	FAH	Mus musculus fumarylacetoacetate hydrolase (Fah), mRNA.	74.9848
Armc3	ARMC3	Mus musculus armadillo repeat containing 3 (Armc3), mRNA.	74.9169
Hal	HAL	Mus musculus histidine ammonia lyase (Hal), mRNA.	74.8739
Disp1	DISP1	Mus musculus dispatched homolog 1 (Drosophila) (Disp1), mRNA.	74.8324
4930429O20Rik	4930429O20RIK		74.83
Amigo2	AMIGO2	Mus musculus adhesion molecule with Ig like domain 2 (Amigo2), mRNA.	74.7602
2310051E17Rik	2310051E17RIK	PREDICTED: Mus musculus RIKEN cDNA 2310051E17 gene (2310051E17Rik), mRNA.	74.7572
Ctse	CTSE	Mus musculus cathepsin E (Ctse), mRNA.	74.7439
Farp2	FARP2	Mus musculus FERM, RhoGEF and pleckstrin domain protein 2 (Farp2), mRNA.	74.7177
Bbs2	BBS2	Mus musculus Bardet-Biedl syndrome 2 homolog (human) (Bbs2), mRNA.	74.6877
Timd4	TIMD4	Mus musculus T-cell immunoglobulin and mucin domain containing 4 (Timd4), mRNA.	74.559
B230396K19Rik	B230396K19RIK		74.52
6230400G14Rik	6230400G14RIK		74.4649
Bhlhb9	BHLHB9	Mus musculus basic helix-loop-helix domain containing, class B9 (Bhlhb9), mRNA.	74.2768
6330581N18Rik	6330581N18RIK		74.2377
Tpbg	TPBG	Mus musculus trophoblast glycoprotein (Tpbg), mRNA.	74.2216
Odz4	ODZ4	Mus musculus odd Oz/ten-m homolog 4 (Drosophila) (Odz4), mRNA.	74.1783
scl0003799.1_2	SCL0003799.1_2		74.176
Ankrd10	ANKRD10	Mus musculus ankyrin repeat domain 10 (Ankrd10), mRNA.	74.1666
Fkbp11	FKBP11	Mus musculus FK506 binding protein 11 (Fkbp11), mRNA.	74.1372
Nol14	NOL14	Mus musculus nucleolar protein 14 (Nol14), mRNA.	74.1209
Spred1	SPRED1		74.115
Nol11	NOL11	Mus musculus nucleolar protein 11 (Nol11), mRNA.	74.1135
Bxdc1	BXDC1	Mus musculus brix domain containing 1 (Bxdc1), transcript variant 1, mRNA.	74.0757
Tspan32	TSPAN32	Mus musculus tetraspanin 32 (Tspan32), mRNA.	73.9281
Znhit2	ZNHIT2	Mus musculus zinc finger, HIT domain containing 2 (Znhit2), mRNA.	73.9035
6430510M02Rik	6430510M02RIK	Mus musculus RIKEN cDNA 6430510M02 gene (6430510M02Rik), mRNA.	73.8984
Nmd3	NMD3	Mus musculus NMD3 homolog (S. cerevisiae) (Nmd3), mRNA.	73.8067
LOC100047936	LOC100047936	PREDICTED: Mus musculus similar to sortilin-related receptor, LDLR class A repeats-containing (LOC100047936), misc RNA.	73.7563
ENSMUSG00000044227	ENSMUSG00000044227	PREDICTED: Mus musculus predicted gene, ENSMUSG00000044227 (ENSMUSG00000044227), mRNA.	73.7326
6030400N17Rik	6030400N17RIK		73.7135
Pscdbp	PSCDBP	Mus musculus pleckstrin homology, Sec7 and coiled-coil domains, binding protein (Pscdbp), mRNA.	73.6111
Mtrf1l	MTRF1L	Mus musculus mitochondrial translational release factor 1-like (Mtrf1l), nuclear gene encoding mitochondrial protein, mRNA.	73.6091
6330575B07Rik	6330575B07RIK		73.5827
Kpnb1	KPNB1	Mus musculus karyopherin (importin) beta 1 (Kpnb1), mRNA.	73.571
2010007L18Rik	2010007L18RIK		73.568
2210011G09Rik	2210011G09RIK		73.5495
1110002D22Rik	1110002D22RIK		73.4874
Cd81	CD81	Mus musculus CD 81 antigen (Cd81), mRNA.	73.4729
6720426B09Rik	6720426B09RIK		73.2775
Prmt6	PRMT6	Mus musculus protein arginine N-methyltransferase 6 (Prmt6), mRNA.	73.2748
Prtn3	PRTN3	Mus musculus proteinase 3 (Prtn3), mRNA.	73.1762
Hbb-b1	HBB-B1		73.1726
Ebi2	EBI2		73.1512
1700023M03Rik	1700023M03RIK		73.0704
D4Ertd681e	D4ERTD681E		73.0348
5730543M03Rik	5730543M03RIK		72.977
4933424A20Rik	4933424A20RIK		72.9344
4930453N24Rik	4930453N24RIK	Mus musculus RIKEN cDNA 4930453N24 gene (4930453N24Rik), mRNA.	72.8862
1110062G22Rik	1110062G22RIK		72.7707
AI504432	AI504432	PREDICTED: Mus musculus expressed sequence AI504432 (AI504432), misc RNA.	72.7289
4930431B09Rik	4930431B09RIK	PREDICTED: Mus musculus RIKEN cDNA 4930431B09 gene (4930431B09Rik), misc RNA.	72.6887
5430437P03Rik	5430437P03RIK		72.5651
C920025C15Rik	C920025C15RIK		72.5376
E330027P06Rik	E330027P06RIK		72.4179
6430562A12Rik	6430562A12RIK		72.4143
Zfp760	ZFP760	Mus musculus zinc finger protein 760 (Zfp760), mRNA.	72.365
Arhgap21	ARHGAP21		72.3137
Ccbp2	CCBP2	Mus musculus chemokine binding protein 2 (Ccbp2), mRNA.	72.1319
LOC640739	LOC640739	PREDICTED: Mus musculus hypothetical LOC640739 (LOC640739), mRNA.	72.1251
Narg1l	NARG1L	Mus musculus NMDA receptor regulated 1-like (Narg1l), mRNA.	72.1075
E430033B07Rik	E430033B07RIK		72.0181
A430073A17Rik	A430073A17RIK		72.0008
Ctcf	CTCF	Mus musculus CCCTC-binding factor (Ctcf), mRNA.	71.9651
Pus3	PUS3	Mus musculus pseudouridine synthase 3 (Pus3), mRNA.	71.9091
Med21	MED21	Mus musculus mediator complex subunit 21 (Med21), mRNA.	71.8803
C2ta	C2TA		71.8053
mtDNA_COXII	MTDNA_COXII		71.8039
LOC624198	LOC624198	PREDICTED: Mus musculus similar to cadherin 11 (LOC624198), misc RNA.	71.7843
Gna14	GNA14	Mus musculus guanine nucleotide binding protein, alpha 14 (Gna14), mRNA.	71.7497
Ilf2	ILF2	Mus musculus interleukin enhancer binding factor 2 (Ilf2), mRNA.	71.7392
Tmod3	TMOD3	Mus musculus tropomodulin 3 (Tmod3), mRNA.	71.7131
Wnt2	WNT2	Mus musculus wingless-related MMTV integration site 2 (Wnt2), mRNA.	71.6735
Kctd1	KCTD1	Mus musculus potassium channel tetramerisation domain containing 1 (Kctd1), mRNA. XM_978900 XM_980194	71.6317
Cab39l	CAB39L	Mus musculus calcium binding protein 39-like (Cab39l), mRNA.	71.6066
4931429I11Rik	4931429I11RIK	Mus musculus RIKEN cDNA 4931429I11 gene (4931429I11Rik), mRNA.	71.5489
C130061D10Rik	C130061D10RIK		71.5372
Bzw2	BZW2	Mus musculus basic leucine zipper and W2 domains 2 (Bzw2), mRNA.	71.5328
A930002F06Rik	A930002F06RIK		71.5185
9330181H08Rik	9330181H08RIK		71.4869
Gm561	GM561	Mus musculus gene model 561, (NCBI) (Gm561), mRNA.	71.477
LOC547150	LOC547150	PREDICTED: Mus musculus similar to p47 protein (LOC547150), misc RNA.	71.4455
LOC380763	LOC380763		71.3841
Arntl	ARNTL	Mus musculus aryl hydrocarbon receptor nuclear translocator-like (Arntl), mRNA.	71.3581
Pik3cg	PIK3CG	Mus musculus phosphoinositide-3-kinase, catalytic, gamma polypeptide (Pik3cg), mRNA.	71.2495
Zfp288	ZFP288		71.0737
Nars	NARS	Mus musculus asparaginyl-tRNA synthetase (Nars), mRNA.	70.9838
Rasgrp3	RASGRP3	Mus musculus RAS, guanyl releasing protein 3 (Rasgrp3), mRNA.	70.9561
Zfp472	ZFP472		70.9159
Ddx19a	DDX19A	Mus musculus DEAD (Asp-Glu-Ala-Asp) box polypeptide 19a (Ddx19a), mRNA.	70.9028
2700033B16Rik	2700033B16RIK		70.8536
B230219J02Rik	B230219J02RIK		70.6919
3632413B07Rik	3632413B07RIK		70.6638
Tacstd2	TACSTD2	Mus musculus tumor-associated calcium signal transducer 2 (Tacstd2), mRNA.	70.5863
2610019E17Rik	2610019E17RIK		70.4709
LOC386117	LOC386117		70.4366
LOC382114	LOC382114		70.4355
1810020D17Rik	1810020D17RIK	Mus musculus RIKEN cDNA 1810020D17 gene (1810020D17Rik), mRNA.	70.3959
Col16a1	COL16A1	Mus musculus collagen, type XVI, alpha 1 (Col16a1), mRNA.	70.3875
Pms2	PMS2	Mus musculus postmeiotic segregation increased 2 (S. cerevisiae) (Pms2), mRNA.	70.3628
Adamtsl1	ADAMTSL1		70.36
LOC100046775	LOC100046775	PREDICTED: Mus musculus similar to CMP-sialic acid transporter (LOC100046775), mRNA.	70.3587
Klrd1	KLRD1	Mus musculus killer cell lectin-like receptor, subfamily D, member 1 (Klrd1), mRNA.	70.3212
LOC380637	LOC380637		70.2991
2011-09-11	2011-09-11	Mus musculus septin 11 (Sept11), mRNA.	70.2513
Atp10d	ATP10D	Mus musculus ATPase, Class V, type 10D (Atp10d), mRNA.	70.2335
Klhl14	KLHL14	Mus musculus kelch-like 14 (Drosophila) (Klhl14), mRNA.	70.2302
D030026J11Rik	D030026J11RIK		70.2227
Wdr73	WDR73	PREDICTED: Mus musculus WD repeat domain 73 (Wdr73), mRNA.	70.1727
Abhd14b	ABHD14B	Mus musculus abhydrolase domain containing 14b (Abhd14b), mRNA.	70.1623
BC019806	BC019806		70.1373
2810017I02Rik	2810017I02RIK		70.1006
1700060C20Rik	1700060C20RIK		70.0479
LOC100046211	LOC100046211	PREDICTED: Mus musculus similar to anaphase-promoting complex subunit 5 (LOC100046211), misc RNA.	70.037
Mrpl52	MRPL52	Mus musculus mitochondrial ribosomal protein L52 (Mrpl52), nuclear gene encoding mitochondrial protein, mRNA.	70.0333
LOC383088	LOC383088		70.0033
5330403D14Rik	5330403D14RIK		70.0014
LOC385909	LOC385909		69.9849
Setd6	SETD6	Mus musculus SET domain containing 6 (Setd6), mRNA.	69.9658
4921520G13Rik	4921520G13RIK	Mus musculus RIKEN cDNA 4921520G13 gene (4921520G13Rik), mRNA.	69.9326
Tsen2	TSEN2	Mus musculus tRNA splicing endonuclease 2 homolog (SEN2, S. cerevisiae) (Tsen2), mRNA.	69.9295
9630013A09Rik	9630013A09RIK		69.8522
LOC672474	LOC672474	PREDICTED: Mus musculus similar to 60S ribosomal protein L29 (LOC672474), mRNA.	69.8084
A630036P20Rik	A630036P20RIK		69.7812
0610040B10Rik	0610040B10RIK	PREDICTED: Mus musculus RIKEN cDNA 0610040B10 gene (0610040B10Rik), mRNA.	69.6669
EG240038	EG240038	PREDICTED: Mus musculus predicted gene, EG240038, transcript variant 1 (EG240038), mRNA.	69.6045
BC062185	BC062185		69.5438
4930455F23Rik	4930455F23RIK	Mus musculus RIKEN cDNA 4930455F23 gene (4930455F23Rik), mRNA.	69.4862
D130060C09Rik	D130060C09RIK		69.3938
LOC665281	LOC665281	PREDICTED: Mus musculus similar to 40S ribosomal protein S12 (LOC665281), misc RNA.	69.3097
Polk	POLK	Mus musculus polymerase (DNA directed), kappa (Polk), mRNA.	69.257
2410016O06Rik	2410016O06RIK		69.2009
Ccdc90b	CCDC90B	Mus musculus coiled-coil domain containing 90B (Ccdc90b), mRNA.	69.1093
Jagn1	JAGN1	Mus musculus jagunal homolog 1 (Drosophila) (Jagn1), mRNA.	69.0519
Klhdc2	KLHDC2	Mus musculus kelch domain containing 2 (Klhdc2), mRNA.	69.0485
3230402H02Rik	3230402H02RIK		68.9843
Atpif1	ATPIF1	Mus musculus ATPase inhibitory factor 1 (Atpif1), nuclear gene encoding mitochondrial protein, mRNA.	68.9731
4930539E08Rik	4930539E08RIK	Mus musculus RIKEN cDNA 4930539E08 gene (4930539E08Rik), mRNA.	68.945
Ints10	INTS10	Mus musculus integrator complex subunit 10 (Ints10), mRNA.	68.942
A830083H19Rik	A830083H19RIK		68.7255
2810438F06Rik	2810438F06RIK		68.7255
Cwf19l2	CWF19L2	Mus musculus CWF19-like 2, cell cycle control (S. pombe) (Cwf19l2), mRNA.	68.6555
Selk	SELK		68.6501
Ppp3cc	PPP3CC		68.645
Gng4	GNG4	Mus musculus guanine nucleotide binding protein (G protein), gamma 4 (Gng4), mRNA.	68.6181
9830143E02Rik	9830143E02RIK		68.5193
Ephx2	EPHX2	Mus musculus epoxide hydrolase 2, cytoplasmic (Ephx2), mRNA.	68.4563
9130215G10Rik	9130215G10RIK		68.4024
5330438D12Rik	5330438D12RIK		68.3823
3110045I18Rik	3110045I18RIK		68.3548
LOC386099	LOC386099		68.2887
Crnkl1	CRNKL1	Mus musculus Crn, crooked neck-like 1 (Drosophila) (Crnkl1), mRNA.	68.1496
EG638695	EG638695	Mus musculus predicted gene, EG638695 (EG638695), mRNA.	68.1126
E130118D18Rik	E130118D18RIK		68.0693
2410018M08Rik	2410018M08RIK	Mus musculus RIKEN cDNA 2410018M08 gene (2410018M08Rik), mRNA.	67.9989
Bzw1	BZW1		67.9748
C430049K18Rik	C430049K18RIK		67.9063
LOC386405	LOC386405		67.8897
LOC634731	LOC634731	PREDICTED: Mus musculus similar to sushi domain containing 1 (LOC634731), mRNA.	67.8781
Lsm6	LSM6	Mus musculus LSM6 homolog, U6 small nuclear RNA associated (S. cerevisiae) (Lsm6), mRNA. XM_990335	67.8688
Krt10	KRT10	Mus musculus keratin 10 (Krt10), mRNA.	67.8374
9630044E13Rik	9630044E13RIK		67.812
Rpn2	RPN2	Mus musculus ribophorin II (Rpn2), mRNA.	67.7189
AI324046	AI324046		67.6828
3000003G13Rik	3000003G13RIK		67.6787
Sec63	SEC63	Mus musculus SEC63-like (S. cerevisiae) (Sec63), mRNA.	67.6753
Sfrs6	SFRS6	Mus musculus splicing factor, arginine/serine-rich 6 (Sfrs6), mRNA.	67.6216
D230016O17	D230016O17		67.6083
6330403M23Rik	6330403M23RIK		67.5956
3300005D01Rik	3300005D01RIK	PREDICTED: Mus musculus RIKEN cDNA 3300005D01 gene (3300005D01Rik), mRNA.	67.5653
Pes1	PES1	Mus musculus pescadillo homolog 1, containing BRCT domain (zebrafish) (Pes1), mRNA.	67.4526
C730009D12	C730009D12		67.2486
Fpgt	FPGT	Mus musculus fucose-1-phosphate guanylyltransferase (Fpgt), mRNA. XM_982638 XM_982682 XM_982713 XM_992933	67.2383
mt-Nd1	MT-ND1		67.2274
Wipf1	WIPF1	Mus musculus WAS/WASL interacting protein family, member 1 (Wipf1), mRNA.	67.0746
6030458A17Rik	6030458A17RIK		67.0424
Smc5l1	SMC5L1		66.938
A630072M18Rik	A630072M18RIK		66.9265
Prps2	PRPS2	Mus musculus phosphoribosyl pyrophosphate synthetase 2 (Prps2), mRNA.	66.8638
9330186A19Rik	9330186A19RIK		66.7545
2810410M20Rik	2810410M20RIK	Mus musculus RIKEN cDNA 2810410M20 gene (2810410M20Rik), mRNA.	66.7274
Fgl2	FGL2	Mus musculus fibrinogen-like protein 2 (Fgl2), mRNA.	66.7102
Rnase4	RNASE4	Mus musculus ribonuclease, RNase A family 4 (Rnase4), transcript variant 1, mRNA.	66.6607
Cdc2l6	CDC2L6	Mus musculus cell division cycle 2-like 6 (CDK8-like) (Cdc2l6), mRNA.	66.6442
Slc6a4	SLC6A4		66.4816
LOC668239	LOC668239	PREDICTED: Mus musculus similar to Rps13 protein (LOC668239), mRNA.	66.4778
Pcgf6	PCGF6	Mus musculus polycomb group ring finger 6 (Pcgf6), mRNA.	66.4607
Edg2	EDG2		66.4365
9330171B01Rik	9330171B01RIK		66.3649
Tgfb2	TGFB2	Mus musculus transforming growth factor, beta 2 (Tgfb2), mRNA.	66.3485
Rpl26	RPL26	Mus musculus ribosomal protein L26 (Rpl26), mRNA.	66.3408
Cd83	CD83	Mus musculus CD83 antigen (Cd83), mRNA.	66.3158
A630002D19Rik	A630002D19RIK		66.2807
A730020L20Rik	A730020L20RIK		66.2189
Dcun1d5	DCUN1D5	Mus musculus DCN1, defective in cullin neddylation 1, domain containing 5 (S. cerevisiae) (Dcun1d5), mRNA.	66.1766
Rpl32	RPL32		65.9387
Flnb	FLNB	Mus musculus filamin, beta (Flnb), mRNA. XM_904364 XM_990154	65.9158
Sftpd	SFTPD	Mus musculus surfactant associated protein D (Sftpd), mRNA.	65.8889
A530010L13Rik	A530010L13RIK		65.8824
Pls3	PLS3	Mus musculus plastin 3 (T-isoform) (Pls3), mRNA.	65.8559
Bean	BEAN	PREDICTED: Mus musculus brain expressed, associated with Nedd4, transcript variant 3 (Bean), mRNA.	65.8456
4833414E09Rik	4833414E09RIK		65.8447
B230333C21Rik	B230333C21RIK		65.8178
D130032I18Rik	D130032I18RIK		65.8176
2600009P04Rik	2600009P04RIK		65.8108
Tigd2	TIGD2	Mus musculus tigger transposable element derived 2 (Tigd2), mRNA.	65.7866
LOC666652	LOC666652	PREDICTED: Mus musculus similar to CDV3 protein (LOC666652), misc RNA.	65.7398
A730054J21Rik	A730054J21RIK		65.7317
LOC384104	LOC384104		65.7309
H2-M2	H2-M2	Mus musculus histocompatibility 2, M region locus 2 (H2-M2), mRNA.	65.7005
Zfp597	ZFP597	Mus musculus zinc finger protein 597 (Zfp597), mRNA.	65.692
Chchd7	CHCHD7	Mus musculus coiled-coil-helix-coiled-coil-helix domain containing 7 (Chchd7), mRNA.	65.6127
D630022O22Rik	D630022O22RIK		65.5285
Pdcd4	PDCD4	Mus musculus programmed cell death 4 (Pdcd4), mRNA.	65.4839
6720418B01Rik	6720418B01RIK	PREDICTED: Mus musculus RIKEN cDNA 6720418B01 gene (6720418B01Rik), mRNA.	65.4742
Manea	MANEA	Mus musculus mannosidase, endo-alpha (Manea), mRNA.	65.4653
5033430I15Rik	5033430I15RIK	PREDICTED: Mus musculus RIKEN cDNA 5033430I15 gene (5033430I15Rik), mRNA.	65.3684
B230334I05Rik	B230334I05RIK		65.3641
D730033A03Rik	D730033A03RIK		65.2731
Fnbp1l	FNBP1L	Mus musculus formin binding protein 1-like (Fnbp1l), mRNA.	65.1182
LOC636952	LOC636952	PREDICTED: Mus musculus similar to HIStone family member (his-71) (LOC636952), misc RNA.	65.1134
Ube2d2	UBE2D2	Mus musculus ubiquitin-conjugating enzyme E2D 2 (Ube2d2), mRNA.	65.0391
Polg2	POLG2	Mus musculus polymerase (DNA directed), gamma 2, accessory subunit (Polg2), mRNA.	64.9917
D330001D04Rik	D330001D04RIK		64.9806
9030605E16Rik	9030605E16RIK		64.9686
Lrp11	LRP11	Mus musculus low density lipoprotein receptor-related protein 11 (Lrp11), mRNA.	64.9412
Pus7l	PUS7L	Mus musculus pseudouridylate synthase 7 homolog (S. cerevisiae)-like (Pus7l), mRNA.	64.9075
Supv3l1	SUPV3L1	Mus musculus suppressor of var1, 3-like 1 (S. cerevisiae) (Supv3l1), mRNA.	64.8067
Cetn3	CETN3	Mus musculus centrin 3 (Cetn3), mRNA.	64.7835
Slc4a1	SLC4A1	Mus musculus solute carrier family 4 (anion exchanger), member 1 (Slc4a1), mRNA.	64.7802
Zfp312	ZFP312		64.775
BC106179	BC106179	PREDICTED: Mus musculus cDNA sequence BC106179 (BC106179), misc RNA.	64.6526
Mgst2	MGST2	Mus musculus microsomal glutathione S-transferase 2 (Mgst2), mRNA.	64.6116
Msh6	MSH6	Mus musculus mutS homolog 6 (E. coli) (Msh6), mRNA.	64.5457
LOC677008	LOC677008	PREDICTED: Mus musculus similar to 2B4, transcript variant 2 (LOC677008), mRNA.	64.4809
Cep152	CEP152	Mus musculus centrosomal protein 152 (Cep152), mRNA.	64.4659
9130020G22Rik	9130020G22RIK		64.462
Defcr-rs2	DEFCR-RS2	Mus musculus defensin related cryptdin, related sequence 2 (Defcr-rs2), mRNA.	64.4583
2210410E06Rik	2210410E06RIK		64.3641
B230317F23Rik	B230317F23RIK	PREDICTED: Mus musculus RIKEN cDNA B230317F23 gene (B230317F23Rik), misc RNA.	64.3442
LOC100044124	LOC100044124	PREDICTED: Mus musculus similar to Nedd4 binding protein 2 (LOC100044124), mRNA.	64.2849
Dnajb9	DNAJB9	Mus musculus DnaJ (Hsp40) homolog, subfamily B, member 9 (Dnajb9), mRNA.	64.194
1110031I02Rik	1110031I02RIK	Mus musculus RIKEN cDNA 1110031I02 gene (1110031I02Rik), mRNA.	64.1664
C730026O12Rik	C730026O12RIK		64.1158
Fcrl5	FCRL5	Mus musculus Fc receptor-like 5 (Fcrl5), mRNA.	64.113
Prps1	PRPS1	Mus musculus phosphoribosyl pyrophosphate synthetase 1 (Prps1), mRNA.	64.0703
Rhbdl2	RHBDL2	Mus musculus rhomboid, veinlet-like 2 (Drosophila) (Rhbdl2), mRNA.	64.0575
Vkorc1	VKORC1	Mus musculus vitamin K epoxide reductase complex, subunit 1 (Vkorc1), mRNA.	64.0248
Ndufb5	NDUFB5	Mus musculus NADH dehydrogenase (ubiquinone) 1 beta subcomplex, 5 (Ndufb5), nuclear gene encoding mitochondrial protein, mRNA.	64.0179
2810025M15Rik	2810025M15RIK	PREDICTED: Mus musculus RIKEN cDNA 2810025M15 gene (2810025M15Rik), misc RNA.	64.001
9330147J08Rik	9330147J08RIK		63.9751
Egr1	EGR1	Mus musculus early growth response 1 (Egr1), mRNA.	63.9364
Slain2	SLAIN2	Mus musculus SLAIN motif family, member 2 (Slain2), mRNA.	63.8827
LOC100039571	LOC100039571	PREDICTED: Mus musculus similar to ribosomal protein L23a (LOC100039571), mRNA.	63.8463
Chst1	CHST1	Mus musculus carbohydrate (keratan sulfate Gal-6) sulfotransferase 1 (Chst1), mRNA.	63.7762
Npal3	NPAL3	Mus musculus NIPA-like domain containing 3 (Npal3), mRNA.	63.7079
C030005D05Rik	C030005D05RIK		63.6713
Igl-V1	IGL-V1		63.6592
Rrp1b	RRP1B	Mus musculus ribosomal RNA processing 1 homolog B (S. cerevisiae) (Rrp1b), mRNA.	63.5707
Bank1	BANK1	Mus musculus B-cell scaffold protein with ankyrin repeats 1 (Bank1), mRNA.	63.522
Zc3h6	ZC3H6	Mus musculus zinc finger CCCH type containing 6 (Zc3h6), mRNA.	63.4952
Cnrip1	CNRIP1	Mus musculus cannabinoid receptor interacting protein 1 (Cnrip1), mRNA.	63.4692
Camk2n1	CAMK2N1	Mus musculus calcium/calmodulin-dependent protein kinase II inhibitor 1 (Camk2n1), mRNA.	63.4439
Zfp3	ZFP3	Mus musculus zinc finger protein 3 (Zfp3), mRNA.	63.4115
Ears2	EARS2	Mus musculus glutamyl-tRNA synthetase 2 (mitochondrial)(putative) (Ears2), nuclear gene encoding mitochondrial protein, mRNA.	63.376
LOC100043192	LOC100043192	PREDICTED: Mus musculus similar to ribosomal protein L31 (LOC100043192), mRNA.	63.3746
Mdh2	MDH2	Mus musculus malate dehydrogenase 2, NAD (mitochondrial) (Mdh2), nuclear gene encoding mitochondrial protein, mRNA.	63.3401
D15Ertd682e	D15ERTD682E	Mus musculus DNA segment, Chr 15, ERATO Doi 682, expressed (D15Ertd682e), mRNA.	63.2727
Zfp639	ZFP639		63.2533
Mlxipl	MLXIPL	Mus musculus MLX interacting protein-like (Mlxipl), mRNA.	63.2398
Cmtm6	CMTM6	Mus musculus CKLF-like MARVEL transmembrane domain containing 6 (Cmtm6), mRNA.	63.1374
LOC100043126	LOC100043126	PREDICTED: Mus musculus similar to novel KRAB box and zinc finger, C2H2 type domain containing protein (LOC100043126), mRNA.	63.0283
A430031F07Rik	A430031F07RIK		63.012
Echs1	ECHS1		62.9836
Cxcl14	CXCL14		62.9819
C130026I21Rik	C130026I21RIK	Mus musculus RIKEN cDNA C130026I21 gene (C130026I21Rik), transcript variant 1, mRNA.	62.959
1110001C23Rik	1110001C23RIK		62.955
Cnksr3	CNKSR3	Mus musculus Cnksr family member 3 (Cnksr3), mRNA.	62.8667
Hace1	HACE1	Mus musculus HECT domain and ankyrin repeat containing, E3 ubiquitin protein ligase 1 (Hace1), mRNA.	62.7914
2900016J09Rik	2900016J09RIK		62.7721
Asns	ASNS	Mus musculus asparagine synthetase (Asns), mRNA.	62.7256
D12Wsu95e	D12WSU95E		62.7039
Cd3e	CD3E	Mus musculus CD3 antigen, epsilon polypeptide (Cd3e), mRNA.	62.6778
2010316F05Rik	2010316F05RIK	Mus musculus RIKEN cDNA 2010316F05 gene (2010316F05Rik), mRNA.	62.6559
Coq2	COQ2	Mus musculus coenzyme Q2 homolog, prenyltransferase (yeast) (Coq2), mRNA.	62.5882
5033413D16Rik	5033413D16RIK		62.5021
B930030P05Rik	B930030P05RIK		62.427
Cfp	CFP	Mus musculus complement factor properdin (Cfp), mRNA.	62.4037
EG666609	EG666609	PREDICTED: Mus musculus predicted gene, EG666609 (EG666609), mRNA.	62.3884
4932415G12Rik	4932415G12RIK		62.3832
Htatsf1	HTATSF1	Mus musculus HIV TAT specific factor 1 (Htatsf1), mRNA.	62.3574
Ctps	CTPS	Mus musculus cytidine 5'-triphosphate synthase (Ctps), mRNA.	62.3259
2810012D02Rik	2810012D02RIK		62.319
1700021C14Rik	1700021C14RIK	Mus musculus RIKEN cDNA 1700021C14 gene (1700021C14Rik), mRNA.	62.3139
Arhgap18	ARHGAP18	Mus musculus Rho GTPase activating protein 18 (Arhgap18), mRNA.	62.2158
Ppid	PPID		62.1534
2700097O09Rik	2700097O09RIK	Mus musculus RIKEN cDNA 2700097O09 gene (2700097O09Rik), mRNA.	62.1523
LOC100046891	LOC100046891	PREDICTED: Mus musculus similar to Smad5 (LOC100046891), misc RNA.	62.1396
Zfhx1b	ZFHX1B		62.0427
1190002A17Rik	1190002A17RIK	Mus musculus RIKEN cDNA 1190002A17 gene (1190002A17Rik), mRNA.	62.0169
LOC674004	LOC674004	PREDICTED: Mus musculus similar to gonadotropin inducible ovarian transcription factor 2 (LOC674004), mRNA.	62.0008
4733401O04Rik	4733401O04RIK		61.9844
LOC238199	LOC238199		61.9812
Nol8	NOL8		61.9614
Exosc7	EXOSC7	Mus musculus exosome component 7 (Exosc7), mRNA.	61.9177
Mterf	MTERF	Mus musculus mitochondrial transcription termination factor (Mterf), nuclear gene encoding mitochondrial protein, transcript variant 2, mRNA.	61.8942
Anp32e	ANP32E	Mus musculus acidic (leucine-rich) nuclear phosphoprotein 32 family, member E (Anp32e), mRNA.	61.8162
Mapre2	MAPRE2	Mus musculus microtubule-associated protein, RP/EB family, member 2 (Mapre2), mRNA.	61.8021
Prss35	PRSS35	Mus musculus protease, serine, 35 (Prss35), mRNA.	61.745
Pdcd2	PDCD2	Mus musculus programmed cell death 2 (Pdcd2), mRNA.	61.6911
9530053J19Rik	9530053J19RIK		61.6717
2310047B19Rik	2310047B19RIK	PREDICTED: Mus musculus RIKEN cDNA 2310047B19 gene (2310047B19Rik), mRNA.	61.6071
B430007K19Rik	B430007K19RIK		61.6065
Tfb1m	TFB1M	Mus musculus transcription factor B1, mitochondrial (Tfb1m), nuclear gene encoding mitochondrial protein, mRNA.	61.5807
1200016E24Rik	1200016E24RIK		61.5091
Fcna	FCNA	Mus musculus ficolin A (Fcna), mRNA.	61.5068
A130020K16Rik	A130020K16RIK		61.4575
Kti12	KTI12	Mus musculus KTI12 homolog, chromatin associated (S. cerevisiae) (Kti12), mRNA.	61.4405
LOC192690	LOC192690		61.385
Ube2a	UBE2A	Mus musculus ubiquitin-conjugating enzyme E2A, RAD6 homolog (S. cerevisiae) (Ube2a), mRNA.	61.3674
Acn9	ACN9	Mus musculus ACN9 homolog (S. cerevisiae) (Acn9), mRNA.	61.2767
A230077I10Rik	A230077I10RIK		61.2672
2900055J20Rik	2900055J20RIK		61.2429
1110003F05Rik	1110003F05RIK		61.2226
Sfrs17b	SFRS17B	Mus musculus splicing factor, arginine/serine-rich 17b (Sfrs17b), mRNA.	61.1826
F2r	F2R	Mus musculus coagulation factor II (thrombin) receptor (F2r), mRNA.	61.1192
Zfp800	ZFP800	Mus musculus zinc finger protein 800 (Zfp800), mRNA.	61.1063
2610024G14Rik	2610024G14RIK		61.0999
Poli	POLI	Mus musculus polymerase (DNA directed), iota (Poli), mRNA.	61.0752
B930008G03Rik	B930008G03RIK		61.0274
Tmem48	TMEM48	Mus musculus transmembrane protein 48 (Tmem48), mRNA.	61.0151
Anxa1	ANXA1	Mus musculus annexin A1 (Anxa1), mRNA.	61.0127
Fh1	FH1	Mus musculus fumarate hydratase 1 (Fh1), mRNA.	61.0004
A130053G17Rik	A130053G17RIK		60.99
LOC386288	LOC386288		60.9841
Nlrc4	NLRC4	Mus musculus NLR family, CARD domain containing 4 (Nlrc4), mRNA.	60.9777
Csprs	CSPRS	Mus musculus component of Sp100-rs (Csprs), mRNA.	60.964
Armc10	ARMC10	Mus musculus armadillo repeat containing 10 (Armc10), mRNA.	60.9509
2210009F20Rik	2210009F20RIK		60.8436
LOC277045	LOC277045		60.8396
Adarb1	ADARB1	Mus musculus adenosine deaminase, RNA-specific, B1 (Adarb1), transcript variant 3, mRNA.	60.8108
D030013I16Rik	D030013I16RIK	Mus musculus RIKEN cDNA D030013I16 gene (D030013I16Rik), mRNA. XM_897988 XM_897998 XM_904163 XM_918687 XM_918696 XM_918713 XM_918727 XM_918743 XM_918759	60.8106
Eef1e1	EEF1E1	Mus musculus eukaryotic translation elongation factor 1 epsilon 1 (Eef1e1), mRNA.	60.7858
Nkx6-1	NKX6-1	Mus musculus NK6 transcription factor related, locus 1 (Drosophila) (Nkx6-1), mRNA.	60.7537
Txndc12	TXNDC12	Mus musculus thioredoxin domain containing 12 (endoplasmic reticulum) (Txndc12), mRNA.	60.7526
Itfg2	ITFG2	Mus musculus integrin alpha FG-GAP repeat containing 2 (Itfg2), mRNA.	60.7209
LOC100043798	LOC100043798	PREDICTED: Mus musculus hypothetical protein LOC100043798 (LOC100043798), mRNA.	60.7089
Apoc4	APOC4	Mus musculus apolipoprotein C-IV (Apoc4), mRNA.	60.6929
Slco2b1	SLCO2B1	Mus musculus solute carrier organic anion transporter family, member 2b1 (Slco2b1), mRNA.	60.6209
C730037N04Rik	C730037N04RIK		60.5695
E130013D14Rik	E130013D14RIK		60.5505
Spink2	SPINK2	Mus musculus serine peptidase inhibitor, Kazal type 2 (Spink2), mRNA.	60.5477
LOC638935	LOC638935	PREDICTED: Mus musculus similar to peptidylarginine deiminase, type II (LOC638935), mRNA.	60.5319
Nupl2	NUPL2	Mus musculus nucleoporin like 2 (Nupl2), mRNA.	60.4907
Birc1cl	BIRC1CL		60.4791
2610319H10Rik	2610319H10RIK		60.4764
9530048I18Rik	9530048I18RIK		60.4731
Rbm4b	RBM4B	Mus musculus RNA binding motif protein 4B (Rbm4b), mRNA.	60.4642
4930563B10Rik	4930563B10RIK		60.4094
Itga9	ITGA9	Mus musculus integrin alpha 9 (Itga9), mRNA.	60.4078
2310028O11Rik	2310028O11RIK	PREDICTED: Mus musculus RIKEN cDNA 2310028O11 gene, transcript variant 3 (2310028O11Rik), mRNA.	60.3824
Rpl19	RPL19	Mus musculus ribosomal protein L19 (Rpl19), mRNA.	60.3714
Rb1	RB1	Mus musculus retinoblastoma 1 (Rb1), mRNA.	60.3588
Smarcad1	SMARCAD1	Mus musculus SWI/SNF-related, matrix-associated actin-dependent regulator of chromatin, subfamily a, containing DEAD/H box 1 (Smarcad1), mRNA.	60.352
LOC383850	LOC383850		60.302
EG269105	EG269105	PREDICTED: Mus musculus predicted gene, EG269105 (EG269105), mRNA.	60.2895
LOC215098	LOC215098		60.2666
LOC100047712	LOC100047712	PREDICTED: Mus musculus similar to coiled-coil domain containing 101 (LOC100047712), mRNA.	60.2462
Hdac2	HDAC2		60.2336
A130019A16Rik	A130019A16RIK		60.1693
Map2k4	MAP2K4	Mus musculus mitogen-activated protein kinase kinase 4 (Map2k4), mRNA.	60.1118
Zc3h15	ZC3H15	Mus musculus zinc finger CCCH-type containing 15 (Zc3h15), mRNA.	60.0853
Mki67ip	MKI67IP	Mus musculus Mki67 (FHA domain) interacting nucleolar phosphoprotein (Mki67ip), mRNA.	60.0132
Bola1	BOLA1	Mus musculus bolA-like 1 (E. coli) (Bola1), mRNA.	60
Mfsd2	MFSD2	Mus musculus major facilitator superfamily domain containing 2 (Mfsd2), mRNA.	59.9836
Nhlrc1	NHLRC1	Mus musculus NHL repeat containing 1 (Nhlrc1), mRNA.	59.9492
1110002N22Rik	1110002N22RIK	Mus musculus RIKEN cDNA 1110002N22 gene (1110002N22Rik), mRNA.	59.9389
A430070A22Rik	A430070A22RIK		59.9126
Snhg10	SNHG10	Mus musculus small nucleolar RNA host gene (non-protein coding) 10 (Snhg10) on chromosome 12.	59.9046
Tactile-pending	TACTILE-PENDING		59.7326
LOC269251	LOC269251		59.7055
Rnf103	RNF103	Mus musculus ring finger protein 103 (Rnf103), mRNA.	59.6774
4632413C10Rik	4632413C10RIK		59.5663
B930089N03Rik	B930089N03RIK		59.5374
D130003C19Rik	D130003C19RIK		59.508
Ptges3	PTGES3	Mus musculus prostaglandin E synthase 3 (cytosolic) (Ptges3), mRNA.	59.5042
Rgs10	RGS10	Mus musculus regulator of G-protein signalling 10 (Rgs10), mRNA.	59.4924
LOC627317	LOC627317	PREDICTED: Mus musculus similar to ribosomal protein L11 (LOC627317), misc RNA.	59.437
LOC245000	LOC245000		59.4288
4930431L04Rik	4930431L04RIK	Mus musculus RIKEN cDNA 4930431L04 gene (4930431L04Rik), mRNA.	59.4236
Gpatch2	GPATCH2	Mus musculus G patch domain containing 2 (Gpatch2), mRNA.	59.4125
BC026590	BC026590	Mus musculus cDNA sequence BC026590 (BC026590), mRNA.	59.3625
A630097D09Rik	A630097D09RIK		59.3367
9030003C19Rik	9030003C19RIK		59.2039
2010015P12Rik	2010015P12RIK		59.1872
LOC633360	LOC633360	PREDICTED: Mus musculus hypothetical LOC633360 (LOC633360), mRNA.	59.1436
Foxq1	FOXQ1	Mus musculus forkhead box Q1 (Foxq1), mRNA.	59.0666
Sh3bgrl	SH3BGRL	Mus musculus SH3-binding domain glutamic acid-rich protein like (Sh3bgrl), mRNA.	58.9874
Krt1-12	KRT1-12		58.9777
E330020G21Rik	E330020G21RIK		58.9534
Stk18	STK18		58.9524
Loh11cr2a	LOH11CR2A	Mus musculus loss of heterozygosity, 11, chromosomal region 2, gene A homolog (human) (Loh11cr2a), mRNA.	58.9074
LOC100045882	LOC100045882	PREDICTED: Mus musculus hypothetical protein LOC100045882 (LOC100045882), mRNA.	58.8993
Nsun4	NSUN4	Mus musculus NOL1/NOP2/Sun domain family, member 4 (Nsun4), mRNA.	58.8954
A530016E13Rik	A530016E13RIK		58.8639
Zfp654	ZFP654	Mus musculus zinc finger protein 654 (Zfp654), mRNA.	58.8582
Dtwd2	DTWD2	Mus musculus DTW domain containing 2 (Dtwd2), mRNA.	58.8527
Nfatc2ip	NFATC2IP	Mus musculus nuclear factor of activated T-cells, cytoplasmic, calcineurin-dependent 2 interacting protein (Nfatc2ip), mRNA.	58.8072
Isca1	ISCA1	Mus musculus iron-sulfur cluster assembly 1 homolog (S. cerevisiae) (Isca1), mRNA.	58.7673
C330006A16Rik	C330006A16RIK		58.7479
Dbr1	DBR1	Mus musculus debranching enzyme homolog 1 (S. cerevisiae) (Dbr1), mRNA.	58.7261
Josd3	JOSD3	Mus musculus Josephin domain containing 3 (Josd3), transcript variant 3, mRNA.	58.7038
2010001F03Rik	2010001F03RIK		58.648
Gtf2h5	GTF2H5	Mus musculus general transcription factor IIH, polypeptide 5 (Gtf2h5), mRNA.	58.638
Plek	PLEK	Mus musculus pleckstrin (Plek), mRNA.	58.5582
6030434H13Rik	6030434H13RIK		58.5136
Ube2d3	UBE2D3	Mus musculus ubiquitin-conjugating enzyme E2D 3 (UBC4/5 homolog, yeast) (Ube2d3), mRNA.	58.5019
Ahctf1	AHCTF1	Mus musculus AT hook containing transcription factor 1 (Ahctf1), mRNA.	58.4604
Kif20b	KIF20B	Mus musculus kinesin family member 20B (Kif20b), mRNA.	58.4476
9630029G12Rik	9630029G12RIK		58.4058
Zxda	ZXDA	Mus musculus zinc finger, X-linked, duplicated A (Zxda) on chromosome X.	58.3766
LOC280205	LOC280205		58.3361
2400010C15Rik	2400010C15RIK		58.3324
6430402H23Rik	6430402H23RIK		58.3272
5730550L01Rik	5730550L01RIK		58.301
LOC100047369	LOC100047369	PREDICTED: Mus musculus similar to 0610007P22Rik protein (LOC100047369), misc RNA.	58.2934
Bnip3l	BNIP3L	Mus musculus BCL2/adenovirus E1B interacting protein 3-like (Bnip3l), mRNA.	58.2159
D030041G07Rik	D030041G07RIK		58.1743
LOC671641	LOC671641	PREDICTED: Mus musculus similar to ribosomal protein S12 (LOC671641), mRNA.	58.139
Slc30a2	SLC30A2		58.1333
Slc19a2	SLC19A2	Mus musculus solute carrier family 19 (thiamine transporter), member 2 (Slc19a2), mRNA.	58.1094
A730036E13Rik	A730036E13RIK	PREDICTED: Mus musculus RIKEN cDNA A730036E13 gene (A730036E13Rik), mRNA.	58.0992
1700016A15Rik	1700016A15RIK		58.0678
Exosc8	EXOSC8	Mus musculus exosome component 8 (Exosc8), mRNA.	58.0564
9630021O20Rik	9630021O20RIK		58.0332
1700007P14Rik	1700007P14RIK		57.9855
6430524C05Rik	6430524C05RIK		57.9617
EG633570	EG633570	PREDICTED: Mus musculus predicted gene, EG633570 (EG633570), mRNA.	57.9224
LOC634327	LOC634327	PREDICTED: Mus musculus similar to bromodomain-containing protein BP75 (LOC634327), mRNA.	57.8636
Liph	LIPH	Mus musculus lipase, member H (Liph), transcript variant 2, mRNA.	57.8528
A730040I05Rik	A730040I05RIK		57.8412
Ulk2	ULK2	Mus musculus Unc-51 like kinase 2 (C. elegans) (Ulk2), mRNA.	57.8276
D6Wsu176e	D6WSU176E		57.8208
A530006F08Rik	A530006F08RIK		57.8002
Hsp105	HSP105		57.7699
C330006P03Rik	C330006P03RIK		57.7623
Zfp715	ZFP715	Mus musculus zinc finger protein 715 (Zfp715), mRNA.	57.7595
9130415E20Rik	9130415E20RIK		57.7473
BC025546	BC025546	Mus musculus cDNA sequence BC025546 (BC025546), mRNA.	57.7456
Ghitm	GHITM	Mus musculus growth hormone inducible transmembrane protein (Ghitm), mRNA.	57.6729
Ptp4a1	PTP4A1	Mus musculus protein tyrosine phosphatase 4a1 (Ptp4a1), mRNA.	57.6703
LOC100047273	LOC100047273	PREDICTED: Mus musculus hypothetical protein LOC100047273 (LOC100047273), mRNA.	57.6354
9630013P03Rik	9630013P03RIK		57.6276
LOC666621	LOC666621	PREDICTED: Mus musculus similar to 40S ribosomal protein S2 (LOC666621), mRNA.	57.6087
BC023829	BC023829		57.5715
Chac1	CHAC1	Mus musculus ChaC, cation transport regulator-like 1 (E. coli) (Chac1), mRNA.	57.5104
1110068E08Rik	1110068E08RIK		57.4935
BC003965	BC003965		57.472
Sfrs3	SFRS3	Mus musculus splicing factor, arginine/serine-rich 3 (SRp20) (Sfrs3), mRNA.	57.4618
2610037P13Rik	2610037P13RIK		57.432
Gnl3	GNL3	Mus musculus guanine nucleotide binding protein-like 3 (nucleolar) (Gnl3), transcript variant 2, mRNA.	57.419
Tssc8	TSSC8		57.3958
Hyi	HYI	Mus musculus hydroxypyruvate isomerase homolog (E. coli) (Hyi), mRNA.	57.3799
C730026E21Rik	C730026E21RIK		57.3755
4632408A20Rik	4632408A20RIK		57.3695
8030447N19Rik	8030447N19RIK		57.3547
Thoc1	THOC1	Mus musculus THO complex 1 (Thoc1), mRNA.	57.353
Hdac10	HDAC10	Mus musculus histone deacetylase 10 (Hdac10), mRNA.	57.349
Rpl31	RPL31	Mus musculus ribosomal protein L31 (Rpl31), mRNA.	57.3397
Vmn2r26	VMN2R26	Mus musculus vomeronasal 2, receptor 26 (Vmn2r26), mRNA.	57.2439
E430039I23Rik	E430039I23RIK		57.2318
Nme1	NME1	Mus musculus non-metastatic cells 1, protein (NM23A) expressed in (Nme1), mRNA.	57.2116
Nsun2	NSUN2	Mus musculus NOL1/NOP2/Sun domain family 2 (Nsun2), mRNA.	57.2041
Arrdc3	ARRDC3		57.2015
Cirh1a	CIRH1A	Mus musculus cirrhosis, autosomal recessive 1A (human) (Cirh1a), mRNA.	57.2006
B230209E15Rik	B230209E15RIK	PREDICTED: Mus musculus RIKEN cDNA B230209E15 gene (B230209E15Rik), mRNA.	57.1691
Gtpbp4	GTPBP4	Mus musculus GTP binding protein 4 (Gtpbp4), mRNA.	57.1391
Zbtb46	ZBTB46	Mus musculus zinc finger and BTB domain containing 46 (Zbtb46), mRNA.	57.1356
AI551093	AI551093		57.1347
Txndc13	TXNDC13	Mus musculus thioredoxin domain containing 13 (Txndc13), mRNA. XM_902134 XM_902137 XM_925631 XM_925632 XM_925633	57.1162
V2r1b	V2R1B		57.1095
Denr	DENR	Mus musculus density-regulated protein (Denr), mRNA.	57.0858
Apoc1	APOC1	Mus musculus apolipoprotein C-I (Apoc1), mRNA.	57.0751
Meis2	MEIS2	Mus musculus Meis homeobox 2 (Meis2), mRNA.	56.9897
E330033J05Rik	E330033J05RIK		56.9665
Dhx33	DHX33	Mus musculus DEAH (Asp-Glu-Ala-His) box polypeptide 33 (Dhx33), mRNA.	56.9543
A930005H10Rik	A930005H10RIK		56.9149
Zfp260	ZFP260		56.8446
2310051N18Rik	2310051N18RIK	PREDICTED: Mus musculus RIKEN cDNA 2310051N18 gene, transcript variant 1 (2310051N18Rik), mRNA.	56.8373
9530078O19Rik	9530078O19RIK		56.8297
Nudt19	NUDT19	Mus musculus nudix (nucleoside diphosphate linked moiety X)-type motif 19 (Nudt19), mRNA.	56.7912
1200011I18Rik	1200011I18RIK	Mus musculus RIKEN cDNA 1200011I18 gene (1200011I18Rik), mRNA.	56.7716
Pccb	PCCB	Mus musculus propionyl Coenzyme A carboxylase, beta polypeptide (Pccb), mRNA.	56.7713
LOC100047674	LOC100047674	PREDICTED: Mus musculus similar to solute carrier family 35 (UDP-glucuronic acid/UDP-N-acetylgalactosamine dual transporter), member D1 (LOC100047674), mRNA.	56.7688
Ptk2	PTK2	Mus musculus PTK2 protein tyrosine kinase 2 (Ptk2), mRNA.	56.7376
Papolg	PAPOLG	Mus musculus poly(A) polymerase gamma (Papolg), mRNA.	56.6178
Satl1	SATL1	PREDICTED: Mus musculus spermidine/spermine N1-acetyl transferase-like 1 (Satl1), mRNA.	56.61
Vamp4	VAMP4		56.5954
2310036D22Rik	2310036D22RIK		56.5453
A430023D23Rik	A430023D23RIK		56.4627
Gm1673	GM1673	Mus musculus gene model 1673, (NCBI) (Gm1673), mRNA. XM_922421	56.4271
Hsd17b10	HSD17B10	Mus musculus hydroxysteroid (17-beta) dehydrogenase 10 (Hsd17b10), nuclear gene encoding mitochondrial protein, mRNA.	56.4161
4933403K19Rik	4933403K19RIK		56.4034
EG625917	EG625917	PREDICTED: Mus musculus predicted gene, EG625917 (EG625917), mRNA.	56.3703
B930036M14Rik	B930036M14RIK		56.3686
Brd3	BRD3		56.3366
D130060L11Rik	D130060L11RIK		56.3282
B930001L07Rik	B930001L07RIK		56.3074
Tshz1	TSHZ1	Mus musculus teashirt zinc finger family member 1 (Tshz1), mRNA.	56.3004
Mrps2	MRPS2	Mus musculus mitochondrial ribosomal protein S2 (Mrps2), nuclear gene encoding mitochondrial protein, mRNA.	56.2981
Rad23b	RAD23B		56.2732
Nola1	NOLA1	Mus musculus nucleolar protein family A, member 1 (H/ACA small nucleolar RNPs) (Nola1), mRNA.	56.2342
Catsper2	CATSPER2	Mus musculus cation channel, sperm associated 2 (Catsper2), mRNA.	56.2221
Lyzs	LYZS	Mus musculus lysozyme (Lyzs), mRNA.	56.219
LOC545472	LOC545472	PREDICTED: Mus musculus similar to BTB (POZ) domain containing 1 (LOC545472), mRNA.	56.2085
Tmem29	TMEM29	PREDICTED: Mus musculus transmembrane protein 29, transcript variant 2 (Tmem29), mRNA.	56.2071
Cct4	CCT4	Mus musculus chaperonin subunit 4 (delta) (Cct4), mRNA.	56.1809
Dis3l	DIS3L	Mus musculus DIS3 mitotic control homolog (S. cerevisiae)-like (Dis3l), transcript variant 1, mRNA.	56.1098
1500012F01Rik	1500012F01RIK	Mus musculus RIKEN cDNA 1500012F01 gene (1500012F01Rik), mRNA.	56.0951
Mybpc2	MYBPC2	Mus musculus myosin binding protein C, fast-type (Mybpc2), mRNA.	56.0833
6330404C01Rik	6330404C01RIK		56.043
6720470G16Rik	6720470G16RIK		56.0326
Ulk3	ULK3	PREDICTED: Mus musculus unc-51-like kinase 3 (C. elegans), transcript variant 1 (Ulk3), mRNA.	55.9732
Tmem110	TMEM110	Mus musculus transmembrane protein 110 (Tmem110), mRNA.	55.8604
9530018I07Rik	9530018I07RIK		55.8457
6030441H18Rik	6030441H18RIK		55.7925
Trps1	TRPS1		55.738
Tmem109	TMEM109	Mus musculus transmembrane protein 109 (Tmem109), mRNA.	55.714
1110003E01Rik	1110003E01RIK	Mus musculus RIKEN cDNA 1110003E01 gene (1110003E01Rik), mRNA.	55.6883
D130040H23Rik	D130040H23RIK	Mus musculus RIKEN cDNA D130040H23 gene (D130040H23Rik), mRNA.	55.5865
Hisppd2a	HISPPD2A	Mus musculus histidine acid phosphatase domain containing 2A (Hisppd2a), mRNA.	55.5786
B930008G09Rik	B930008G09RIK		55.5577
Acss1	ACSS1	Mus musculus acyl-CoA synthetase short-chain family member 1 (Acss1), nuclear gene encoding mitochondrial protein, mRNA.	55.4811
Cct8	CCT8	Mus musculus chaperonin subunit 8 (theta) (Cct8), mRNA.	55.4763
Sdad1	SDAD1	Mus musculus SDA1 domain containing 1 (Sdad1), mRNA.	55.3649
Cpa3	CPA3	Mus musculus carboxypeptidase A3, mast cell (Cpa3), mRNA.	55.3232
Pin4	PIN4		55.3154
Usp24	USP24		55.3097
AI747699	AI747699	Mus musculus expressed sequence AI747699 (AI747699), mRNA.	55.3088
Slc27a3	SLC27A3		55.3073
LOC381561	LOC381561		55.2488
Trim39	TRIM39	Mus musculus tripartite motif-containing 39 (Trim39), mRNA.	55.1693
Stk17b	STK17B	Mus musculus serine/threonine kinase 17b (apoptosis-inducing) (Stk17b), mRNA.	55.1585
9830118G07Rik	9830118G07RIK		55.1541
Klhl25	KLHL25	Mus musculus kelch-like 25 (Drosophila) (Klhl25), mRNA.	55.1394
Spcs3	SPCS3	Mus musculus signal peptidase complex subunit 3 homolog (S. cerevisiae) (Spcs3), mRNA.	55.1147
2610009I02Rik	2610009I02RIK		55.0413
Map3k1	MAP3K1	Mus musculus mitogen-activated protein kinase kinase kinase 1 (Map3k1), mRNA.	55.0124
A930014B10Rik	A930014B10RIK		54.9644
Tfam	TFAM	Mus musculus transcription factor A, mitochondrial (Tfam), nuclear gene encoding mitochondrial protein, mRNA.	54.9257
D930021N14	D930021N14		54.9229
Rgs9bp	RGS9BP	Mus musculus regulator of G-protein signalling 9 binding protein (Rgs9bp), mRNA.	54.9038
Faim	FAIM	Mus musculus Fas apoptotic inhibitory molecule (Faim), mRNA.	54.8922
Cox18	COX18	Mus musculus COX18 cytochrome c oxidase assembly homolog (S. cerevisiae) (Cox18), mRNA.	54.8869
Cd59a	CD59A	Mus musculus CD59a antigen (Cd59a), mRNA.	54.8821
Alad	ALAD	Mus musculus aminolevulinate, delta-, dehydratase (Alad), mRNA.	54.8791
6430407D20Rik	6430407D20RIK		54.8533
Ap4s1	AP4S1	Mus musculus adaptor-related protein complex AP-4, sigma 1 (Ap4s1), mRNA.	54.782
5730407K14Rik	5730407K14RIK		54.7677
Uchl3	UCHL3	Mus musculus ubiquitin carboxyl-terminal esterase L3 (ubiquitin thiolesterase) (Uchl3), mRNA.	54.6946
Rccd1	RCCD1	Mus musculus RCC1 domain containing 1 (Rccd1), mRNA.	54.6806
Sap30	SAP30	Mus musculus sin3 associated polypeptide (Sap30), mRNA.	54.6486
9430043H11Rik	9430043H11RIK		54.5933
Etaa1	ETAA1	Mus musculus Ewing's tumor-associated antigen 1 (Etaa1), mRNA.	54.5681
D4Bwg1540e	D4BWG1540E		54.5633
E130106L15Rik	E130106L15RIK		54.5074
2410003K15Rik	2410003K15RIK		54.4542
LOC384710	LOC384710	PREDICTED: Mus musculus similar to 60S acidic ribosomal protein P0 (L10E) (LOC384710), mRNA.	54.4504
C920006C10Rik	C920006C10RIK		54.4353
Gstk1	GSTK1	Mus musculus glutathione S-transferase kappa 1 (Gstk1), mRNA.	54.4168
D12Ertd553e	D12ERTD553E	Mus musculus DNA segment, Chr 12, ERATO Doi 553, expressed (D12Ertd553e), mRNA.	54.4125
Rab39	RAB39	Mus musculus RAB39, member RAS oncogene family (Rab39), mRNA.	54.4014
Nt5c	NT5C	Mus musculus 5',3'-nucleotidase, cytosolic (Nt5c), mRNA.	54.3435
Psme3	PSME3	Mus musculus proteaseome (prosome, macropain) 28 subunit, 3 (Psme3), mRNA.	54.2486
Bdh2	BDH2	Mus musculus 3-hydroxybutyrate dehydrogenase, type 2 (Bdh2), mRNA.	54.2259
LOC225134	LOC225134	PREDICTED: Mus musculus similar to ribosomal protein S4, X-linked (LOC225134), misc RNA.	54.2093
Olfr802	OLFR802	Mus musculus olfactory receptor 802 (Olfr802), mRNA.	54.1808
4631416I11Rik	4631416I11RIK		54.1421
Sec15l1	SEC15L1		54.1258
Bcas2	BCAS2	Mus musculus breast carcinoma amplified sequence 2 (Bcas2), mRNA.	54.1008
Hnrpab	HNRPAB	Mus musculus heterogeneous nuclear ribonucleoprotein A/B (Hnrpab), transcript variant 1, mRNA.	54.0949
1500004F05Rik	1500004F05RIK	PREDICTED: Mus musculus RIKEN cDNA 1500004F05 gene (1500004F05Rik), mRNA.	54.0714
LOC675572	LOC675572	PREDICTED: Mus musculus hypothetical LOC675572 (LOC675572), mRNA.	54.0487
C530043G21Rik	C530043G21RIK	Mus musculus RIKEN cDNA C530043G21 gene (C530043G21Rik), mRNA.	54.0375
Trim32	TRIM32	Mus musculus tripartite motif-containing 32 (Trim32), mRNA.	54.0082
4732469G06Rik	4732469G06RIK		53.9916
Asah3l	ASAH3L	Mus musculus N-acylsphingosine amidohydrolase 3-like (Asah3l), mRNA.	53.967
Zfp75	ZFP75	Mus musculus zinc finger protein 75 (Zfp75), mRNA.	53.9459
Nup160	NUP160	Mus musculus nucleoporin 160 (Nup160), mRNA.	53.8764
S100a5	S100A5	Mus musculus S100 calcium binding protein A5 (S100a5), mRNA.	53.8572
F8a	F8A	Mus musculus factor 8-associated gene A (F8a), mRNA.	53.8515
C530043K16Rik	C530043K16RIK		53.832
Ankmy2	ANKMY2	Mus musculus ankyrin repeat and MYND domain containing 2 (Ankmy2), transcript variant 1, mRNA.	53.8112
Fcmd	FCMD		53.7887
Vpreb3	VPREB3	Mus musculus pre-B lymphocyte gene 3 (Vpreb3), mRNA.	53.7475
9030416H16Rik	9030416H16RIK		53.6926
5830406C17Rik	5830406C17RIK		53.6729
Vegfc	VEGFC	Mus musculus vascular endothelial growth factor C (Vegfc), mRNA.	53.6705
OTTMUSG00000001305	OTTMUSG00000001305	Mus musculus predicted gene, OTTMUSG00000001305 (OTTMUSG00000001305) on chromosome 11.	53.5987
6430628O11Rik	6430628O11RIK		53.561
Smyd3	SMYD3	Mus musculus SET and MYND domain containing 3 (Smyd3), mRNA.	53.5322
C730009F21Rik	C730009F21RIK		53.5275
Cwf19l1	CWF19L1	Mus musculus CWF19-like 1, cell cycle control (S. pombe) (Cwf19l1), mRNA.	53.5168
Uchl5	UCHL5		53.5055
Lrig3	LRIG3	Mus musculus leucine-rich repeats and immunoglobulin-like domains 3 (Lrig3), mRNA.	53.4752
Egr3	EGR3		53.4024
C2	C2	Mus musculus complement component 2 (within H-2S) (C2), mRNA.	53.4006
Paip2	PAIP2	Mus musculus polyadenylate-binding protein-interacting protein 2 (Paip2), mRNA.	53.3634
Anapc4	ANAPC4	Mus musculus anaphase promoting complex subunit 4 (Anapc4), mRNA.	53.3003
Pcbd2	PCBD2	Mus musculus pterin 4 alpha carbinolamine dehydratase/dimerization cofactor of hepatocyte nuclear factor 1 alpha (TCF1) 2 (Pcbd2), mRNA.	53.2769
Cd48	CD48	Mus musculus CD48 antigen (Cd48), mRNA.	53.2202
Cnp1	CNP1		53.2129
Ptpn18	PTPN18	Mus musculus protein tyrosine phosphatase, non-receptor type 18 (Ptpn18), mRNA.	53.21
LOC384636	LOC384636		53.183
Ankrd28	ANKRD28		53.1801
5430417L22Rik	5430417L22RIK		53.1702
F5	F5	Mus musculus coagulation factor V (F5), mRNA.	53.1392
ENSMUSG00000074075	ENSMUSG00000074075	PREDICTED: Mus musculus predicted gene, ENSMUSG00000074075 (ENSMUSG00000074075), mRNA.	53.1373
Ywhaq	YWHAQ	Mus musculus tyrosine 3-monooxygenase/tryptophan 5-monooxygenase activation protein, theta polypeptide (Ywhaq), mRNA.	53.1129
Ednrb	EDNRB	Mus musculus endothelin receptor type B (Ednrb), mRNA.	53.086
Ube2cbp	UBE2CBP	Mus musculus ubiquitin-conjugating enzyme E2C binding protein (Ube2cbp), mRNA.	53.073
Ndufaf1	NDUFAF1	Mus musculus NADH dehydrogenase (ubiquinone) 1 alpha subcomplex, assembly factor 1 (Ndufaf1), mRNA.	53.0419
5830427D03Rik	5830427D03RIK	Mus musculus RIKEN cDNA 5830427D03 gene (5830427D03Rik), mRNA.	53.0192
LOC240871	LOC240871		53.0033
Tmod4	TMOD4	Mus musculus tropomodulin 4 (Tmod4), mRNA.	52.9973
Cox6c	COX6C	Mus musculus cytochrome c oxidase, subunit VIc (Cox6c), mRNA.	52.9895
Ecsit	ECSIT	Mus musculus ECSIT homolog (Drosophila) (Ecsit), mRNA.	52.9855
Ctla4	CTLA4	Mus musculus cytotoxic T-lymphocyte-associated protein 4 (Ctla4), mRNA.	52.9828
Iqcf5	IQCF5	PREDICTED: Mus musculus IQ motif containing F5 (Iqcf5), mRNA.	52.9699
Gtf2e1	GTF2E1	Mus musculus general transcription factor II E, polypeptide 1 (alpha subunit) (Gtf2e1), mRNA.	52.96
Odc1	ODC1	Mus musculus ornithine decarboxylase, structural 1 (Odc1), mRNA.	52.9375
Elp2	ELP2	Mus musculus elongation protein 2 homolog (S. cerevisiae) (Elp2), mRNA.	52.8909
Cox7a2	COX7A2	Mus musculus cytochrome c oxidase, subunit VIIa 2 (Cox7a2), mRNA.	52.8805
Ccng1	CCNG1	Mus musculus cyclin G1 (Ccng1), mRNA.	52.8646
Oosp1	OOSP1	Mus musculus oocyte secreted protein 1 (Oosp1), mRNA.	52.753
Ubr5	UBR5	Mus musculus ubiquitin protein ligase E3 component n-recognin 5 (Ubr5), mRNA.	52.7446
Mrps33	MRPS33	Mus musculus mitochondrial ribosomal protein S33 (Mrps33), nuclear gene encoding mitochondrial protein, transcript variant 1, mRNA.	52.734
LOC100045457	LOC100045457	PREDICTED: Mus musculus similar to isoleucine-tRNA synthetase 2, mitochondrial (LOC100045457), misc RNA.	52.7226
LOC381243	LOC381243		52.7203
1700023G08Rik	1700023G08RIK		52.7122
Fignl1	FIGNL1	Mus musculus fidgetin-like 1 (Fignl1), mRNA.	52.7081
St7l	ST7L	Mus musculus suppression of tumorigenicity 7-like (St7l), mRNA.	52.6994
Ryk	RYK	Mus musculus receptor-like tyrosine kinase (Ryk), transcript variant 2, mRNA.	52.6436
Mrps17	MRPS17	Mus musculus mitochondrial ribosomal protein S17 (Mrps17), mRNA.	52.5841
Snora65	SNORA65	Mus musculus small nucleolar RNA, H/ACA box 65 (Snora65) on chromosome 2.	52.5713
Dclk3	DCLK3	Mus musculus doublecortin-like kinase 3 (Dclk3), mRNA.	52.5208
Anapc13	ANAPC13	Mus musculus anaphase promoting complex subunit 13 (Anapc13), mRNA.	52.509
LOC100044170	LOC100044170	PREDICTED: Mus musculus hypothetical protein LOC100044170 (LOC100044170), mRNA.	52.5054
Alg2	ALG2		52.4844
Leprotl1	LEPROTL1	Mus musculus leptin receptor overlapping transcript-like 1 (Leprotl1), mRNA.	52.3549
Phf10	PHF10	Mus musculus PHD finger protein 10 (Phf10), mRNA.	52.3258
Tle6	TLE6	Mus musculus transducin-like enhancer of split 6, homolog of Drosophila E(spl) (Tle6), mRNA.	52.3012
2310004H21Rik	2310004H21RIK		52.2974
Adam9	ADAM9	Mus musculus a disintegrin and metallopeptidase domain 9 (meltrin gamma) (Adam9), mRNA.	52.2109
4732471D19Rik	4732471D19RIK	Mus musculus RIKEN cDNA 4732471D19 gene (4732471D19Rik), mRNA.	52.0934
Hus1	HUS1	Mus musculus Hus1 homolog (S. pombe) (Hus1), mRNA.	52.0196
A830021G05Rik	A830021G05RIK		51.9993
LOC100046395	LOC100046395	PREDICTED: Mus musculus similar to carbonic reductase 4 (LOC100046395), misc RNA.	51.9662
C230095J06Rik	C230095J06RIK		51.9305
Mks1	MKS1	Mus musculus Meckel syndrome, type 1 (Mks1), mRNA. XM_921744	51.9237
D15Ertd621e	D15ERTD621E		51.8881
LOC100045999	LOC100045999	PREDICTED: Mus musculus similar to RAN, member RAS oncogene family (LOC100045999), mRNA.	51.7521
9030024J15Rik	9030024J15RIK		51.7028
E2f4	E2F4	Mus musculus E2F transcription factor 4 (E2f4), mRNA.	51.6649
Rnuxa	RNUXA	Mus musculus RNA U, small nuclear RNA export adaptor (Rnuxa), mRNA.	51.6558
2810422O20Rik	2810422O20RIK	Mus musculus RIKEN cDNA 2810422O20 gene (2810422O20Rik), mRNA.	51.6459
6720467C03Rik	6720467C03RIK		51.6368
E130102H24Rik	E130102H24RIK	PREDICTED: Mus musculus RIKEN cDNA E130102H24 gene (E130102H24Rik), mRNA.	51.636
C630004M23Rik	C630004M23RIK		51.6176
B930037B01Rik	B930037B01RIK		51.5843
LOC100045240	LOC100045240	PREDICTED: Mus musculus hypothetical protein LOC100045240 (LOC100045240), mRNA.	51.5727
Fbxo41	FBXO41	Mus musculus F-box protein 41 (Fbxo41), mRNA.	51.5496
LOC100047634	LOC100047634	PREDICTED: Mus musculus similar to Eukaryotic translation initiation factor 2 alpha kinase 3 (LOC100047634), misc RNA.	51.5379
Stambpl1	STAMBPL1	Mus musculus Stam binding protein like 1 (Stambpl1), mRNA.	51.4796
Hnrpc	HNRPC		51.474
Phpt1	PHPT1	Mus musculus phosphohistidine phosphatase 1 (Phpt1), mRNA.	51.4524
Dtd1	DTD1	Mus musculus D-tyrosyl-tRNA deacylase 1 homolog (S. cerevisiae) (Dtd1), mRNA.	51.4196
6430604K15Rik	6430604K15RIK	Mus musculus RIKEN cDNA 6430604K15 gene (6430604K15Rik), mRNA.	51.4068
Rps6kl1	RPS6KL1	Mus musculus ribosomal protein S6 kinase-like 1 (Rps6kl1), mRNA.	51.3671
Vps36	VPS36	Mus musculus vacuolar protein sorting 36 (yeast) (Vps36), mRNA.	51.362
Gemin4	GEMIN4	Mus musculus gem (nuclear organelle) associated protein 4 (Gemin4), mRNA.	51.3592
4831403C07Rik	4831403C07RIK		51.3227
E030030K01Rik	E030030K01RIK		51.2739
Aurka	AURKA	Mus musculus aurora kinase A (Aurka), mRNA.	51.2566
Armcx5	ARMCX5	Mus musculus armadillo repeat containing, X-linked 5 (Armcx5), mRNA.	51.248
Kcnk13	KCNK13	Mus musculus potassium channel, subfamily K, member 13 (Kcnk13), mRNA.	51.2324
A930041G11Rik	A930041G11RIK		51.2007
Sec11c	SEC11C	Mus musculus SEC11 homolog C (S. cerevisiae) (Sec11c), mRNA.	51.1887
Pptc7	PPTC7	Mus musculus PTC7 protein phosphatase homolog (S. cerevisiae) (Pptc7), mRNA.	51.1582
1700022C21Rik	1700022C21RIK	Mus musculus RIKEN cDNA 1700022C21 gene (1700022C21Rik), mRNA.	51.123
Mrps30	MRPS30	Mus musculus mitochondrial ribosomal protein S30 (Mrps30), nuclear gene encoding mitochondrial protein, mRNA.	51.1211
C130078D09Rik	C130078D09RIK		51.0904
Mrto4	MRTO4	Mus musculus MRT4, mRNA turnover 4, homolog (S. cerevisiae) (Mrto4), mRNA.	51.0866
Cdkn1c	CDKN1C	Mus musculus cyclin-dependent kinase inhibitor 1C (P57) (Cdkn1c), mRNA.	51.085
Acvr1c	ACVR1C	Mus musculus activin A receptor, type IC (Acvr1c), mRNA.	51.0818
C330008K14Rik	C330008K14RIK		51.0709
A730094H17Rik	A730094H17RIK		51.0579
2700023E23Rik	2700023E23RIK	PREDICTED: Mus musculus RIKEN cDNA 2700023E23 gene (2700023E23Rik), mRNA.	51.0312
Osgep	OSGEP	Mus musculus O-sialoglycoprotein endopeptidase (Osgep), mRNA.	51.0039
AW112037	AW112037		50.9978
Exdl2	EXDL2	Mus musculus exonuclease 3''-5'' domain-like 2 (Exdl2), mRNA.	50.9833
2310079P12Rik	2310079P12RIK		50.9484
Ppm1e	PPM1E	Mus musculus protein phosphatase 1E (PP2C domain containing) (Ppm1e), mRNA.	50.9246
8030474H12Rik	8030474H12RIK		50.9199
Psmd14	PSMD14	Mus musculus proteasome (prosome, macropain) 26S subunit, non-ATPase, 14 (Psmd14), mRNA.	50.9008
Adk	ADK	Mus musculus adenosine kinase (Adk), mRNA.	50.8556
LOC100043671	LOC100043671	PREDICTED: Mus musculus hypothetical protein LOC100043671 (LOC100043671), mRNA.	50.847
Eed	EED	Mus musculus embryonic ectoderm development (Eed), mRNA.	50.8357
Pih1d1	PIH1D1	Mus musculus PIH1 domain containing 1 (Pih1d1), mRNA.	50.8355
Lgi3	LGI3	Mus musculus leucine-rich repeat LGI family, member 3 (Lgi3), mRNA.	50.8079
BC026439	BC026439	Mus musculus cDNA sequence BC026439 (BC026439), mRNA.	50.7376
R74862	R74862	Mus musculus expressed sequence R74862 (R74862), mRNA.	50.6904
Aldh6a1	ALDH6A1	Mus musculus aldehyde dehydrogenase family 6, subfamily A1 (Aldh6a1), nuclear gene encoding mitochondrial protein, mRNA.	50.6637
LOC100041569	LOC100041569	PREDICTED: Mus musculus hypothetical protein LOC100041569 (LOC100041569), mRNA.	50.6373
A430106B04Rik	A430106B04RIK		50.6185
Pdcd2l	PDCD2L	Mus musculus programmed cell death 2-like (Pdcd2l), mRNA.	50.5946
9130204C11Rik	9130204C11RIK		50.4819
Cma2	CMA2	Mus musculus chymase 2, mast cell (Cma2), mRNA.	50.4771
EG666756	EG666756	PREDICTED: Mus musculus predicted gene, EG666756 (EG666756), misc RNA.	50.4727
B3gnt1	B3GNT1	Mus musculus UDP-GlcNAc:betaGal beta-1,3-N-acetylglucosaminyltransferase 1 (B3gnt1), mRNA.	50.4721
LOC381448	LOC381448		50.4559
Abca8	ABCA8		50.4548
9030612E09Rik	9030612E09RIK		50.4405
Mars2	MARS2	Mus musculus methionine-tRNA synthetase 2 (mitochondrial) (Mars2), nuclear gene encoding mitochondrial protein, mRNA.	50.4385
Plekha2	PLEKHA2	Mus musculus pleckstrin homology domain-containing, family A (phosphoinositide binding specific) member 2 (Plekha2), mRNA.	50.4341
Mrpl17	MRPL17		50.4051
Sult4a1	SULT4A1	Mus musculus sulfotransferase family 4A, member 1 (Sult4a1), mRNA.	50.4003
Fkbp9	FKBP9	Mus musculus FK506 binding protein 9 (Fkbp9), mRNA.	50.3797
Nt5e	NT5E	Mus musculus 5' nucleotidase, ecto (Nt5e), mRNA.	50.3796
Krtcap2	KRTCAP2	Mus musculus keratinocyte associated protein 2 (Krtcap2), mRNA.	50.352
2310040G07Rik	2310040G07RIK		50.3429
Snupn	SNUPN	Mus musculus snurportin 1 (Snupn), mRNA.	50.3388
LOC225897	LOC225897		50.3197
Slc39a6	SLC39A6	Mus musculus solute carrier family 39 (metal ion transporter), member 6 (Slc39a6), mRNA.	50.3182
P2ry5	P2RY5	Mus musculus purinergic receptor P2Y, G-protein coupled, 5 (P2ry5), mRNA.	50.3022
Cox10	COX10	Mus musculus COX10 homolog, cytochrome c oxidase assembly protein, heme A: farnesyltransferase (yeast) (Cox10), nuclear gene encoding mitochondrial protein, mRNA.	50.282
LOC665290	LOC665290	PREDICTED: Mus musculus similar to D5Ertd577e protein, transcript variant 4 (LOC665290), mRNA.	50.2408
AK122209	AK122209	Mus musculus cDNA sequence AK122209 (AK122209), mRNA.	50.1807
Krt24	KRT24	Mus musculus keratin 24 (Krt24), mRNA. XM_985635 XM_985673 XM_985705	50.1803
1700020I22Rik	1700020I22RIK	PREDICTED: Mus musculus RIKEN cDNA 1700020I22 gene (1700020I22Rik), mRNA.	50.1693
Psmg2	PSMG2	Mus musculus proteasome (prosome, macropain) assembly chaperone 2 (Psmg2), mRNA.	50.126
LOC381215	LOC381215		50.1059
Zfp593	ZFP593	Mus musculus zinc finger protein 593 (Zfp593), mRNA.	50.0884
2410016F01Rik	2410016F01RIK		50.0664
A430015E08Rik	A430015E08RIK		50.0652
LOC225058	LOC225058		50.0587
D130017D19Rik	D130017D19RIK		50.0504
2310005N03Rik	2310005N03RIK	Mus musculus RIKEN cDNA 2310005N03 gene (2310005N03Rik), mRNA.	50.0467
Sesn1	SESN1	Mus musculus sestrin 1 (Sesn1), mRNA.	50.011
1110001J03Rik	1110001J03RIK	Mus musculus RIKEN cDNA 1110001J03 gene (1110001J03Rik), mRNA.	49.9998
E530016P10Rik	E530016P10RIK		49.9935
Hint2	HINT2	Mus musculus histidine triad nucleotide binding protein 2 (Hint2), mRNA.	49.9868
Prkrir	PRKRIR	Mus musculus protein-kinase, interferon-inducible double stranded RNA dependent inhibitor, repressor of (P58 repressor) (Prkrir), mRNA.	49.9484
LOC385019	LOC385019		49.9201
LOC100046825	LOC100046825	PREDICTED: Mus musculus similar to protein kinase Myak-S (LOC100046825), misc RNA.	49.9135
LOC100041103	LOC100041103	PREDICTED: Mus musculus hypothetical protein LOC100041103 (LOC100041103), mRNA.	49.904
Rims3	RIMS3		49.8904
Eltd1	ELTD1	Mus musculus EGF, latrophilin seven transmembrane domain containing 1 (Eltd1), mRNA.	49.8837
Gimap9	GIMAP9	Mus musculus GTPase, IMAP family member 9 (Gimap9), mRNA.	49.8727
Dpep3	DPEP3	Mus musculus dipeptidase 3 (Dpep3), mRNA.	49.832
2810026P18Rik	2810026P18RIK		49.8098
3010003L21Rik	3010003L21RIK	PREDICTED: Mus musculus RIKEN cDNA 3010003L21 gene (3010003L21Rik), misc RNA.	49.7928
Zfp202	ZFP202	Mus musculus zinc finger protein 202 (Zfp202), mRNA.	49.728
Itih1	ITIH1	Mus musculus inter-alpha trypsin inhibitor, heavy chain 1 (Itih1), mRNA.	49.6502
C130020C13Rik	C130020C13RIK		49.6224
1600021P15Rik	1600021P15RIK	Mus musculus RIKEN cDNA 1600021P15 gene (1600021P15Rik), mRNA.	49.6153
Arfip1	ARFIP1	Mus musculus ADP-ribosylation factor interacting protein 1 (Arfip1), mRNA.	49.5406
4930583K01Rik	4930583K01RIK		49.5404
6530415H11Rik	6530415H11RIK		49.5092
LOC237408	LOC237408		49.5078
Ebpl	EBPL	Mus musculus emopamil binding protein-like (Ebpl), mRNA.	49.462
Tnfsf12-tnfsf13	TNFSF12-TNFSF13	Mus musculus tumor necrosis factor (ligand) superfamily, member 12-member 13 (Tnfsf12-tnfsf13), transcript variant 1, mRNA.	49.4474
Sort1	SORT1		49.4081
Rfxap	RFXAP	Mus musculus regulatory factor X-associated protein (Rfxap), mRNA.	49.348
Mad2l1	MAD2L1	Mus musculus MAD2 (mitotic arrest deficient, homolog)-like 1 (yeast) (Mad2l1), mRNA.	49.2186
Chordc1	CHORDC1	Mus musculus cysteine and histidine-rich domain (CHORD)-containing, zinc-binding protein 1 (Chordc1), mRNA.	49.2148
Ccl9	CCL9	Mus musculus chemokine (C-C motif) ligand 9 (Ccl9), mRNA.	49.1988
Gfpt2	GFPT2	Mus musculus glutamine fructose-6-phosphate transaminase 2 (Gfpt2), mRNA.	49.1865
A730045E13Rik	A730045E13RIK		49.1768
6330405H19	6330405H19		49.1046
Pkd2	PKD2	Mus musculus polycystic kidney disease 2 (Pkd2), mRNA.	49.0928
AI449175	AI449175	Mus musculus expressed sequence AI449175 (AI449175), transcript variant 1, mRNA.	49.0889
2610020O08Rik	2610020O08RIK		49.0574
BC039093	BC039093		49.0485
Serpine2	SERPINE2		49.0197
Gpr18	GPR18	Mus musculus G protein-coupled receptor 18 (Gpr18), mRNA.	48.9933
BC037704	BC037704		48.991
Gmcl1	GMCL1	Mus musculus germ cell-less homolog 1 (Drosophila) (Gmcl1), mRNA.	48.8985
D030067L12Rik	D030067L12RIK		48.8936
4632408O18Rik	4632408O18RIK		48.8847
Eef1g	EEF1G	Mus musculus eukaryotic translation elongation factor 1 gamma (Eef1g), mRNA.	48.8479
Rrp9	RRP9	Mus musculus RRP9, small subunit (SSU) processome component, homolog (yeast) (Rrp9), mRNA.	48.8203
C430020H24Rik	C430020H24RIK		48.8011
EG546143	EG546143	PREDICTED: Mus musculus predicted gene, EG546143 (EG546143), mRNA.	48.7942
Gspt1	GSPT1	Mus musculus G1 to S phase transition 1 (Gspt1), mRNA.	48.764
Cenpl	CENPL	Mus musculus centromere protein L (Cenpl), mRNA.	48.7232
Kpna1	KPNA1	Mus musculus karyopherin (importin) alpha 1 (Kpna1), mRNA.	48.69
Sergef	SERGEF	Mus musculus secretion regulating guanine nucleotide exchange factor (Sergef), mRNA.	48.6832
Zfp30	ZFP30	Mus musculus zinc finger protein 30 (Zfp30), mRNA.	48.6766
Mmrn2	MMRN2	Mus musculus multimerin 2 (Mmrn2), mRNA.	48.6657
H2-DMb1	H2-DMB1	Mus musculus histocompatibility 2, class II, locus Mb1 (H2-DMb1), mRNA.	48.6203
Txn2	TXN2	Mus musculus thioredoxin 2 (Txn2), nuclear gene encoding mitochondrial protein, mRNA.	48.6063
Serbp1	SERBP1	Mus musculus Serpine1 mRNA binding protein 1 (Serbp1), mRNA.	48.5832
LOC100043402	LOC100043402	PREDICTED: Mus musculus hypothetical protein LOC100043402 (LOC100043402), mRNA.	48.5559
BC020002	BC020002	Mus musculus cDNA sequence BC020002 (BC020002), mRNA.	48.5236
Parp6	PARP6	Mus musculus poly (ADP-ribose) polymerase family, member 6 (Parp6), mRNA. XM_917769 XM_925210 XM_925215 XM_925220 XM_925235 XM_977183	48.4892
Snap29	SNAP29	Mus musculus synaptosomal-associated protein 29 (Snap29), mRNA.	48.481
Eif2a	EIF2A	Mus musculus eukaryotic translation initiation factor 2a (Eif2a), mRNA.	48.4709
Etsrp71	ETSRP71		48.4496
5133400G04Rik	5133400G04RIK	Mus musculus RIKEN cDNA 5133400G04 gene (5133400G04Rik), transcript variant 2, mRNA.	48.4484
LOC386246	LOC386246		48.4107
Rwdd4a	RWDD4A	Mus musculus RWD domain containing 4A (Rwdd4a), mRNA.	48.4084
4933439M10Rik	4933439M10RIK		48.4048
Skil	SKIL	Mus musculus SKI-like (Skil), transcript variant 1, mRNA.	48.3831
Mfge8	MFGE8		48.3681
Rpa3	RPA3	Mus musculus replication protein A3 (Rpa3), mRNA.	48.3438
A730062O07Rik	A730062O07RIK		48.339
2010011I20Rik	2010011I20RIK	Mus musculus RIKEN cDNA 2010011I20 gene (2010011I20Rik), mRNA.	48.3289
Lrrc28	LRRC28	Mus musculus leucine rich repeat containing 28 (Lrrc28), mRNA.	48.2815
S100a10	S100A10	Mus musculus S100 calcium binding protein A10 (calpactin) (S100a10), mRNA.	48.2599
Vapa	VAPA	Mus musculus vesicle-associated membrane protein, associated protein A (Vapa), mRNA.	48.259
Siah2	SIAH2	Mus musculus seven in absentia 2 (Siah2), mRNA.	48.2392
Zswim1	ZSWIM1	Mus musculus zinc finger, SWIM domain containing 1 (Zswim1), mRNA.	48.2361
Qtrt1	QTRT1	Mus musculus queuine tRNA-ribosyltransferase 1 (Qtrt1), mRNA.	48.1886
2210412D01Rik	2210412D01RIK	Mus musculus RIKEN cDNA 2210412D01 gene (2210412D01Rik), mRNA.	48.1828
Vps54	VPS54	Mus musculus vacuolar protein sorting 54 (yeast) (Vps54), mRNA.	48.1747
Idi2	IDI2	Mus musculus isopentenyl-diphosphate delta isomerase 2 (Idi2), mRNA.	48.1712
Mina	MINA	Mus musculus myc induced nuclear antigen (Mina), mRNA.	48.1598
Decr1	DECR1	Mus musculus 2,4-dienoyl CoA reductase 1, mitochondrial (Decr1), nuclear gene encoding mitochondrial protein, mRNA.	48.1363
Metrn	METRN		48.1035
Ubl3	UBL3	Mus musculus ubiquitin-like 3 (Ubl3), mRNA.	48.0819
LOC100041500	LOC100041500	PREDICTED: Mus musculus similar to LSM7 homolog, U6 small nuclear RNA associated (LOC100041500), mRNA.	48.0454
Slc9a7	SLC9A7	Mus musculus solute carrier family 9 (sodium/hydrogen exchanger), member 7 (Slc9a7), mRNA.	48.023
Smarca1	SMARCA1	Mus musculus SWI/SNF related, matrix associated, actin dependent regulator of chromatin, subfamily a, member 1 (Smarca1), mRNA.	47.9358
Prdm15	PRDM15		47.9282
G630097J24Rik	G630097J24RIK		47.9183
D10Jhu81e	D10JHU81E	Mus musculus DNA segment, Chr 10, Johns Hopkins University 81 expressed (D10Jhu81e), mRNA.	47.886
LOC385855	LOC385855		47.8788
Mrpl35	MRPL35	Mus musculus mitochondrial ribosomal protein L35 (Mrpl35), nuclear gene encoding mitochondrial protein, mRNA.	47.8585
LOC100045501	LOC100045501	PREDICTED: Mus musculus hypothetical protein LOC100045501 (LOC100045501), mRNA.	47.8564
D230010O12Rik	D230010O12RIK		47.7824
5930404A08Rik	5930404A08RIK		47.7718
Nr1h4	NR1H4	Mus musculus nuclear receptor subfamily 1, group H, member 4 (Nr1h4), mRNA.	47.7544
ENSMUSG00000053178	ENSMUSG00000053178	Mus musculus predicted gene, ENSMUSG00000053178 (ENSMUSG00000053178), nuclear gene encoding mitochondrial protein, mRNA.	47.7052
9530027E17Rik	9530027E17RIK		47.6936
0610009J05Rik	0610009J05RIK		47.6744
Dnajc4	DNAJC4	Mus musculus DnaJ (Hsp40) homolog, subfamily C, member 4 (Dnajc4), mRNA.	47.6719
LOC100043527	LOC100043527	PREDICTED: Mus musculus similar to ribosomal protein S28 (LOC100043527), mRNA.	47.6491
Ptplad1	PTPLAD1	Mus musculus protein tyrosine phosphatase-like A domain containing 1 (Ptplad1), mRNA.	47.6028
Pgcp	PGCP	Mus musculus plasma glutamate carboxypeptidase (Pgcp), transcript variant 2, mRNA.	47.5924
E030024L06Rik	E030024L06RIK		47.5849
Nxt2	NXT2	Mus musculus nuclear transport factor 2-like export factor 2 (Nxt2), mRNA.	47.5711
9930031P18Rik	9930031P18RIK		47.5645
Aldh2	ALDH2	Mus musculus aldehyde dehydrogenase 2, mitochondrial (Aldh2), nuclear gene encoding mitochondrial protein, mRNA.	47.5632
BC049806	BC049806	Mus musculus cDNA sequence BC049806 (BC049806), mRNA.	47.5542
Polr2j	POLR2J	Mus musculus polymerase (RNA) II (DNA directed) polypeptide J (Polr2j), mRNA.	47.5528
Cd3d	CD3D		47.5517
Gnptab	GNPTAB	Mus musculus N-acetylglucosamine-1-phosphate transferase, alpha and beta subunits (Gnptab), mRNA.	47.5462
Slc2a1	SLC2A1	Mus musculus solute carrier family 2 (facilitated glucose transporter), member 1 (Slc2a1), mRNA.	47.5389
Flvcr1	FLVCR1	Mus musculus feline leukemia virus subgroup C cellular receptor 1 (Flvcr1), mRNA.	47.5385
Mrps7	MRPS7	Mus musculus mitchondrial ribosomal protein S7 (Mrps7), mRNA.	47.5122
Leo1	LEO1	Mus musculus Leo1, Paf1/RNA polymerase II complex component, homolog (S. cerevisiae) (Leo1), mRNA.	47.5027
A230051G13Rik	A230051G13RIK		47.4603
2700049A03Rik	2700049A03RIK		47.4237
Sft2d3	SFT2D3	PREDICTED: Mus musculus SFT2 domain containing 3 (Sft2d3), mRNA.	47.4232
D030029J20Rik	D030029J20RIK		47.3886
Mrps24	MRPS24	Mus musculus mitochondrial ribosomal protein S24 (Mrps24), nuclear gene encoding mitochondrial protein, mRNA.	47.2948
5830472M02Rik	5830472M02RIK	Mus musculus RIKEN cDNA 5830472M02 gene (5830472M02Rik), transcript variant 1, mRNA.	47.2935
Ccdc111	CCDC111	Mus musculus coiled-coil domain containing 111 (Ccdc111), mRNA.	47.2715
Rnf113a1	RNF113A1	Mus musculus ring finger protein 113A1 (Rnf113a1), mRNA.	47.2673
Tha1	THA1	Mus musculus threonine aldolase 1 (Tha1), mRNA.	47.2484
Eif1ad	EIF1AD	Mus musculus eukaryotic translation initiation factor 1A domain containing (Eif1ad), mRNA.	47.2427
LOC100047749	LOC100047749	PREDICTED: Mus musculus similar to cAMP-specific cyclic nucleotide phosphodiesterase PDE8; MMPDE8 (LOC100047749), mRNA.	47.2186
Glrx5	GLRX5	Mus musculus glutaredoxin 5 homolog (S. cerevisiae) (Glrx5), mRNA.	47.2136
D17H6S56E-5	D17H6S56E-5	Mus musculus DNA segment, Chr 17, human D6S56E 5 (D17H6S56E-5), mRNA.	47.2052
EG668850	EG668850	PREDICTED: Mus musculus predicted gene, EG668850 (EG668850), misc RNA.	47.1957
Rgs9	RGS9		47.1898
scl0001118.1_0	SCL0001118.1_0		47.168
Dyrk3	DYRK3	Mus musculus dual-specificity tyrosine-(Y)-phosphorylation regulated kinase 3 (Dyrk3), mRNA.	47.1624
Akap11	AKAP11	PREDICTED: Mus musculus A kinase (PRKA) anchor protein 11 (Akap11), mRNA.	47.154
4432404P07Rik	4432404P07RIK		47.1439
9630055A16Rik	9630055A16RIK		47.1398
Ifi202b	IFI202B	Mus musculus interferon activated gene 202B (Ifi202b), mRNA.	47.1384
Plac1l	PLAC1L	Mus musculus placenta-specific 1-like (Plac1l), mRNA.	47.1218
Nrd1	NRD1	Mus musculus nardilysin, N-arginine dibasic convertase, NRD convertase 1 (Nrd1), mRNA.	47.1122
H2-Ke6	H2-KE6	Mus musculus H2-K region expressed gene 6 (H2-Ke6), mRNA.	47.101
Ppp1r9a	PPP1R9A	Mus musculus protein phosphatase 1, regulatory (inhibitor) subunit 9A (Ppp1r9a), mRNA.	47.0568
Cyp7b1	CYP7B1	Mus musculus cytochrome P450, family 7, subfamily b, polypeptide 1 (Cyp7b1), mRNA.	47.0558
Gm114	GM114	Mus musculus gene model 114, (NCBI) (Gm114), mRNA. XM_925684 XM_925685	47.039
Gins4	GINS4	Mus musculus GINS complex subunit 4 (Sld5 homolog) (Gins4), mRNA.	47.0235
Gng13	GNG13	Mus musculus guanine nucleotide binding protein 13, gamma (Gng13), mRNA.	47.0134
Gtf2h3	GTF2H3	Mus musculus general transcription factor IIH, polypeptide 3 (Gtf2h3), mRNA.	46.9801
Rpl10a	RPL10A	Mus musculus ribosomal protein L10A (Rpl10a), mRNA.	46.9734
Mrpl2	MRPL2	Mus musculus mitochondrial ribosomal protein L2 (Mrpl2), nuclear gene encoding mitochondrial protein, mRNA.	46.9375
Cul4b	CUL4B	Mus musculus cullin 4B (Cul4b), mRNA.	46.9127
Eml4	EML4	Mus musculus echinoderm microtubule associated protein like 4 (Eml4), mRNA.	46.8839
Phtf1	PHTF1	Mus musculus putative homeodomain transcription factor 1 (Phtf1), mRNA.	46.8772
E030025L23Rik	E030025L23RIK		46.8722
Tesk1	TESK1	Mus musculus testis specific protein kinase 1 (Tesk1), mRNA.	46.8695
Zfp810	ZFP810	Mus musculus zinc finger protein 810 (Zfp810), mRNA.	46.8524
Thex1	THEX1	Mus musculus three prime histone mRNA exonuclease 1 (Thex1), mRNA.	46.8408
LOC331511	LOC331511		46.7815
Ssr4	SSR4		46.7464
Ccdc50	CCDC50	Mus musculus coiled-coil domain containing 50 (Ccdc50), transcript variant 1, mRNA.	46.7371
Rad52	RAD52	Mus musculus RAD52 homolog (S. cerevisiae) (Rad52), mRNA.	46.7343
Tsc22d2	TSC22D2	Mus musculus TSC22 domain family 2 (Tsc22d2), mRNA.	46.7277
LOC100041422	LOC100041422	PREDICTED: Mus musculus similar to CDNA sequence BC061237 (LOC100041422), mRNA.	46.6374
LOC545866	LOC545866	PREDICTED: Mus musculus similar to 45kDa splicing factor; SPF 45 (LOC545866), misc RNA.	46.6362
Rab2a	RAB2A	Mus musculus RAB2A, member RAS oncogene family (Rab2a), mRNA.	46.5782
2310046O06Rik	2310046O06RIK	Mus musculus RIKEN cDNA 2310046O06 gene (2310046O06Rik), mRNA.	46.574
Wbscr16	WBSCR16	Mus musculus Williams-Beuren syndrome chromosome region 16 homolog (human) (Wbscr16), mRNA.	46.5729
Mrps26	MRPS26	Mus musculus mitochondrial ribosomal protein S26 (Mrps26), nuclear gene encoding mitochondrial protein, mRNA.	46.5649
Cd164	CD164	Mus musculus CD164 antigen (Cd164), mRNA.	46.5564
Tera-pending	TERA-PENDING		46.5374
Rnf219	RNF219	Mus musculus ring finger protein 219 (Rnf219), mRNA.	46.5043
Ddx25	DDX25	Mus musculus DEAD (Asp-Glu-Ala-Asp) box polypeptide 25 (Ddx25), mRNA.	46.4795
LOC100041797	LOC100041797	PREDICTED: Mus musculus hypothetical protein LOC100041797 (LOC100041797), mRNA.	46.4779
C030033M19Rik	C030033M19RIK		46.4631
4933427G23Rik	4933427G23RIK	PREDICTED: Mus musculus RIKEN cDNA 4933427G23 gene (4933427G23Rik), misc RNA.	46.4501
C530038F07Rik	C530038F07RIK		46.4403
LOC668183	LOC668183	PREDICTED: Mus musculus similar to Tera (LOC668183), misc RNA.	46.4031
AA415398	AA415398	Mus musculus expressed sequence AA415398 (AA415398), mRNA.	46.3999
2610002M06Rik	2610002M06RIK	Mus musculus RIKEN cDNA 2610002M06 gene (2610002M06Rik), mRNA.	46.3544
1520402A20Rik	1520402A20RIK		46.3297
Atp2a2	ATP2A2	Mus musculus ATPase, Ca++ transporting, cardiac muscle, slow twitch 2 (Atp2a2), mRNA.	46.3087
Tubb6	TUBB6	Mus musculus tubulin, beta 6 (Tubb6), mRNA.	46.2794
Ak3	AK3	Mus musculus adenylate kinase 3 (Ak3), mRNA.	46.2468
Slc30a1	SLC30A1	Mus musculus solute carrier family 30 (zinc transporter), member 1 (Slc30a1), mRNA.	46.2457
2610528B01Rik	2610528B01RIK		46.2127
Rrp15	RRP15	Mus musculus ribosomal RNA processing 15 homolog (S. cerevisiae) (Rrp15), mRNA.	46.2029
Vti1b	VTI1B	Mus musculus vesicle transport through interaction with t-SNAREs 1B homolog (Vti1b), mRNA.	46.1866
Pum1	PUM1	Mus musculus pumilio 1 (Drosophila) (Pum1), mRNA.	46.1831
1700019E19Rik	1700019E19RIK	Mus musculus RIKEN cDNA 1700019E19 gene (1700019E19Rik), mRNA.	46.177
Fastkd5	FASTKD5	Mus musculus FAST kinase domains 5 (Fastkd5), mRNA.	46.09
Them2	THEM2	Mus musculus thioesterase superfamily member 2 (Them2), mRNA.	46.0605
A130022A09Rik	A130022A09RIK		46.0566
Ly86	LY86	Mus musculus lymphocyte antigen 86 (Ly86), mRNA.	46.047
Dnajc18	DNAJC18	Mus musculus DnaJ (Hsp40) homolog, subfamily C, member 18 (Dnajc18), mRNA.	46.0303
D430050H21Rik	D430050H21RIK		46.0205
Ttc13	TTC13		45.9933
4933426I21Rik	4933426I21RIK	PREDICTED: Mus musculus RIKEN cDNA 4933426I21 gene (4933426I21Rik), mRNA.	45.9901
A530076E23Rik	A530076E23RIK		45.977
Mrpl38	MRPL38		45.9683
Wdsof1	WDSOF1	Mus musculus WD repeats and SOF domain containing 1 (Wdsof1), mRNA.	45.9537
2810402A17Rik	2810402A17RIK		45.9205
Nup43	NUP43	Mus musculus nucleoporin 43 (Nup43), mRNA.	45.9158
Stau2	STAU2	Mus musculus staufen (RNA binding protein) homolog 2 (Drosophila) (Stau2), transcript variant 3, mRNA.	45.9044
2810449M09Rik	2810449M09RIK		45.8838
1700084E18Rik	1700084E18RIK	PREDICTED: Mus musculus RIKEN cDNA 1700084E18 gene (1700084E18Rik), mRNA.	45.7481
LOC100045019	LOC100045019	PREDICTED: Mus musculus similar to Tubulin, gamma 2 (LOC100045019), mRNA.	45.7455
2610318M16Rik	2610318M16RIK		45.7309
Ipo8	IPO8		45.6814
LOC666904	LOC666904	PREDICTED: Mus musculus similar to heat shock protein 8 (LOC666904), mRNA.	45.6762
Rbm15	RBM15		45.6475
Hba-a1	HBA-A1	Mus musculus hemoglobin alpha, adult chain 1 (Hba-a1), mRNA.	45.6099
LOC331239	LOC331239		45.5837
5033414K04Rik	5033414K04RIK	Mus musculus RIKEN cDNA 5033414K04 gene (5033414K04Rik), mRNA.	45.5404
Stambp	STAMBP	Mus musculus Stam binding protein (Stambp), mRNA.	45.5196
Unc13b	UNC13B	Mus musculus unc-13 homolog B (C. elegans) (Unc13b), mRNA.	45.4932
Rbm12	RBM12	Mus musculus RNA binding motif protein 12 (Rbm12), transcript variant 2, mRNA.	45.4665
Man2b1	MAN2B1	Mus musculus mannosidase 2, alpha B1 (Man2b1), mRNA.	45.4605
LOC383611	LOC383611		45.4423
Cugbp2	CUGBP2	Mus musculus CUG triplet repeat, RNA binding protein 2 (Cugbp2), transcript variant 6, mRNA.	45.4391
Map1lc3b	MAP1LC3B	Mus musculus microtubule-associated protein 1 light chain 3 beta (Map1lc3b), mRNA.	45.401
LOC268700	LOC268700		45.3933
Pdia6	PDIA6	Mus musculus protein disulfide isomerase associated 6 (Pdia6), mRNA.	45.3899
Cd1d1	CD1D1	Mus musculus CD1d1 antigen (Cd1d1), mRNA.	45.3467
Sh3bp5l	SH3BP5L	Mus musculus SH3 binding domain protein 5 like (Sh3bp5l), mRNA.	45.3125
D130067N01Rik	D130067N01RIK		45.3066
Svs7	SVS7	Mus musculus seminal vesicle protein, secretion 7 (Svs7), mRNA.	45.2406
2310079P03Rik	2310079P03RIK		45.2275
1810014F10Rik	1810014F10RIK	Mus musculus RIKEN cDNA 1810014F10 gene (1810014F10Rik), mRNA.	45.2141
C630024B01Rik	C630024B01RIK		45.214
Gldc	GLDC	Mus musculus glycine decarboxylase (Gldc), mRNA.	45.199
Srr	SRR		45.1903
A830096H11Rik	A830096H11RIK		45.1347
9330155G14Rik	9330155G14RIK		45.0942
2310002B06Rik	2310002B06RIK		45.0881
Arl8b	ARL8B	Mus musculus ADP-ribosylation factor-like 8B (Arl8b), mRNA.	45.0822
1700030K09Rik	1700030K09RIK	Mus musculus RIKEN cDNA 1700030K09 gene (1700030K09Rik), mRNA.	45.0747
4933429E06Rik	4933429E06RIK		45.0246
Guk1	GUK1		45.0227
Wdr45	WDR45	Mus musculus WD repeat domain 45 (Wdr45), mRNA.	45.0117
A430072H19Rik	A430072H19RIK		44.9565
Hddc2	HDDC2	Mus musculus HD domain containing 2 (Hddc2), mRNA.	44.9388
A930016P21Rik	A930016P21RIK	Mus musculus RIKEN cDNA A930016P21 gene (A930016P21Rik), mRNA.	44.8883
LOC245676	LOC245676	PREDICTED: Mus musculus similar to ribosomal protein S20 (LOC245676), misc RNA.	44.8581
Rbak	RBAK	Mus musculus RB-associated KRAB repressor (Rbak), transcript variant 1, mRNA.	44.814
Alkbh2	ALKBH2	Mus musculus alkB, alkylation repair homolog 2 (E. coli) (Alkbh2), mRNA.	44.8039
Glt8d3	GLT8D3	Mus musculus glycosyltransferase 8 domain containing 3 (Glt8d3), mRNA.	44.7844
1810026J23Rik	1810026J23RIK	Mus musculus RIKEN cDNA 1810026J23 gene (1810026J23Rik), mRNA.	44.7496
A930006J02Rik	A930006J02RIK		44.7242
LOC237877	LOC237877		44.7005
Degs1	DEGS1	Mus musculus degenerative spermatocyte homolog 1 (Drosophila) (Degs1), mRNA.	44.6987
Etfa	ETFA	Mus musculus electron transferring flavoprotein, alpha polypeptide (Etfa), nuclear gene encoding mitochondrial protein, mRNA.	44.6958
Rpp38	RPP38		44.663
Grcc10	GRCC10	Mus musculus gene rich cluster, C10 gene (Grcc10), mRNA.	44.6258
C230037E05Rik	C230037E05RIK		44.6172
LOC385865	LOC385865		44.5868
A030011A13Rik	A030011A13RIK		44.5285
Irx5	IRX5	Mus musculus Iroquois related homeobox 5 (Drosophila) (Irx5), mRNA.	44.518
Tnfrsf13c	TNFRSF13C	Mus musculus tumor necrosis factor receptor superfamily, member 13c (Tnfrsf13c), mRNA.	44.5131
1500031L02Rik	1500031L02RIK	Mus musculus RIKEN cDNA 1500031L02 gene (1500031L02Rik), mRNA.	44.417
2810021B07Rik	2810021B07RIK	Mus musculus RIKEN cDNA 2810021B07 gene (2810021B07Rik), mRNA.	44.3693
Ccr6	CCR6	Mus musculus chemokine (C-C motif) receptor 6 (Ccr6), mRNA.	44.3515
Rps15a	RPS15A	Mus musculus ribosomal protein S15a (Rps15a), mRNA.	44.3417
1810027O10Rik	1810027O10RIK	Mus musculus RIKEN cDNA 1810027O10 gene (1810027O10Rik), mRNA. XM_109683 XM_909001	44.3405
Icam2	ICAM2	Mus musculus intercellular adhesion molecule 2 (Icam2), mRNA.	44.3232
Serinc1	SERINC1	Mus musculus serine incorporator 1 (Serinc1), mRNA.	44.3217
Ppnr	PPNR	Mus musculus per-pentamer repeat gene (Ppnr), mRNA.	44.3202
Stt3a	STT3A	Mus musculus STT3, subunit of the oligosaccharyltransferase complex, homolog A (S. cerevisiae) (Stt3a), mRNA.	44.3187
Tmem93	TMEM93	Mus musculus transmembrane protein 93 (Tmem93), mRNA.	44.3015
Zbed4	ZBED4	Mus musculus zinc finger, BED domain containing 4 (Zbed4), mRNA.	44.2661
Hcfc1	HCFC1	Mus musculus host cell factor C1 (Hcfc1), mRNA.	44.242
Fcf1	FCF1	Mus musculus FCF1 small subunit (SSU) processome component homolog (S. cerevisiae) (Fcf1), mRNA.	44.241
Kctd3	KCTD3	Mus musculus potassium channel tetramerisation domain containing 3 (Kctd3), mRNA.	44.224
Slc23a2	SLC23A2	Mus musculus solute carrier family 23 (nucleobase transporters), member 2 (Slc23a2), mRNA.	44.2114
Dnclc1	DNCLC1		44.1666
Ctnnb1	CTNNB1	Mus musculus catenin (cadherin associated protein), beta 1 (Ctnnb1), mRNA.	44.1556
Tmed10	TMED10	Mus musculus transmembrane emp24-like trafficking protein 10 (yeast) (Tmed10), mRNA.	44.1549
Rpo1-1	RPO1-1	Mus musculus RNA polymerase 1-1 (Rpo1-1), mRNA.	44.0953
LOC638034	LOC638034	PREDICTED: Mus musculus similar to signal recognition particle receptor ('docking protein') (LOC638034), misc RNA.	44.083
Plrg1	PLRG1	Mus musculus pleiotropic regulator 1, PRL1 homolog (Arabidopsis) (Plrg1), mRNA.	44.0802
6230415M23Rik	6230415M23RIK		44.0542
Gja1	GJA1	Mus musculus gap junction membrane channel protein alpha 1 (Gja1), mRNA.	44.0422
Scamp1	SCAMP1	Mus musculus secretory carrier membrane protein 1 (Scamp1), mRNA.	44.0331
6820406G21Rik	6820406G21RIK		44.0153
2900073G15Rik	2900073G15RIK		44.0122
Tsga14	TSGA14		44.0031
Egr4	EGR4	Mus musculus early growth response 4 (Egr4), mRNA.	43.9907
2010107E04Rik	2010107E04RIK	Mus musculus RIKEN cDNA 2010107E04 gene (2010107E04Rik), mRNA.	43.9758
Znf24	ZNF24		43.9672
Atpbd1c	ATPBD1C	Mus musculus ATP binding domain 1 family, member C (Atpbd1c), mRNA.	43.9447
2410018C17Rik	2410018C17RIK	Mus musculus RIKEN cDNA 2410018C17 gene (2410018C17Rik), mRNA.	43.893
LOC380665	LOC380665		43.8853
B930085B11Rik	B930085B11RIK		43.8627
LOC386520	LOC386520		43.804
1700021F05Rik	1700021F05RIK	Mus musculus RIKEN cDNA 1700021F05 gene (1700021F05Rik), mRNA.	43.782
D030019N20Rik	D030019N20RIK		43.7577
EG665378	EG665378	Mus musculus predicted gene, EG665378 (EG665378), mRNA.	43.7448
Mrpl30	MRPL30	Mus musculus mitochondrial ribosomal protein L30 (Mrpl30), nuclear gene encoding mitochondrial protein, mRNA.	43.7422
Alg10b	ALG10B	Mus musculus asparagine-linked glycosylation 10 homolog B (yeast, alpha-1,2-glucosyltransferase) (Alg10b), mRNA. XM_922905	43.7368
Klhl7	KLHL7	Mus musculus kelch-like 7 (Drosophila) (Klhl7), mRNA.	43.7328
A630082N15Rik	A630082N15RIK		43.7242
2610200O14Rik	2610200O14RIK		43.7042
Hs3st1	HS3ST1	Mus musculus heparan sulfate (glucosamine) 3-O-sulfotransferase 1 (Hs3st1), mRNA.	43.6969
4930577N17Rik	4930577N17RIK		43.6512
Nipa1	NIPA1	Mus musculus non imprinted in Prader-Willi/Angelman syndrome 1 homolog (human) (Nipa1), mRNA.	43.6416
1200016C12Rik	1200016C12RIK		43.6397
Rab30	RAB30	Mus musculus RAB30, member RAS oncogene family (Rab30), mRNA.	43.6357
LOC386005	LOC386005		43.6333
2900057D21Rik	2900057D21RIK		43.603
4930479M11Rik	4930479M11RIK		43.5934
5730433N10Rik	5730433N10RIK		43.572
Ppargc1b	PPARGC1B	Mus musculus peroxisome proliferative activated receptor, gamma, coactivator 1 beta (Ppargc1b), mRNA.	43.5369
Ldoc1l	LDOC1L	Mus musculus leucine zipper, down-regulated in cancer 1-like (Ldoc1l), mRNA.	43.5065
2700092H06Rik	2700092H06RIK		43.451
2310047K21Rik	2310047K21RIK		43.4449
Ctss	CTSS	Mus musculus cathepsin S (Ctss), mRNA.	43.4448
Eif3k	EIF3K	Mus musculus eukaryotic translation initiation factor 3, subunit K (Eif3k), mRNA.	43.4446
Phospho2	PHOSPHO2	Mus musculus phosphatase, orphan 2 (Phospho2), mRNA.	43.3921
A230050P20Rik	A230050P20RIK	Mus musculus RIKEN cDNA A230050P20 gene (A230050P20Rik), mRNA.	43.3363
5730552E08Rik	5730552E08RIK		43.3067
BC031353	BC031353	Mus musculus cDNA sequence BC031353 (BC031353), mRNA.	43.2997
Ear10	EAR10	Mus musculus eosinophil-associated, ribonuclease A family, member 10 (Ear10), mRNA.	43.2796
Ddx21	DDX21	Mus musculus DEAD (Asp-Glu-Ala-Asp) box polypeptide 21 (Ddx21), mRNA.	43.2444
Cpsf2	CPSF2	Mus musculus cleavage and polyadenylation specific factor 2 (Cpsf2), mRNA.	43.2371
D19Bwg1357e	D19BWG1357E	Mus musculus DNA segment, Chr 19, Brigham & Women's Genetics 1357 expressed (D19Bwg1357e), mRNA.	43.1529
Slc24a3	SLC24A3	Mus musculus solute carrier family 24 (sodium/potassium/calcium exchanger), member 3 (Slc24a3), mRNA.	43.1293
Ndfip2	NDFIP2	Mus musculus Nedd4 family interacting protein 2 (Ndfip2), mRNA.	43.1084
Zfml	ZFML	Mus musculus zinc finger, matrin-like (Zfml), mRNA.	43.0677
4933421G18Rik	4933421G18RIK		43.05
LOC673556	LOC673556	PREDICTED: Mus musculus hypothetical LOC673556 (LOC673556), mRNA.	43.0447
Pon2	PON2	Mus musculus paraoxonase 2 (Pon2), mRNA.	42.9997
Abca3	ABCA3	Mus musculus ATP-binding cassette, sub-family A (ABC1), member 3 (Abca3), transcript variant 2, mRNA.	42.9937
1700013G10Rik	1700013G10RIK	PREDICTED: Mus musculus RIKEN cDNA 1700013G10 gene (1700013G10Rik), mRNA.	42.9514
Lrrtm1	LRRTM1	Mus musculus leucine rich repeat transmembrane neuronal 1 (Lrrtm1), mRNA.	42.9501
4930432H15Rik	4930432H15RIK	Mus musculus RIKEN cDNA 4930432H15 gene (4930432H15Rik), mRNA.	42.9471
Zfp11	ZFP11	Mus musculus zinc finger protein 11 (Zfp11), mRNA.	42.9216
Cyp11a	CYP11A		42.9093
LOC100048589	LOC100048589	PREDICTED: Mus musculus similar to CDNA sequence BC052040, transcript variant 1 (LOC100048589), mRNA.	42.9074
Zeb1	ZEB1	Mus musculus zinc finger E-box binding homeobox 1 (Zeb1), mRNA.	42.9056
C130067A03Rik	C130067A03RIK		42.8912
Zfp36l1	ZFP36L1	Mus musculus zinc finger protein 36, C3H type-like 1 (Zfp36l1), mRNA.	42.8892
Adm	ADM	Mus musculus adrenomedullin (Adm), mRNA.	42.8886
Lrmp	LRMP	Mus musculus lymphoid-restricted membrane protein (Lrmp), mRNA.	42.8716
Enoph1	ENOPH1	Mus musculus enolase-phosphatase 1 (Enoph1), mRNA.	42.8525
BC024814	BC024814		42.813
Tmem106c	TMEM106C	Mus musculus transmembrane protein 106C (Tmem106c), mRNA.	42.8106
LOC100043906	LOC100043906	PREDICTED: Mus musculus similar to nuclear pore-targeting complex component of 58 kDa, transcript variant 1 (LOC100043906), mRNA.	42.805
LOC665506	LOC665506	PREDICTED: Mus musculus similar to T-cell receptor beta-2 chain C region (LOC665506), mRNA.	42.7846
Ndn	NDN	Mus musculus necdin (Ndn), mRNA.	42.7799
Jmjd2c	JMJD2C	Mus musculus jumonji domain containing 2C (Jmjd2c), mRNA.	42.7345
Fbxo33	FBXO33	Mus musculus F-box protein 33 (Fbxo33), mRNA.	42.7262
F9	F9	Mus musculus coagulation factor IX (F9), mRNA.	42.7077
Cpe	CPE		42.7042
5031438A03Rik	5031438A03RIK		42.6877
Gtf2f2	GTF2F2	Mus musculus general transcription factor IIF, polypeptide 2 (Gtf2f2), mRNA.	42.6771
Mrpl23	MRPL23	Mus musculus mitochondrial ribosomal protein L23 (Mrpl23), nuclear gene encoding mitochondrial protein, mRNA.	42.6643
D330008I21Rik	D330008I21RIK		42.6416
6330505N24Rik	6330505N24RIK	Mus musculus RIKEN cDNA 6330505N24 gene (6330505N24Rik), mRNA.	42.6375
Olfr1406	OLFR1406		42.6263
Tbca	TBCA	Mus musculus tubulin cofactor a (Tbca), mRNA.	42.6097
LOC100047619	LOC100047619	PREDICTED: Mus musculus similar to solute carrier family 7 (cationic amino acid transporter, y+ system), member 5 (LOC100047619), misc RNA.	42.6081
6030422A11Rik	6030422A11RIK		42.6053
Pbk	PBK	Mus musculus PDZ binding kinase (Pbk), mRNA.	42.5779
Plekha3	PLEKHA3	Mus musculus pleckstrin homology domain-containing, family A (phosphoinositide binding specific) member 3 (Plekha3), mRNA.	42.5327
AU022508	AU022508		42.527
Gpt2	GPT2	Mus musculus glutamic pyruvate transaminase (alanine aminotransferase) 2 (Gpt2), mRNA.	42.5172
Hoxa7	HOXA7	Mus musculus homeo box A7 (Hoxa7), mRNA.	42.5112
Madh1	MADH1		42.4941
Gin1	GIN1		42.49
mtDNA_ATP8	MTDNA_ATP8		42.4776
LOC100047911	LOC100047911	PREDICTED: Mus musculus hypothetical protein LOC100047911 (LOC100047911), mRNA.	42.4743
Cygb	CYGB	Mus musculus cytoglobin (Cygb), mRNA.	42.4639
Phf3	PHF3	Mus musculus PHD finger protein 3 (Phf3), mRNA.	42.4404
Dpep2	DPEP2		42.4212
Myeov2	MYEOV2	PREDICTED: Mus musculus myeloma overexpressed 2 (Myeov2), mRNA.	42.3916
Gpr23	GPR23		42.3899
LOC385187	LOC385187		42.3883
A730089E01Rik	A730089E01RIK		42.3819
Kpna3	KPNA3	Mus musculus karyopherin (importin) alpha 3 (Kpna3), mRNA.	42.3344
8430410K20Rik	8430410K20RIK	Mus musculus RIKEN cDNA 8430410K20 gene (8430410K20Rik), mRNA.	42.324
Arl10c	ARL10C		42.3207
4933401B08Rik	4933401B08RIK		42.307
BC056474	BC056474	Mus musculus cDNA sequence BC056474 (BC056474), mRNA.	42.2974
LOC100048330	LOC100048330	PREDICTED: Mus musculus hypothetical protein LOC100048330 (LOC100048330), mRNA.	42.284
Retsat	RETSAT	Mus musculus retinol saturase (all trans retinol 13,14 reductase) (Retsat), mRNA.	42.2698
LOC386270	LOC386270		42.259
LOC100048480	LOC100048480	PREDICTED: Mus musculus similar to ubiquinol-cytochrome c reductase binding protein (LOC100048480), mRNA.	42.1937
Coq7	COQ7	Mus musculus demethyl-Q 7 (Coq7), mRNA.	42.1914
LOC100039607	LOC100039607	PREDICTED: Mus musculus hypothetical protein LOC100039607 (LOC100039607), mRNA.	42.1738
1110058L19Rik	1110058L19RIK	Mus musculus RIKEN cDNA 1110058L19 gene (1110058L19Rik), mRNA.	42.1623
2810485I05Rik	2810485I05RIK	Mus musculus RIKEN cDNA 2810485I05 gene (2810485I05Rik), mRNA.	42.1405
Zfp280c	ZFP280C	Mus musculus zinc finger protein 280c (Zfp280c), mRNA.	42.1043
Ncapd3	NCAPD3	Mus musculus non-SMC condensin II complex, subunit D3 (Ncapd3), mRNA.	42.0758
P2ry1	P2RY1	Mus musculus purinergic receptor P2Y, G-protein coupled 1 (P2ry1), mRNA.	42.0709
Ptcd3	PTCD3	Mus musculus pentatricopeptide repeat domain 3 (Ptcd3), mRNA.	42.0295
Zfp595	ZFP595	Mus musculus zin finger protein 595 (Zfp595), mRNA.	42.0229
C330013J21Rik	C330013J21RIK		41.9969
Timd2	TIMD2	Mus musculus T-cell immunoglobulin and mucin domain containing 2 (Timd2), mRNA.	41.9861
LOC100045551	LOC100045551	PREDICTED: Mus musculus similar to Protein phosphatase 1D magnesium-dependent, delta (LOC100045551), mRNA.	41.9556
Prkcb1	PRKCB1	Mus musculus protein kinase C, beta 1 (Prkcb1), mRNA.	41.9249
Scoc	SCOC	Mus musculus short coiled-coil protein (Scoc), transcript variant 1, mRNA.	41.9041
Htr5b	HTR5B	Mus musculus 5-hydroxytryptamine (serotonin) receptor 5B (Htr5b), mRNA.	41.8958
Zbtb32	ZBTB32	Mus musculus zinc finger and BTB domain containing 32 (Zbtb32), mRNA.	41.8744
Trove2	TROVE2	Mus musculus TROVE domain family, member 2 (Trove2), mRNA.	41.8274
Prkra	PRKRA	Mus musculus protein kinase, interferon inducible double stranded RNA dependent activator (Prkra), mRNA.	41.8164
Zdhhc3	ZDHHC3	Mus musculus zinc finger, DHHC domain containing 3 (Zdhhc3), mRNA.	41.8061
mt-Nd4	MT-ND4		41.7967
Krt18	KRT18	Mus musculus keratin 18 (Krt18), mRNA.	41.7909
Sec11a	SEC11A	Mus musculus SEC11 homolog A (S. cerevisiae) (Sec11a), mRNA.	41.7886
Pop5	POP5	Mus musculus processing of precursor 5, ribonuclease P/MRP family (S. cerevisiae) (Pop5), mRNA.	41.778
LOC233637	LOC233637		41.7673
C330005L02Rik	C330005L02RIK		41.7348
3110050N22Rik	3110050N22RIK		41.656
D930038O18Rik	D930038O18RIK		41.6491
Fnbp3	FNBP3		41.6155
Vasn	VASN	Mus musculus vasorin (Vasn), mRNA.	41.6028
Ctgf	CTGF		41.5856
Lysmd2	LYSMD2	Mus musculus LysM, putative peptidoglycan-binding, domain containing 2 (Lysmd2), mRNA.	41.5598
LOC270344	LOC270344		41.5509
Snx7	SNX7	Mus musculus sorting nexin 7 (Snx7), mRNA.	41.5307
Uqcrh	UQCRH	Mus musculus ubiquinol-cytochrome c reductase hinge protein (Uqcrh), mRNA.	41.5306
A130010J15Rik	A130010J15RIK	Mus musculus RIKEN cDNA A130010J15 gene (A130010J15Rik), mRNA.	41.5295
3830612M24	3830612M24		41.4953
A330023F24Rik	A330023F24RIK		41.486
Mnd1	MND1	Mus musculus meiotic nuclear divisions 1 homolog (S. cerevisiae) (Mnd1), mRNA.	41.4762
Magee1	MAGEE1	Mus musculus melanoma antigen, family E, 1 (Magee1), mRNA.	41.4691
Farsa	FARSA	Mus musculus phenylalanyl-tRNA synthetase, alpha subunit (Farsa), mRNA.	41.4615
5930416I19Rik	5930416I19RIK	Mus musculus RIKEN cDNA 5930416I19 gene (5930416I19Rik), mRNA.	41.4546
Tulp4	TULP4	Mus musculus tubby like protein 4 (Tulp4), mRNA.	41.4423
A430107N12Rik	A430107N12RIK		41.3993
LOC381597	LOC381597		41.3896
Gcs1	GCS1	Mus musculus glucosidase 1 (Gcs1), mRNA.	41.3599
Bcl2	BCL2	Mus musculus B-cell leukemia/lymphoma 2 (Bcl2), transcript variant 1, mRNA.	41.3542
N6amt1	N6AMT1	Mus musculus N-6 adenine-specific DNA methyltransferase 1 (putative) (N6amt1), mRNA.	41.3366
9430047L24Rik	9430047L24RIK		41.3205
D4Wsu114e	D4WSU114E	Mus musculus DNA segment, Chr 4, Wayne State University 114, expressed (D4Wsu114e), mRNA.	41.3098
Grem1	GREM1		41.3018
Zfp68	ZFP68	Mus musculus zinc finger protein 68 (Zfp68), transcript variant 2, mRNA.	41.2922
1190009E20Rik	1190009E20RIK		41.2756
D430031C12Rik	D430031C12RIK		41.2472
Wbscr14	WBSCR14		41.2375
Btbd1	BTBD1	Mus musculus BTB (POZ) domain containing 1 (Btbd1), mRNA.	41.2345
9130230N09Rik	9130230N09RIK	PREDICTED: Mus musculus RIKEN cDNA 9130230N09 gene (9130230N09Rik), mRNA.	41.2145
Blvra	BLVRA		41.1977
Tmem126b	TMEM126B	Mus musculus transmembrane protein 126B (Tmem126b), mRNA.	41.1923
Immp2l	IMMP2L	Mus musculus IMP2 inner mitochondrial membrane peptidase-like (S. cerevisiae) (Immp2l), nuclear gene encoding mitochondrial protein, mRNA.	41.1767
Serpinb6b	SERPINB6B	Mus musculus serine (or cysteine) peptidase inhibitor, clade B, member 6b (Serpinb6b), mRNA.	41.1729
Dus2l	DUS2L	Mus musculus dihydrouridine synthase 2-like (SMM1, S. cerevisiae) (Dus2l), mRNA.	41.1393
LOC382050	LOC382050		41.1219
Slc5a6	SLC5A6	Mus musculus solute carrier family 5 (sodium-dependent vitamin transporter), member 6 (Slc5a6), mRNA.	41.0902
Ppp2r5e	PPP2R5E	Mus musculus protein phosphatase 2, regulatory subunit B (B56), epsilon isoform (Ppp2r5e), mRNA.	41.083
Arid5a	ARID5A	Mus musculus AT rich interactive domain 5A (Mrf1 like) (Arid5a), mRNA.	41.0645
0710007G10Rik	0710007G10RIK		41.0503
Dym	DYM	Mus musculus dymeclin (Dym), mRNA.	41.0278
Atad3a	ATAD3A	Mus musculus ATPase family, AAA domain containing 3A (Atad3a), mRNA.	41.0157
C430017C20Rik	C430017C20RIK		41.0058
Cxcr4	CXCR4		41.0008
Golph3l	GOLPH3L	Mus musculus golgi phosphoprotein 3-like (Golph3l), mRNA.	40.9948
LOC100040799	LOC100040799	PREDICTED: Mus musculus hypothetical protein LOC100040799 (LOC100040799), mRNA.	40.9913
D330020A13Rik	D330020A13RIK		40.9903
1600016N20Rik	1600016N20RIK	Mus musculus RIKEN cDNA 1600016N20 gene (1600016N20Rik), mRNA.	40.9803
F730003H07Rik	F730003H07RIK		40.9702
1110037F02Rik	1110037F02RIK	Mus musculus RIKEN cDNA 1110037F02 gene (1110037F02Rik), mRNA.	40.9506
1810063B07Rik	1810063B07RIK		40.9465
A630004K05Rik	A630004K05RIK		40.9158
Hat1	HAT1	Mus musculus histone aminotransferase 1 (Hat1), mRNA.	40.8954
LOC622665	LOC622665	Mus musculus hypothetical protein LOC622665 (LOC622665), mRNA.	40.8905
Bscl2	BSCL2	Mus musculus Bernardinelli-Seip congenital lipodystrophy 2 homolog (human) (Bscl2), mRNA.	40.852
2610019P18Rik	2610019P18RIK	Mus musculus RIKEN cDNA 2610019P18 gene (2610019P18Rik), mRNA.	40.7962
EG622236	EG622236	PREDICTED: Mus musculus predicted gene, EG622236, transcript variant 1 (EG622236), mRNA.	40.7942
Erh	ERH	Mus musculus enhancer of rudimentary homolog (Drosophila) (Erh), mRNA.	40.7857
Huwe1	HUWE1	Mus musculus HECT, UBA and WWE domain containing 1 (Huwe1), mRNA.	40.7843
Ly78	LY78		40.7703
Mrpl16	MRPL16	Mus musculus mitochondrial ribosomal protein L16 (Mrpl16), nuclear gene encoding mitochondrial protein, mRNA.	40.7454
Hsp90b1	HSP90B1	Mus musculus heat shock protein 90, beta (Grp94), member 1 (Hsp90b1), mRNA.	40.7423
Pelo	PELO	Mus musculus pelota homolog (Drosophila) (Pelo), mRNA.	40.7041
4833438J18Rik	4833438J18RIK		40.6994
Tnfrsf13b	TNFRSF13B		40.6762
Mtap	MTAP	Mus musculus methylthioadenosine phosphorylase (Mtap), mRNA.	40.6616
AI481316	AI481316		40.6556
Med30	MED30	Mus musculus mediator complex subunit 30 (Med30), mRNA.	40.594
Znrd1	ZNRD1	Mus musculus zinc ribbon domain containing, 1 (Znrd1), mRNA.	40.5855
Mesdc1	MESDC1	Mus musculus mesoderm development candidate 1 (Mesdc1), mRNA.	40.5808
Tulip1-pending	TULIP1-PENDING		40.5554
Meis1	MEIS1	Mus musculus Meis homeobox 1 (Meis1), mRNA.	40.5457
Cldn12	CLDN12	Mus musculus claudin 12 (Cldn12), mRNA.	40.5433
D830044I16Rik	D830044I16RIK	PREDICTED: Mus musculus RIKEN cDNA D830044I16 gene (D830044I16Rik), misc RNA.	40.5406
Bop1	BOP1		40.5384
EG666648	EG666648	PREDICTED: Mus musculus predicted gene, EG666648 (EG666648), mRNA.	40.5315
Atxn10	ATXN10	Mus musculus ataxin 10 (Atxn10), mRNA.	40.5013
Sav1	SAV1	Mus musculus salvador homolog 1 (Drosophila) (Sav1), mRNA.	40.4864
LOC100047934	LOC100047934	PREDICTED: Mus musculus hypothetical protein LOC100047934 (LOC100047934), mRNA.	40.4391
Il12a	IL12A	Mus musculus interleukin 12a (Il12a), mRNA.	40.3917
Mrm1	MRM1	Mus musculus mitochondrial rRNA methyltransferase 1 homolog (S. cerevisiae) (Mrm1), nuclear gene encoding mitochondrial protein, mRNA.	40.3667
LOC100046568	LOC100046568	PREDICTED: Mus musculus hypothetical protein LOC100046568 (LOC100046568), mRNA.	40.3435
9130404H23Rik	9130404H23RIK	PREDICTED: Mus musculus RIKEN cDNA 9130404H23 gene (9130404H23Rik), mRNA.	40.3356
Chmp5	CHMP5	Mus musculus chromatin modifying protein 5 (Chmp5), mRNA.	40.3318
Lrriq2	LRRIQ2		40.3179
Gfi1	GFI1	Mus musculus growth factor independent 1 (Gfi1), mRNA.	40.3133
C78339	C78339		40.3005
Sh3pxd2b	SH3PXD2B	Mus musculus SH3 and PX domains 2B (Sh3pxd2b), mRNA.	40.2924
Rps13	RPS13		40.2865
5330403J18Rik	5330403J18RIK		40.2836
Elac1	ELAC1	Mus musculus elaC homolog 1 (E. coli) (Elac1), mRNA.	40.1999
Sfrs2ip	SFRS2IP		40.1711
2010005E20Rik	2010005E20RIK		40.1649
Pdgfa	PDGFA		40.1443
Ccdc5	CCDC5	Mus musculus coiled-coil domain containing 5 (Ccdc5), mRNA.	40.1361
Ppp3cb	PPP3CB		40.1338
E530020K13Rik	E530020K13RIK		40.1269
Phlda1	PHLDA1	Mus musculus pleckstrin homology-like domain, family A, member 1 (Phlda1), mRNA.	40.1218
Agrp	AGRP	Mus musculus agouti related protein (Agrp), mRNA.	40.1135
1500001M20Rik	1500001M20RIK	Mus musculus RIKEN cDNA 1500001M20 gene (1500001M20Rik), mRNA.	40.102
E530004K11Rik	E530004K11RIK		40.0969
Siat7b	SIAT7B		40.0896
Tmem41a	TMEM41A	Mus musculus transmembrane protein 41a (Tmem41a), mRNA.	40.0832
D9Wsu20e	D9WSU20E		40.0474
4930564D15Rik	4930564D15RIK		40.0357
LOC216036	LOC216036		40.004
EG545370	EG545370	Mus musculus predicted gene, EG545370 (EG545370), mRNA.	39.9885
ORF28	ORF28	Mus musculus open reading frame 28 (ORF28), transcript variant 2, mRNA.	39.9744
Ddt	DDT	Mus musculus D-dopachrome tautomerase (Ddt), mRNA.	39.9556
Lysmd1	LYSMD1	Mus musculus LysM, putative peptidoglycan-binding, domain containing 1 (Lysmd1), mRNA.	39.9547
2610044O15Rik	2610044O15RIK	Mus musculus RIKEN cDNA 2610044O15 gene (2610044O15Rik), mRNA.	39.9238
E130301L11Rik	E130301L11RIK		39.8942
D330035K16Rik	D330035K16RIK		39.8849
D230020C06Rik	D230020C06RIK		39.8804
Casp2	CASP2		39.87
LOC677317	LOC677317	PREDICTED: Mus musculus similar to Mod1 protein, transcript variant 4 (LOC677317), mRNA.	39.8671
Rpl12	RPL12	Mus musculus ribosomal protein L12 (Rpl12), mRNA.	39.862
Hoxb4	HOXB4	Mus musculus homeo box B4 (Hoxb4), mRNA.	39.8584
Eif3s4	EIF3S4		39.8573
Wdr3	WDR3	Mus musculus WD repeat domain 3 (Wdr3), mRNA.	39.8528
Lgals4	LGALS4	Mus musculus lectin, galactose binding, soluble 4 (Lgals4), mRNA.	39.8492
Sepw1	SEPW1	Mus musculus selenoprotein W, muscle 1 (Sepw1), mRNA.	39.846
1700008F19Rik	1700008F19RIK		39.8255
Kal1	KAL1	Mus musculus Kallmann syndrome 1 sequence (human) (Kal1), mRNA.	39.8002
Nt5dc1	NT5DC1	Mus musculus 5'-nucleotidase domain containing 1 (Nt5dc1), mRNA.	39.7473
Itgp	ITGP		39.72
B230311P14Rik	B230311P14RIK		39.7041
LOC100048301	LOC100048301	PREDICTED: Mus musculus similar to RNA Polymerase II subunit 14.5 kD (LOC100048301), mRNA.	39.6934
1810035L17Rik	1810035L17RIK	Mus musculus RIKEN cDNA 1810035L17 gene (1810035L17Rik), mRNA.	39.69
Xlr4a	XLR4A	Mus musculus X-linked lymphocyte-regulated 4A (Xlr4a), mRNA. XM_985903 XM_985942 XM_985977 XM_988796 XM_988827 XM_988867 XM_988909 XM_988942 XM_988983	39.6864
Dlg5	DLG5	PREDICTED: Mus musculus discs, large homolog 5 (Drosophila) (Dlg5), mRNA.	39.6619
Prf1	PRF1	Mus musculus perforin 1 (pore forming protein) (Prf1), mRNA.	39.6575
EG432879	EG432879	Mus musculus predicted gene, EG432879 (EG432879), mRNA.	39.6486
Dtnb	DTNB		39.6382
Cyp4v3	CYP4V3	Mus musculus cytochrome P450, family 4, subfamily v, polypeptide 3 (Cyp4v3), mRNA.	39.6308
Sprr2a	SPRR2A	Mus musculus small proline-rich protein 2A (Sprr2a), mRNA.	39.6271
Ift81	IFT81	Mus musculus intraflagellar transport 81 homolog (Chlamydomonas) (Ift81), mRNA.	39.6266
Mrps35	MRPS35	Mus musculus mitochondrial ribosomal protein S35 (Mrps35), nuclear gene encoding mitochondrial protein, mRNA.	39.6144
Ccdc101	CCDC101	Mus musculus coiled-coil domain containing 101 (Ccdc101), mRNA.	39.6002
Oat	OAT	Mus musculus ornithine aminotransferase (Oat), mRNA.	39.5647
Zfp281	ZFP281	Mus musculus zinc finger protein 281 (Zfp281), mRNA.	39.5365
Zdhhc21	ZDHHC21	Mus musculus zinc finger, DHHC domain containing 21 (Zdhhc21), mRNA.	39.5272
Zdhhc4	ZDHHC4	Mus musculus zinc finger, DHHC domain containing 4 (Zdhhc4), mRNA.	39.5192
Ctnnal1	CTNNAL1	Mus musculus catenin (cadherin associated protein), alpha-like 1 (Ctnnal1), mRNA.	39.5145
Farsb	FARSB	Mus musculus phenylalanyl-tRNA synthetase, beta subunit (Farsb), mRNA.	39.5075
N6amt2	N6AMT2	Mus musculus N-6 adenine-specific DNA methyltransferase 2 (putative) (N6amt2), mRNA.	39.5063
Dscr1	DSCR1		39.5055
LOC674707	LOC674707	PREDICTED: Mus musculus similar to Rpl17 protein (LOC674707), misc RNA.	39.4901
Bex4	BEX4	Mus musculus brain expressed gene 4 (Bex4), mRNA.	39.478
C430016J18Rik	C430016J18RIK		39.4648
Tlk1	TLK1	Mus musculus tousled-like kinase 1 (Tlk1), mRNA. XM_001002220 XM_982936 XM_982971 XM_983010 XM_983048 XM_983091 XM_983131	39.4498
1110008B24Rik	1110008B24RIK		39.4293
A630054L15Rik	A630054L15RIK		39.417
LOC242025	LOC242025		39.4142
Errfi1	ERRFI1	Mus musculus ERBB receptor feedback inhibitor 1 (Errfi1), mRNA.	39.4027
Emr1	EMR1	Mus musculus EGF-like module containing, mucin-like, hormone receptor-like sequence 1 (Emr1), mRNA.	39.3834
0610009B22Rik	0610009B22RIK	Mus musculus RIKEN cDNA 0610009B22 gene (0610009B22Rik), mRNA.	39.3827
1110020P15Rik	1110020P15RIK	Mus musculus RIKEN cDNA 1110020P15 gene (1110020P15Rik), mRNA.	39.3701
Ccdc86	CCDC86	Mus musculus coiled-coil domain containing 86 (Ccdc86), mRNA.	39.2912
D230034L24Rik	D230034L24RIK		39.2462
2610103N14Rik	2610103N14RIK		39.2388
Rftn2	RFTN2	Mus musculus raftlin family member 2 (Rftn2), mRNA. XM_920263 XM_986521 XM_986556 XM_986596 XM_986637 XM_986673	39.2333
6330415B21Rik	6330415B21RIK		39.2074
D130059P03Rik	D130059P03RIK	Mus musculus RIKEN cDNA D130059P03 gene (D130059P03Rik), mRNA.	39.1604
Apobec1	APOBEC1	Mus musculus apolipoprotein B editing complex 1 (Apobec1), mRNA.	39.1419
Klhl6	KLHL6	Mus musculus kelch-like 6 (Drosophila) (Klhl6), mRNA.	39.1008
4932442K08Rik	4932442K08RIK	Mus musculus RIKEN cDNA 4932442K08 gene (4932442K08Rik), mRNA.	39.0958
Plxnc1	PLXNC1		39.0856
Ccnh	CCNH	Mus musculus cyclin H (Ccnh), mRNA.	39.078
Syde1	SYDE1	PREDICTED: Mus musculus synapse defective 1, Rho GTPase, homolog 1 (C. elegans) (Syde1), mRNA.	39.0666
Peci	PECI	Mus musculus peroxisomal delta3, delta2-enoyl-Coenzyme A isomerase (Peci), mRNA.	39.0181
A630059F13Rik	A630059F13RIK		39.0161
B430201C15Rik	B430201C15RIK		39.0123
B230214C11Rik	B230214C11RIK		39.008
LOC381815	LOC381815		38.9973
Wtip	WTIP	Mus musculus WT1-interacting protein (Wtip), mRNA.	38.9935
C130064E22Rik	C130064E22RIK		38.9827
Glg1	GLG1		38.9673
Fubp3	FUBP3	Mus musculus far upstream element (FUSE) binding protein 3 (Fubp3), mRNA. XM_924611 XM_924618 XM_924622 XM_924627	38.9491
Klhdc5	KLHDC5	Mus musculus kelch domain containing 5 (Klhdc5), mRNA.	38.9465
Polr2g	POLR2G	Mus musculus polymerase (RNA) II (DNA directed) polypeptide G (Polr2g), mRNA.	38.9227
Ppif	PPIF	Mus musculus peptidylprolyl isomerase F (cyclophilin F) (Ppif), nuclear gene encoding mitochondrial protein, mRNA.	38.8952
Taf1a	TAF1A		38.8933
Slc35f3	SLC35F3	Mus musculus solute carrier family 35, member F3 (Slc35f3), mRNA.	38.8333
1700029F09Rik	1700029F09RIK	PREDICTED: Mus musculus RIKEN cDNA 1700029F09 gene, transcript variant 20 (1700029F09Rik), mRNA.	38.8255
Zfyve16	ZFYVE16	Mus musculus zinc finger, FYVE domain containing 16 (Zfyve16), mRNA.	38.8246
Rab3gap1	RAB3GAP1	Mus musculus RAB3 GTPase activating protein subunit 1 (Rab3gap1), mRNA.	38.7754
Zfp551	ZFP551	Mus musculus zinc fingr protein 551 (Zfp551), mRNA. XM_921380 XM_921386 XM_921391 XM_921394	38.7526
4931426K16Rik	4931426K16RIK		38.7475
Zfp94	ZFP94	Mus musculus zinc finger protein 94 (Zfp94), mRNA.	38.7458
BC003266	BC003266	Mus musculus cDNA sequence BC003266 (BC003266), mRNA.	38.7327
4930470O13Rik	4930470O13RIK		38.7264
Zfp148	ZFP148	Mus musculus zinc finger protein 148 (Zfp148), mRNA.	38.7172
Thyn1	THYN1	Mus musculus thymocyte nuclear protein 1 (Thyn1), mRNA.	38.683
Ddx52	DDX52	Mus musculus DEAD (Asp-Glu-Ala-Asp) box polypeptide 52 (Ddx52), mRNA.	38.673
Txndc5	TXNDC5	Mus musculus thioredoxin domain containing 5 (Txndc5), mRNA.	38.6627
5830476G13Rik	5830476G13RIK		38.6338
1500010J02Rik	1500010J02RIK	Mus musculus RIKEN cDNA 1500010J02 gene (1500010J02Rik), transcript variant 1, mRNA.	38.6143
Lars2	LARS2	Mus musculus leucyl-tRNA synthetase, mitochondrial (Lars2), nuclear gene encoding mitochondrial protein, mRNA.	38.5651
Rhot1	RHOT1	Mus musculus ras homolog gene family, member T1 (Rhot1), mRNA.	38.5443
Cd69	CD69		38.5311
Stt3b	STT3B	Mus musculus STT3, subunit of the oligosaccharyltransferase complex, homolog B (S. cerevisiae) (Stt3b), mRNA.	38.5305
Ddx3x	DDX3X	Mus musculus DEAD/H (Asp-Glu-Ala-Asp/His) box polypeptide 3, X-linked (Ddx3x), mRNA.	38.5118
Idh3b	IDH3B	Mus musculus isocitrate dehydrogenase 3 (NAD+) beta (Idh3b), nuclear gene encoding mitochondrial protein, mRNA.	38.501
BC067068	BC067068	Mus musculus cDNA sequence BC067068 (BC067068), mRNA.	38.4843
Lck	LCK	Mus musculus lymphocyte protein tyrosine kinase (Lck), mRNA.	38.484
1810047K05Rik	1810047K05RIK		38.481
LOC100045342	LOC100045342	PREDICTED: Mus musculus hypothetical protein LOC100045342 (LOC100045342), misc RNA.	38.4545
Ndufa1	NDUFA1	Mus musculus NADH dehydrogenase (ubiquinone) 1 alpha subcomplex, 1 (Ndufa1), nuclear gene encoding mitochondrial protein, mRNA.	38.4516
Commd6	COMMD6	Mus musculus COMM domain containing 6 (Commd6), mRNA. XM_919080	38.4406
Cul1	CUL1	Mus musculus cullin 1 (Cul1), mRNA.	38.436
Cno	CNO	Mus musculus cappuccino (Cno), mRNA.	38.4065
Snx14	SNX14	Mus musculus sorting nexin 14 (Snx14), mRNA.	38.3975
A130092J06Rik	A130092J06RIK	Mus musculus RIKEN cDNA A130092J06 gene (A130092J06Rik), mRNA.	38.3583
Fem1b	FEM1B	Mus musculus feminization 1 homolog b (C. elegans) (Fem1b), mRNA.	38.3424
5930418K15Rik	5930418K15RIK		38.3317
1700071A11Rik	1700071A11RIK	PREDICTED: Mus musculus RIKEN cDNA 1700071A11 gene (1700071A11Rik), mRNA.	38.3154
Cxcl4	CXCL4	Mus musculus chemokine (C-X-C motif) ligand 4 (Cxcl4), mRNA.	38.2922
Vrk1	VRK1		38.2875
Sdhd	SDHD	Mus musculus succinate dehydrogenase complex, subunit D, integral membrane protein (Sdhd), nuclear gene encoding mitochondrial protein, mRNA.	38.28
Zfp758	ZFP758	Mus musculus zinc finger protein 758 (Zfp758), mRNA.	38.2528
A530026G17	A530026G17		38.2471
Akr1b3	AKR1B3	Mus musculus aldo-keto reductase family 1, member B3 (aldose reductase) (Akr1b3), mRNA.	38.241
LOC676748	LOC676748	PREDICTED: Mus musculus similar to PAP associated domain containing 4 (LOC676748), mRNA.	38.2277
Col20a1	COL20A1	PREDICTED: Mus musculus collagen, type XX, alpha 1 (Col20a1), mRNA.	38.1962
Zfyve27	ZFYVE27	Mus musculus zinc finger, FYVE domain containing 27 (Zfyve27), mRNA.	38.1818
Prickle3	PRICKLE3	Mus musculus prickle homolog 3 (Drosophila) (Prickle3), mRNA.	38.1348
Elavl1	ELAVL1	Mus musculus ELAV (embryonic lethal, abnormal vision, Drosophila)-like 1 (Hu antigen R) (Elavl1), mRNA.	38.0975
D6Wsu163e	D6WSU163E	Mus musculus DNA segment, Chr 6, Wayne State University 163, expressed (D6Wsu163e), mRNA.	38.0777
Krt12	KRT12	Mus musculus keratin 12 (Krt12), mRNA.	38.0734
6030413G23Rik	6030413G23RIK		38.0662
3110049J23Rik	3110049J23RIK	Mus musculus RIKEN cDNA 3110049J23 gene (3110049J23Rik), mRNA.	38.0572
Il1f6	IL1F6	Mus musculus interleukin 1 family, member 6 (Il1f6), mRNA.	38.033
Arglu1	ARGLU1	Mus musculus arginine and glutamate rich 1 (Arglu1), mRNA.	38.0266
Mrgprx2	MRGPRX2	Mus musculus MAS-related GPR, member X2 (Mrgprx2), mRNA.	38.0202
Nars2	NARS2	Mus musculus asparaginyl-tRNA synthetase 2 (mitochondrial)(putative) (Nars2), mRNA.	38.0167
1700025K23Rik	1700025K23RIK	Mus musculus RIKEN cDNA 1700025K23 gene (1700025K23Rik), mRNA.	38.0064
Tk2	TK2	Mus musculus thymidine kinase 2, mitochondrial (Tk2), nuclear gene encoding mitochondrial protein, mRNA.	37.9921
Setmar	SETMAR	PREDICTED: Mus musculus SET domain and mariner transposase fusion gene (Setmar), mRNA.	37.9886
Cgef2-pending	CGEF2-PENDING		37.9535
Sfrs7	SFRS7	Mus musculus splicing factor, arginine/serine-rich 7 (Sfrs7), mRNA.	37.9331
Tal1	TAL1	Mus musculus T-cell acute lymphocytic leukemia 1 (Tal1), mRNA.	37.9198
A230068D05Rik	A230068D05RIK		37.9142
D030056L22Rik	D030056L22RIK	Mus musculus RIKEN cDNA D030056L22 gene (D030056L22Rik), mRNA.	37.8993
LOC665235	LOC665235	PREDICTED: Mus musculus similar to hCG1642689 (LOC665235), misc RNA.	37.8969
Dci	DCI	Mus musculus dodecenoyl-Coenzyme A delta isomerase (3,2 trans-enoyl-Coenyme A isomerase) (Dci), nuclear gene encoding mitochondrial protein, mRNA.	37.8955
Slc7a6	SLC7A6	Mus musculus solute carrier family 7 (cationic amino acid transporter, y+ system), member 6 (Slc7a6), mRNA.	37.8916
LOC639558	LOC639558	PREDICTED: Mus musculus similar to Cell division protein kinase 4 (Cyclin-dependent kinase 4) (PSK-J3) (CRK3) (LOC639558), mRNA.	37.8545
Dlat	DLAT	Mus musculus dihydrolipoamide S-acetyltransferase (E2 component of pyruvate dehydrogenase complex) (Dlat), mRNA.	37.8231
Utp6	UTP6	Mus musculus UTP6, small subunit (SSU) processome component, homolog (yeast) (Utp6), mRNA.	37.8057
Atp5c1	ATP5C1	Mus musculus ATP synthase, H+ transporting, mitochondrial F1 complex, gamma polypeptide 1 (Atp5c1), mRNA.	37.7981
LOC381443	LOC381443		37.7963
4930405J17Rik	4930405J17RIK		37.7897
Aplp2	APLP2	Mus musculus amyloid beta (A4) precursor-like protein 2 (Aplp2), transcript variant 3, mRNA.	37.7878
Tpsab1	TPSAB1	Mus musculus tryptase alpha/beta 1 (Tpsab1), mRNA.	37.7598
Ipp	IPP	Mus musculus IAP promoted placental gene (Ipp), mRNA.	37.7262
Pigx	PIGX	Mus musculus phosphatidylinositol glycan anchor biosynthesis, class X (Pigx), mRNA.	37.7075
Rpia	RPIA	Mus musculus ribose 5-phosphate isomerase A (Rpia), mRNA.	37.6735
Kdelc1	KDELC1	Mus musculus KDEL (Lys-Asp-Glu-Leu) containing 1 (Kdelc1), mRNA.	37.6398
2210016F16Rik	2210016F16RIK	PREDICTED: Mus musculus RIKEN cDNA 2210016F16 gene (2210016F16Rik), mRNA.	37.5324
Serinc3	SERINC3	Mus musculus serine incorporator 3 (Serinc3), mRNA.	37.5154
Qtrtd1	QTRTD1		37.4992
Cd37	CD37	Mus musculus CD37 antigen (Cd37), mRNA.	37.4988
Zfp672	ZFP672	Mus musculus zinc finger protein 672 (Zfp672), mRNA.	37.4156
9430038G21Rik	9430038G21RIK		37.3835
Strap	STRAP	Mus musculus serine/threonine kinase receptor associated protein (Strap), mRNA.	37.3748
Cand1	CAND1	PREDICTED: Mus musculus cullin associated and neddylation disassociated 1, transcript variant 1 (Cand1), mRNA.	37.3687
Abhd11	ABHD11	Mus musculus abhydrolase domain containing 11 (Abhd11), mRNA.	37.3568
C130022K22Rik	C130022K22RIK	Mus musculus RIKEN cDNA C130022K22 gene (C130022K22Rik), mRNA.	37.3461
AI314180	AI314180	Mus musculus expressed sequence AI314180 (AI314180), mRNA.	37.3338
B130064I06Rik	B130064I06RIK		37.3295
2010110K16Rik	2010110K16RIK		37.3161
Efnb2	EFNB2	Mus musculus ephrin B2 (Efnb2), mRNA.	37.3096
Scin	SCIN	Mus musculus scinderin (Scin), mRNA.	37.2852
Clpp	CLPP		37.1692
9330134C04Rik	9330134C04RIK	Mus musculus RIKEN cDNA 9330134C04 gene (9330134C04Rik), mRNA.	37.1659
LOC100044298	LOC100044298	PREDICTED: Mus musculus hypothetical protein LOC100044298 (LOC100044298), mRNA.	37.1501
Snx16	SNX16	Mus musculus sorting nexin 16 (Snx16), mRNA.	37.1415
LOC677213	LOC677213	PREDICTED: Mus musculus similar to U2AF homology motif (UHM) kinase 1 (LOC677213), mRNA.	37.1096
LOC677144	LOC677144	PREDICTED: Mus musculus similar to serine beta lactamase-like protein LACT-1, transcript variant 2 (LOC677144), mRNA.	37.1066
Zfp623	ZFP623	Mus musculus zinc finger protein 623 (Zfp623), mRNA.	37.1001
Bxdc5	BXDC5	Mus musculus brix domain containing 5 (Bxdc5), transcript variant 1, mRNA.	37.0988
Ccdc55	CCDC55	Mus musculus coiled-coil domain containing 55 (Ccdc55), mRNA.	37.0959
Jakmip1	JAKMIP1	Mus musculus janus kinase and microtubule interacting protein 1 (Jakmip1), mRNA.	37.0899
9430064K01Rik	9430064K01RIK		37.0747
Rasl11b	RASL11B	Mus musculus RAS-like, family 11, member B (Rasl11b), mRNA.	37.0555
Zranb2	ZRANB2	Mus musculus zinc finger, RAN-binding domain containing 2 (Zranb2), mRNA.	37.0537
Cep78	CEP78	Mus musculus centrosomal protein 78 (Cep78), mRNA.	37.028
Pkp3	PKP3	Mus musculus plakophilin 3 (Pkp3), mRNA.	37.0228
AU021838	AU021838	Mus musculus expressed sequence AU021838 (AU021838), mRNA.	37.0151
0610010D24Rik	0610010D24RIK		36.9296
Uts2d	UTS2D	Mus musculus urotensin 2 domain containing (Uts2d), mRNA.	36.9098
Dhx36	DHX36	Mus musculus DEAH (Asp-Glu-Ala-His) box polypeptide 36 (Dhx36), mRNA.	36.8879
Gins1	GINS1	PREDICTED: Mus musculus GINS complex subunit 1 (Psf1 homolog), transcript variant 4 (Gins1), mRNA.	36.8547
1700029J07Rik	1700029J07RIK	Mus musculus RIKEN cDNA 1700029J07 gene (1700029J07Rik), mRNA.	36.8365
Prmt3	PRMT3	Mus musculus protein arginine N-methyltransferase 3 (Prmt3), mRNA.	36.8245
LOC100045668	LOC100045668	PREDICTED: Mus musculus similar to Rpl17 protein (LOC100045668), mRNA.	36.7955
4732457N14	4732457N14		36.7951
LOC100042773	LOC100042773	PREDICTED: Mus musculus similar to transmembrane emp24 domain-containing protein 10 (LOC100042773), mRNA.	36.7407
Bbs4	BBS4	Mus musculus Bardet-Biedl syndrome 4 homolog (human) (Bbs4), mRNA.	36.7396
Dner	DNER	Mus musculus delta/notch-like EGF-related receptor (Dner), mRNA.	36.7315
D330038K10Rik	D330038K10RIK		36.7289
Gpx3	GPX3	Mus musculus glutathione peroxidase 3 (Gpx3), transcript variant 2, mRNA.	36.7067
C430004E15Rik	C430004E15RIK	Mus musculus RIKEN cDNA C430004E15 gene (C430004E15Rik), mRNA.	36.699
Dcun1d4	DCUN1D4	Mus musculus DCN1, defective in cullin neddylation 1, domain containing 4 (S. cerevisiae) (Dcun1d4), mRNA.	36.6855
Igk-C	IGK-C		36.667
B230213E18Rik	B230213E18RIK		36.6211
Zwint	ZWINT	Mus musculus ZW10 interactor (Zwint), mRNA.	36.6204
Mfsd8	MFSD8	Mus musculus major facilitator superfamily domain containing 8 (Mfsd8), mRNA.	36.6204
D930001I22Rik	D930001I22RIK		36.6147
Osbpl6	OSBPL6	Mus musculus oxysterol binding protein-like 6 (Osbpl6), mRNA.	36.5575
Ppa2	PPA2	Mus musculus pyrophosphatase (inorganic) 2 (Ppa2), nuclear gene encoding mitochondrial protein, mRNA.	36.5563
D530033C11Rik	D530033C11RIK	Mus musculus RIKEN cDNA D530033C11 gene (D530033C11Rik), mRNA.	36.547
Pex11b	PEX11B	Mus musculus peroxisomal biogenesis factor 11b (Pex11b), mRNA.	36.4757
E030026I10Rik	E030026I10RIK		36.4696
LOC382237	LOC382237		36.4045
Cstf3	CSTF3	Mus musculus cleavage stimulation factor, 3' pre-RNA, subunit 3 (Cstf3), transcript variant 2, mRNA.	36.3798
Asb13	ASB13	Mus musculus ankyrin repeat and SOCS box-containing protein 13 (Asb13), mRNA.	36.3711
Ddx19b	DDX19B	Mus musculus DEAD (Asp-Glu-Ala-Asp) box polypeptide 19b (Ddx19b), mRNA.	36.3419
2810408P10Rik	2810408P10RIK	Mus musculus RIKEN cDNA 2810408P10 gene (2810408P10Rik), mRNA.	36.3328
A730004F22Rik	A730004F22RIK		36.3272
AI837181	AI837181	Mus musculus expressed sequence AI837181 (AI837181), mRNA.	36.3244
9430016C22Rik	9430016C22RIK		36.3097
2410005O16Rik	2410005O16RIK	Mus musculus RIKEN cDNA 2410005O16 gene (2410005O16Rik), mRNA.	36.3043
9530062N20Rik	9530062N20RIK		36.3023
C330023M02Rik	C330023M02RIK	Mus musculus RIKEN cDNA C330023M02 gene (C330023M02Rik), mRNA.	36.2686
Macrod1	MACROD1	Mus musculus MACRO domain containing 1 (Macrod1), mRNA.	36.2642
8430437N05Rik	8430437N05RIK		36.2335
D030044A08Rik	D030044A08RIK		36.2186
A630014C11Rik	A630014C11RIK		36.2145
Fnta	FNTA	Mus musculus farnesyltransferase, CAAX box, alpha (Fnta), mRNA.	36.2137
1700060H10Rik	1700060H10RIK	Mus musculus RIKEN cDNA 1700060H10 gene (1700060H10Rik) on chromosome 10.	36.2084
5830407P18Rik	5830407P18RIK		36.2061
Tpp2	TPP2	Mus musculus tripeptidyl peptidase II (Tpp2), mRNA.	36.2014
A530018G09Rik	A530018G09RIK		36.193
Stc2	STC2	Mus musculus stanniocalcin 2 (Stc2), mRNA.	36.1664
2310009A05Rik	2310009A05RIK		36.1647
Nrbf2	NRBF2	Mus musculus nuclear receptor binding factor 2 (Nrbf2), mRNA.	36.1576
Ppan	PPAN	Mus musculus peter pan homolog (Drosophila) (Ppan), mRNA.	36.1369
3110078M01Rik	3110078M01RIK		36.1209
Tm7sf4	TM7SF4	Mus musculus transmembrane 7 superfamily member 4 (Tm7sf4), mRNA.	36.1023
Chd9	CHD9		36.1018
Sec61a	SEC61A		36.0596
C030014C12Rik	C030014C12RIK		36.0456
Cd86	CD86	Mus musculus CD86 antigen (Cd86), mRNA.	36.0154
LOC669168	LOC669168	PREDICTED: Mus musculus similar to Histone deacetylase 6 (HD6) (Histone deacetylase mHDA2) (LOC669168), mRNA.	36.0113
LOC545238	LOC545238	Mus musculus similar to protease (LOC545238), mRNA.	36.0032
Knsl5	KNSL5		35.9997
Tlr7	TLR7	Mus musculus toll-like receptor 7 (Tlr7), mRNA.	35.9831
A430106G13Rik	A430106G13RIK		35.9649
Igfbp5	IGFBP5		35.9505
Urod	UROD	Mus musculus uroporphyrinogen decarboxylase (Urod), mRNA.	35.9259
Dgcr8	DGCR8	Mus musculus DiGeorge syndrome critical region gene 8 (Dgcr8), mRNA.	35.9144
Ncbp2	NCBP2	Mus musculus nuclear cap binding protein subunit 2 (Ncbp2), mRNA.	35.9123
8430432A02Rik	8430432A02RIK	PREDICTED: Mus musculus RIKEN cDNA 8430432A02 gene (8430432A02Rik), mRNA.	35.9062
Parn	PARN		35.8912
Rab28	RAB28	Mus musculus RAB28, member RAS oncogene family (Rab28), mRNA.	35.8539
9330174H21Rik	9330174H21RIK		35.8334
5930437C20Rik	5930437C20RIK		35.829
A930025J12Rik	A930025J12RIK		35.8231
Exosc4	EXOSC4	Mus musculus exosome component 4 (Exosc4), mRNA.	35.8121
Hist1h2ae	HIST1H2AE	Mus musculus histone cluster 1, H2ae (Hist1h2ae), mRNA.	35.807
Trp53rk	TRP53RK	Mus musculus transformation related protein 53 regulating kinase (Trp53rk), mRNA.	35.806
D930043N06Rik	D930043N06RIK		35.7881
Mtdh	MTDH	Mus musculus Metadherin (Mtdh), mRNA.	35.7869
8030481K01Rik	8030481K01RIK		35.7765
LOC667250	LOC667250	Mus musculus histone H3-like (LOC667250), mRNA.	35.766
LOC100047628	LOC100047628	PREDICTED: Mus musculus similar to Chain L, Structural Basis Of Antigen Mimicry In A Clinically Relevant Melanoma Antigen System, transcript variant 3 (LOC100047628), mRNA.	35.7649
Arl1	ARL1	Mus musculus ADP-ribosylation factor-like 1 (Arl1), mRNA.	35.7644
C230078J11Rik	C230078J11RIK		35.7568
Spg20	SPG20		35.744
Cdca2	CDCA2	Mus musculus cell division cycle associated 2 (Cdca2), mRNA.	35.7404
Bbs7	BBS7	Mus musculus Bardet-Biedl syndrome 7 (Bbs7), mRNA.	35.7365
Ttf2	TTF2	Mus musculus transcription termination factor, RNA polymerase II (Ttf2), mRNA.	35.7329
Fundc1	FUNDC1	Mus musculus FUN14 domain containing 1 (Fundc1), mRNA.	35.7092
Ndufs6	NDUFS6	Mus musculus NADH dehydrogenase (ubiquinone) Fe-S protein 6 (Ndufs6), mRNA.	35.6992
Tbc1d5	TBC1D5	Mus musculus TBC1 domain family, member 5 (Tbc1d5), mRNA.	35.6663
9330177P18Rik	9330177P18RIK		35.6556
5031428M13Rik	5031428M13RIK		35.6484
Gchfr	GCHFR	Mus musculus GTP cyclohydrolase I feedback regulator (Gchfr), mRNA.	35.6407
5730420E01Rik	5730420E01RIK		35.6371
Aim2	AIM2	Mus musculus absent in melanoma 2 (Aim2), mRNA.	35.61
Hars	HARS	Mus musculus histidyl-tRNA synthetase (Hars), mRNA.	35.6065
4932410M19Rik	4932410M19RIK		35.601
Ier3ip1	IER3IP1	Mus musculus immediate early response 3 interacting protein 1 (Ier3ip1), mRNA.	35.5917
1700025G04Rik	1700025G04RIK	Mus musculus RIKEN cDNA 1700025G04 gene (1700025G04Rik), mRNA.	35.5886
2410018G20Rik	2410018G20RIK		35.5636
Timm17a	TIMM17A	Mus musculus translocase of inner mitochondrial membrane 17a (Timm17a), nuclear gene encoding mitochondrial protein, mRNA.	35.559
Tmem71	TMEM71	Mus musculus transmembrane protein 71 (Tmem71), mRNA.	35.5583
Thtpa	THTPA	Mus musculus thiamine triphosphatase (Thtpa), mRNA.	35.49
Znf512b	ZNF512B	PREDICTED: Mus musculus zinc finger protein 512B (Znf512b), mRNA.	35.4893
C130015E15Rik	C130015E15RIK		35.4704
LOC100045780	LOC100045780	PREDICTED: Mus musculus similar to metalloprotease-disintegrin meltrin beta (LOC100045780), mRNA.	35.469
Chaf1b	CHAF1B	Mus musculus chromatin assembly factor 1, subunit B (p60) (Chaf1b), mRNA.	35.4531
Idh2	IDH2	Mus musculus isocitrate dehydrogenase 2 (NADP+), mitochondrial (Idh2), nuclear gene encoding mitochondrial protein, mRNA.	35.4393
Lztr1	LZTR1	Mus musculus leucine-zipper-like transcriptional regulator, 1 (Lztr1), mRNA.	35.4294
2810449K13Rik	2810449K13RIK		35.4288
Zkscan3	ZKSCAN3	Mus musculus zinc finger with KRAB and SCAN domains 3 (Zkscan3), mRNA.	35.4124
6720477C19Rik	6720477C19RIK		35.4096
Nup205	NUP205	PREDICTED: Mus musculus nucleoporin 205, transcript variant 1 (Nup205), mRNA.	35.381
Pcdh7	PCDH7	Mus musculus protocadherin 7 (Pcdh7), mRNA.	35.3711
Pitpnm2	PITPNM2	Mus musculus phosphatidylinositol transfer protein, membrane-associated 2 (Pitpnm2), mRNA.	35.3702
4833406C17Rik	4833406C17RIK		35.3415
Dnmt1	DNMT1	Mus musculus DNA methyltransferase (cytosine-5) 1 (Dnmt1), mRNA.	35.3314
D430020F16	D430020F16		35.3054
LOC100040353	LOC100040353	PREDICTED: Mus musculus similar to splicing coactivator subunit SRm300 (LOC100040353), mRNA.	35.2591
2210015D19Rik	2210015D19RIK	PREDICTED: Mus musculus RIKEN cDNA 2210015D19 gene, transcript variant 5 (2210015D19Rik), mRNA.	35.2453
Mcee	MCEE	Mus musculus methylmalonyl CoA epimerase (Mcee), mRNA.	35.2327
LOC381727	LOC381727		35.2277
Tmem42	TMEM42	Mus musculus transmembrane protein 42 (Tmem42), mRNA.	35.2271
LOC382935	LOC382935		35.2122
Psat1	PSAT1	Mus musculus phosphoserine aminotransferase 1 (Psat1), mRNA.	35.2024
Hsd17b4	HSD17B4	Mus musculus hydroxysteroid (17-beta) dehydrogenase 4 (Hsd17b4), mRNA.	35.1827
BC057893	BC057893	Mus musculus cDNA sequence BC057893 (BC057893), mRNA.	35.1775
Susd4	SUSD4	Mus musculus sushi domain containing 4 (Susd4), mRNA.	35.1737
Vars2	VARS2	Mus musculus valyl-tRNA synthetase 2, mitochondrial (putative) (Vars2), mRNA.	35.1494
Prpf6	PRPF6	Mus musculus PRP6 pre-mRNA splicing factor 6 homolog (yeast) (Prpf6), mRNA.	35.1383
Hrb2	HRB2		35.0867
Aprin	APRIN	Mus musculus androgen-induced proliferation inhibitor (Aprin), mRNA.	35.0759
Nppa	NPPA	Mus musculus natriuretic peptide precursor type A (Nppa), mRNA.	35.0657
Rpl36a	RPL36A	Mus musculus ribosomal protein L36a (Rpl36a), mRNA.	35.0611
D630046A03Rik	D630046A03RIK		35.034
LOC384132	LOC384132		35.0187
Taf9b	TAF9B	Mus musculus TAF9B RNA polymerase II, TATA box binding protein (TBP)-associated factor (Taf9b), mRNA.	35.0154
Kcnj8	KCNJ8	Mus musculus potassium inwardly-rectifying channel, subfamily J, member 8 (Kcnj8), mRNA.	35.0151
Pole3	POLE3	Mus musculus polymerase (DNA directed), epsilon 3 (p17 subunit) (Pole3), mRNA.	35.0087
1110059G10Rik	1110059G10RIK	Mus musculus RIKEN cDNA 1110059G10 gene (1110059G10Rik), mRNA.	35.0071
Eif3s5	EIF3S5		34.9995
AI256775	AI256775		34.9964
Dazap2	DAZAP2	Mus musculus DAZ associated protein 2 (Dazap2), mRNA.	34.9892
Mrpl33	MRPL33	Mus musculus mitochondrial ribosomal protein L33 (Mrpl33), nuclear gene encoding mitochondrial protein, mRNA.	34.9278
Epdr1	EPDR1	Mus musculus ependymin related protein 1 (zebrafish) (Epdr1), mRNA.	34.9252
Rpl30	RPL30	Mus musculus ribosomal protein L30 (Rpl30), mRNA.	34.9158
Gtpbp8	GTPBP8	Mus musculus GTP-binding protein 8 (putative) (Gtpbp8), mRNA.	34.9131
Grsf1	GRSF1	Mus musculus G-rich RNA sequence binding factor 1 (Grsf1), transcript variant 1, mRNA.	34.9009
4832420L08Rik	4832420L08RIK		34.8718
LOC386321	LOC386321		34.8708
[truncated: 4,025 more rows]

## Sheet: Sheet3
The differentially expressed genes between SS2-infected A/J and control A/J mice
GENE SYMBOL	Target ID	DEFINITION	DiffScore
2610016D08Rik	2610016D08RIK		374.344
5830476G13Rik	5830476G13RIK		374.344
A630006E02Rik	A630006E02RIK		374.344
A930030J18Rik	A930030J18RIK		374.344
AA467197	AA467197	Mus musculus expressed sequence AA467197 (AA467197), mRNA.	374.344
Alas2	ALAS2		374.344
Asprv1	ASPRV1	Mus musculus aspartic peptidase, retroviral-like 1 (Asprv1), mRNA.	374.344
Ccl5	CCL5	Mus musculus chemokine (C-C motif) ligand 5 (Ccl5), mRNA.	374.344
Chi3l1	CHI3L1	Mus musculus chitinase 3-like 1 (Chi3l1), mRNA.	374.344
Cxcl9	CXCL9	Mus musculus chemokine (C-X-C motif) ligand 9 (Cxcl9), mRNA.	374.344
EG433016	EG433016	Mus musculus predicted gene, EG433016 (EG433016), mRNA.	374.344
Fcer1g	FCER1G		374.344
Gapdh	GAPDH	Mus musculus glyceraldehyde-3-phosphate dehydrogenase (Gapdh), mRNA.	374.344
Hba-a1	HBA-A1	Mus musculus hemoglobin alpha, adult chain 1 (Hba-a1), mRNA.	374.344
Htra4	HTRA4	Mus musculus HtrA serine peptidase 4 (Htra4), mRNA.	374.344
Idb2	IDB2		374.344
Lcn2	LCN2	Mus musculus lipocalin 2 (Lcn2), mRNA.	374.344
LOC100048346	LOC100048346	PREDICTED: Mus musculus similar to ubiquitin specific protease UBP43 (LOC100048346), mRNA.	374.344
LOC239770	LOC239770		374.344
LOC380706	LOC380706		374.344
LOC667337	LOC667337	PREDICTED: Mus musculus hypothetical LOC667337 (LOC667337), mRNA.	374.344
Ly6a	LY6A	Mus musculus lymphocyte antigen 6 complex, locus A (Ly6a), mRNA.	374.344
MALT-1	MALT-1		374.344
Mrgpra7	MRGPRA7	Mus musculus MAS-related GPR, member A7 (Mrgpra7), mRNA.	374.344
Nfe2	NFE2	Mus musculus nuclear factor, erythroid derived 2 (Nfe2), mRNA.	374.344
Pabpn1	PABPN1	Mus musculus poly(A) binding protein, nuclear 1 (Pabpn1), mRNA.	374.344
Slfn1	SLFN1	Mus musculus schlafen 1 (Slfn1), mRNA.	374.344
Zfhx1b	ZFHX1B		374.344
Hbb-b1	HBB-B1		311.854
4933407C03Rik	4933407C03RIK	PREDICTED: Mus musculus RIKEN cDNA 4933407C03 gene, transcript variant 5 (4933407C03Rik), mRNA.	261.549
Txnip	TXNIP	Mus musculus thioredoxin interacting protein (Txnip), transcript variant 1, mRNA.	251.114
Tnf	TNF	Mus musculus tumor necrosis factor (Tnf), mRNA.	248.901
Lip1	LIP1		239.796
Actb	ACTB	Mus musculus actin, beta, cytoplasmic (Actb), mRNA.	230.325
Metrnl	METRNL	Mus musculus meteorin, glial cell differentiation regulator-like (Metrnl), mRNA.	220.106
D14Ertd668e	D14ERTD668E	Mus musculus DNA segment, Chr 14, ERATO Doi 668, expressed (D14Ertd668e), mRNA.	207.618
Lmo4	LMO4	Mus musculus LIM domain only 4 (Lmo4), mRNA.	202.263
4930599N23Rik	4930599N23RIK		200.068
Ibrdc3	IBRDC3		193.318
Upp1	UPP1	Mus musculus uridine phosphorylase 1 (Upp1), mRNA.	190.535
Nfkbia	NFKBIA	Mus musculus nuclear factor of kappa light polypeptide gene enhancer in B-cells inhibitor, alpha (Nfkbia), mRNA.	189.437
Foxp1	FOXP1		189.026
Ccl4	CCL4	Mus musculus chemokine (C-C motif) ligand 4 (Ccl4), mRNA.	187.344
Gigyf1	GIGYF1	Mus musculus GRB10 interacting GYF protein 2 (Gigyf1), mRNA.	184.744
Chi3l4	CHI3L4	Mus musculus chitinase 3-like 4 (Chi3l4), mRNA.	184.167
Mrgpra2	MRGPRA2		177.888
Ppp1r12a	PPP1R12A		174.028
Nisch	NISCH		160.953
9930022F21Rik	9930022F21RIK		156.536
Clec4n	CLEC4N	Mus musculus C-type lectin domain family 4, member n (Clec4n), mRNA.	156.536
D230047F17Rik	D230047F17RIK		156.536
LOC383010	LOC383010		156.536
LOC624662	LOC624662	PREDICTED: Mus musculus similar to MGC69457 protein (LOC624662), misc RNA.	156.536
LOC671878	LOC671878	PREDICTED: Mus musculus similar to spermine synthase (LOC671878), mRNA.	156.536
Ly6c1	LY6C1	Mus musculus lymphocyte antigen 6 complex, locus C1 (Ly6c1), mRNA.	156.536
Oas2	OAS2	Mus musculus 2'-5' oligoadenylate synthetase 2 (Oas2), mRNA.	156.536
Rsad2	RSAD2	Mus musculus radical S-adenosyl methionine domain containing 2 (Rsad2), mRNA.	156.536
Ifitm2	IFITM2	Mus musculus interferon induced transmembrane protein 2 (Ifitm2), mRNA.	153.525
Klf9	KLF9	Mus musculus Kruppel-like factor 9 (Klf9), mRNA.	151.764
2600005C20Rik	2600005C20RIK		150.515
Tyki	TYKI		150.515
2610028H07Rik	2610028H07RIK		149.546
Ppp4c	PPP4C	Mus musculus protein phosphatase 4, catalytic subunit (Ppp4c), mRNA.	148.754
Ifit2	IFIT2	Mus musculus interferon-induced protein with tetratricopeptide repeats 2 (Ifit2), mRNA.	148.695
A530089A20Rik	A530089A20RIK		147.505
Retnlg	RETNLG	Mus musculus resistin like gamma (Retnlg), mRNA.	146.536
Trem3	TREM3	Mus musculus triggering receptor expressed on myeloid cells 3 (Trem3), mRNA.	146.122
9130230L23Rik	9130230L23RIK	PREDICTED: Mus musculus RIKEN cDNA 9130230L23 gene (9130230L23Rik), misc RNA.	145.744
E130113K22Rik	E130113K22RIK		145.744
EG620119	EG620119	PREDICTED: Mus musculus predicted gene, EG620119 (EG620119), mRNA.	145.744
Thoc4	THOC4	Mus musculus THO complex 4 (Thoc4), mRNA.	145.461
6720463L11Rik	6720463L11RIK		144.494
Clec4a1	CLEC4A1	Mus musculus C-type lectin domain family 4, member a1 (Clec4a1), mRNA.	144.494
LOC100044430	LOC100044430	PREDICTED: Mus musculus similar to Interferon activated gene 205 (LOC100044430), mRNA.	141.912
Gnb2	GNB2	Mus musculus guanine nucleotide binding protein (G protein), beta 2 (Gnb2), mRNA.	141.622
8030402P03Rik	8030402P03RIK		139.815
Irs2	IRS2	Mus musculus insulin receptor substrate 2 (Irs2), mRNA.	139.723
Gpx1	GPX1	Mus musculus glutathione peroxidase 1 (Gpx1), mRNA.	139.546
LOC240672	LOC240672		139.054
9030619K07Rik	9030619K07RIK		138.827
Mll5	MLL5		138.827
2010321I05Rik	2010321I05RIK		138.542
Mreg	MREG	Mus musculus melanoregulin (Mreg), mRNA.	138.34
G630019A19Rik	G630019A19RIK		137.843
LOC238836	LOC238836		137.451
Sema4a	SEMA4A	Mus musculus sema domain, immunoglobulin domain (Ig), transmembrane domain (TM) and short cytoplasmic domain, (semaphorin) 4A (Sema4a), mRNA.	136.898
A130010C12Rik	A130010C12RIK		136.407
Cd9	CD9		136.324
Rnf213	RNF213	Mus musculus ring finger protein 213 (Rnf213), mRNA.	136.201
LOC381114	LOC381114		135.168
Dgat2	DGAT2	Mus musculus diacylglycerol O-acyltransferase 2 (Dgat2), mRNA.	134.922
Pira2	PIRA2	Mus musculus paired-Ig-like receptor A2 (Pira2), mRNA.	134.549
Fbxl11	FBXL11	Mus musculus F-box and leucine-rich repeat protein 11 (Fbxl11), mRNA.	133.983
LOC100038882	LOC100038882	PREDICTED: Mus musculus hypothetical protein LOC100038882 (LOC100038882), mRNA.	132.206
Gbp6	GBP6	Mus musculus guanylate binding protein 6 (Gbp6), mRNA.	130.208
E430033B07Rik	E430033B07RIK		129.172
Hbb-b2	HBB-B2	Mus musculus hemoglobin, beta adult minor chain (Hbb-b2), mRNA.	129.061
5730406M06Rik	5730406M06RIK	PREDICTED: Mus musculus RIKEN cDNA 5730406M06 gene, transcript variant 32 (5730406M06Rik), mRNA.	129.052
Isg20	ISG20	Mus musculus interferon-stimulated protein (Isg20), mRNA.	129.046
LOC100048556	LOC100048556	PREDICTED: Mus musculus similar to monocyte chemoattractant protein-5, transcript variant 1 (LOC100048556), mRNA.	128.987
A330102K04Rik	A330102K04RIK	PREDICTED: Mus musculus RIKEN cDNA A330102K04 gene (A330102K04Rik), misc RNA.	128.072
E030040G24Rik	E030040G24RIK		128.048
Icam1	ICAM1	Mus musculus intercellular adhesion molecule 1 (Icam1), mRNA.	127.716
9930108O06Rik	9930108O06RIK		125.94
Pira4	PIRA4	Mus musculus paired-Ig-like receptor A4 (Pira4), mRNA.	125.88
E330018D03Rik	E330018D03RIK	Mus musculus RIKEN cDNA E330018D03 gene (E330018D03Rik), mRNA.	125.843
9130422G05Rik	9130422G05RIK		124.839
Gbp2	GBP2	Mus musculus guanylate nucleotide binding protein 2 (Gbp2), mRNA.	124.612
3000003G13Rik	3000003G13RIK		122.993
LOC381140	LOC381140		122.141
F630001K14Rik	F630001K14RIK		121.697
Slc40a1	SLC40A1	Mus musculus solute carrier family 40 (iron-regulated transporter), member 1 (Slc40a1), mRNA.	121.598
Tnfrsf1b	TNFRSF1B		121.128
D230048P18Rik	D230048P18RIK		120.941
Klf7	KLF7		120.829
LOC384206	LOC384206		120.807
Eif5	EIF5	Mus musculus eukaryotic translation initiation factor 5 (Eif5), transcript variant 1, mRNA.	120.111
A730086L23Rik	A730086L23RIK		119.956
Chrm3	CHRM3	Mus musculus cholinergic receptor, muscarinic 3, cardiac (Chrm3), mRNA.	119.816
LOC100040243	LOC100040243	PREDICTED: Mus musculus hypothetical protein LOC100040243 (LOC100040243), mRNA.	119.736
BC004022	BC004022	PREDICTED: Mus musculus cDNA sequence BC004022, transcript variant 1 (BC004022), mRNA.	118.603
Klf13	KLF13	Mus musculus Kruppel-like factor 13 (Klf13), mRNA.	118.363
Ifitm1	IFITM1	Mus musculus interferon induced transmembrane protein 1 (Ifitm1), mRNA.	118.308
EG667728	EG667728	PREDICTED: Mus musculus predicted gene, EG667728 (EG667728), misc RNA.	118.12
Iigp2	IIGP2	Mus musculus interferon inducible GTPase 2 (Iigp2), mRNA.	118.065
4833444G19Rik	4833444G19RIK		117.667
Mefv	MEFV	Mus musculus Mediterranean fever (Mefv), mRNA.	117.309
Commd4	COMMD4	Mus musculus COMM domain containing 4 (Commd4), mRNA.	116.995
3300001P08Rik	3300001P08RIK	Mus musculus RIKEN cDNA 3300001P08 gene (3300001P08Rik), mRNA.	116.634
Aoah	AOAH	Mus musculus acyloxyacyl hydrolase (Aoah), mRNA.	116.235
Sfrs9	SFRS9	Mus musculus splicing factor, arginine/serine rich 9 (Sfrs9), mRNA.	116.233
EG434077	EG434077	PREDICTED: Mus musculus predicted gene, EG434077 (EG434077), mRNA.	115.026
Psap	PSAP	Mus musculus prosaposin (Psap), mRNA.	114.989
Klf2	KLF2	Mus musculus Kruppel-like factor 2 (lung) (Klf2), mRNA.	114.478
A630085K21	A630085K21		113.924
Edn1	EDN1	Mus musculus endothelin 1 (Edn1), mRNA.	113.835
D730006F06Rik	D730006F06RIK		113.591
2510042H12Rik	2510042H12RIK		113.567
E030007N04Rik	E030007N04RIK		113.51
Zfp131	ZFP131	Mus musculus zinc finger protein 131 (Zfp131), mRNA.	113.25
H2-M2	H2-M2	Mus musculus histocompatibility 2, M region locus 2 (H2-M2), mRNA.	113.186
Arpc3	ARPC3	Mus musculus actin related protein 2/3 complex, subunit 3 (Arpc3), mRNA.	113.177
LOC381999	LOC381999		113.152
Nadk	NADK	Mus musculus NAD kinase (Nadk), mRNA.	112.984
S100a9	S100A9	Mus musculus S100 calcium binding protein A9 (calgranulin B) (S100a9), mRNA.	111.877
LOC380692	LOC380692		111.552
Oasl2	OASL2	Mus musculus 2'-5' oligoadenylate synthetase-like 2 (Oasl2), mRNA.	111.536
Pdap1	PDAP1	Mus musculus PDGFA associated protein 1 (Pdap1), mRNA.	111.519
A330040H08Rik	A330040H08RIK		111.465
Zmym5	ZMYM5	Mus musculus zinc finger, MYM-type 5 (Zmym5), mRNA.	111.392
Ly6e	LY6E	Mus musculus lymphocyte antigen 6 complex, locus E (Ly6e), mRNA.	110.789
Calm3	CALM3	Mus musculus calmodulin 3 (Calm3), mRNA.	110.296
LOC100045697	LOC100045697	PREDICTED: Mus musculus similar to ornithine decarboxylase antizyme (LOC100045697), misc RNA.	110.037
D930042A21Rik	D930042A21RIK		109.886
H2-D1	H2-D1	Mus musculus histocompatibility 2, D region locus 1 (H2-D1), mRNA.	109.442
Gnb1	GNB1	Mus musculus guanine nucleotide binding protein (G protein), beta 1 (Gnb1), mRNA.	109.361
Ddx24	DDX24	Mus musculus DEAD (Asp-Glu-Ala-Asp) box polypeptide 24 (Ddx24), mRNA.	109.269
E330027P06Rik	E330027P06RIK		109.095
Prdx5	PRDX5	Mus musculus peroxiredoxin 5 (Prdx5), nuclear gene encoding mitochondrial protein, mRNA.	108.497
Adrb2	ADRB2	Mus musculus adrenergic receptor, beta 2 (Adrb2), mRNA.	108.431
D130003C19Rik	D130003C19RIK		107.986
Phxr4	PHXR4		107.87
9930031P18Rik	9930031P18RIK		107.832
S100a8	S100A8	Mus musculus S100 calcium binding protein A8 (calgranulin A) (S100a8), mRNA.	107.659
LOC384538	LOC384538		107.581
5430406J06Rik	5430406J06RIK		107.553
C430015A10Rik	C430015A10RIK		107.137
Ybx3	YBX3		106.844
5730494J16Rik	5730494J16RIK		106.297
Stfa1	STFA1	Mus musculus stefin A1 (Stfa1), mRNA.	106.229
Mx2	MX2		106.102
LOC100042427	LOC100042427	PREDICTED: Mus musculus similar to Glyceraldehyde-3-phosphate dehydrogenase (GAPDH), transcript variant 4 (LOC100042427), mRNA.	106.016
Gpc1	GPC1	Mus musculus glypican 1 (Gpc1), mRNA.	105.823
Cebpb	CEBPB	Mus musculus CCAAT/enhancer binding protein (C/EBP), beta (Cebpb), mRNA.	105.775
Relb	RELB	Mus musculus avian reticuloendotheliosis viral (v-rel) oncogene related B (Relb), mRNA.	105.758
LOC630936	LOC630936	PREDICTED: Mus musculus similar to nuclease sensitive element binding protein 1 (LOC630936), misc RNA.	105.633
Prkcd	PRKCD	Mus musculus protein kinase C, delta (Prkcd), mRNA.	105.029
2310001H17Rik	2310001H17RIK		104.567
Mapkapk2	MAPKAPK2	Mus musculus MAP kinase-activated protein kinase 2 (Mapkapk2), mRNA.	104.132
EG432448	EG432448	PREDICTED: Mus musculus predicted gene, EG432448, transcript variant 1 (EG432448), mRNA.	103.886
Selp	SELP	Mus musculus selectin, platelet (Selp), mRNA.	103.714
Batf2	BATF2	Mus musculus basic leucine zipper transcription factor, ATF-like 2 (Batf2), mRNA.	102.993
Atp6v1a	ATP6V1A	Mus musculus ATPase, H+ transporting, lysosomal V1 subunit A (Atp6v1a), mRNA.	102.854
A830091E24Rik	A830091E24RIK		102.312
G0s2	G0S2	Mus musculus G0/G1 switch gene 2 (G0s2), mRNA.	102.218
Sgms2	SGMS2	Mus musculus sphingomyelin synthase 2 (Sgms2), mRNA.	101.856
Was	WAS	Mus musculus Wiskott-Aldrich syndrome homolog (human) (Was), mRNA.	101.713
LOC100046895	LOC100046895	PREDICTED: Mus musculus similar to Quaking protein (LOC100046895), mRNA.	100.763
Stambpl1	STAMBPL1	Mus musculus Stam binding protein like 1 (Stambpl1), mRNA.	100.177
Stx4a	STX4A	Mus musculus syntaxin 4A (placental) (Stx4a), mRNA.	99.9389
A130020K16Rik	A130020K16RIK		99.8713
Nkg7	NKG7	Mus musculus natural killer cell group 7 sequence (Nkg7), mRNA.	99.3626
LOC621823	LOC621823	PREDICTED: Mus musculus similar to Proteasome activator complex subunit 2 (Proteasome activator 28-beta subunit) (PA28beta) (PA28b) (Activator of multicatalytic protease subunit 2) (11S regulator complex beta subunit) (REG-beta) (LOC621823), mRNA.	96.3361
Igtp	IGTP	Mus musculus interferon gamma induced GTPase (Igtp), mRNA.	96.1363
Csnk1e	CSNK1E	Mus musculus casein kinase 1, epsilon (Csnk1e), mRNA.	95.977
LOC382157	LOC382157		95.6199
BC003324	BC003324		95.5491
Prok2	PROK2	Mus musculus prokineticin 2 (Prok2), transcript variant 1, mRNA.	95.4916
D130062J21Rik	D130062J21RIK		95.3357
Trim56	TRIM56	Mus musculus tripartite motif-containing 56 (Trim56), mRNA.	95.1894
rp9	RP9	Mus musculus retinitis pigmentosa 9 (human) (rp9), mRNA.	95.0962
Chd7	CHD7	Mus musculus chromodomain helicase DNA binding protein 7 (Chd7), mRNA.	95.043
LOC620678	LOC620678	PREDICTED: Mus musculus similar to 60S ribosomal protein L7 (LOC620678), misc RNA.	94.8764
Cyba	CYBA	Mus musculus cytochrome b-245, alpha polypeptide (Cyba), mRNA.	94.6016
Psma7	PSMA7	Mus musculus proteasome (prosome, macropain) subunit, alpha type 7 (Psma7), mRNA.	94.1418
H2afy	H2AFY	Mus musculus H2A histone family, member Y (H2afy), mRNA.	94.0728
Nub1	NUB1	Mus musculus negative regulator of ubiquitin-like proteins 1 (Nub1), mRNA.	93.9981
Ifng	IFNG	Mus musculus interferon gamma (Ifng), mRNA.	93.8632
Myo1g	MYO1G	Mus musculus myosin IG (Myo1g), mRNA.	93.3531
Gbp3	GBP3	Mus musculus guanylate nucleotide binding protein 3 (Gbp3), mRNA.	92.3121
Plekho2	PLEKHO2	Mus musculus pleckstrin homology domain containing, family O member 2 (Plekho2), mRNA.	92.2638
Prkab1	PRKAB1	Mus musculus protein kinase, AMP-activated, beta 1 non-catalytic subunit (Prkab1), mRNA.	91.9798
Lst1	LST1		91.8396
H2-M3	H2-M3	Mus musculus histocompatibility 2, M region locus 3 (H2-M3), mRNA.	91.7569
2900045G02Rik	2900045G02RIK		91.676
5031414D18Rik	5031414D18RIK	Mus musculus RIKEN cDNA 5031414D18 gene (5031414D18Rik), mRNA.	91.6334
Psenen	PSENEN	Mus musculus presenilin enhancer 2 homolog (C. elegans) (Psenen), mRNA.	91.4839
Pou2f2	POU2F2	Mus musculus POU domain, class 2, transcription factor 2 (Pou2f2), mRNA.	90.5802
A930039N10Rik	A930039N10RIK		90.3097
3930401E15Rik	3930401E15RIK		90.1182
Mmp9	MMP9	Mus musculus matrix metallopeptidase 9 (Mmp9), mRNA.	90.0585
Indo	INDO	Mus musculus indoleamine-pyrrole 2,3 dioxygenase (Indo), mRNA.	90.0042
A130052C08Rik	A130052C08RIK		89.852
LOC100048037	LOC100048037	PREDICTED: Mus musculus similar to myosin, light polypeptide 6, alkali, smooth muscle and non-muscle (LOC100048037), misc RNA.	89.4406
Polr2f	POLR2F	Mus musculus polymerase (RNA) II (DNA directed) polypeptide F (Polr2f), mRNA.	89.4238
Gtpbp2	GTPBP2		89.2247
Agrn	AGRN	Mus musculus agrin (Agrn), mRNA.	89.0522
Irf7	IRF7	Mus musculus interferon regulatory factor 7 (Irf7), mRNA.	88.98
LOC380617	LOC380617		88.4234
Cap1	CAP1	Mus musculus CAP, adenylate cyclase-associated protein 1 (yeast) (Cap1), mRNA.	88.3488
EG433865	EG433865	PREDICTED: Mus musculus predicted gene, EG433865 (EG433865), mRNA.	88.1313
A930005G04Rik	A930005G04RIK		88.1045
Slc15a3	SLC15A3	Mus musculus solute carrier family 15, member 3 (Slc15a3), mRNA.	88.0752
Smpdl3b	SMPDL3B	Mus musculus sphingomyelin phosphodiesterase, acid-like 3B (Smpdl3b), mRNA.	87.9385
Lgals3bp	LGALS3BP	Mus musculus lectin, galactoside-binding, soluble, 3 binding protein (Lgals3bp), mRNA.	87.6816
A130001G05Rik	A130001G05RIK		87.6491
LOC623453	LOC623453	PREDICTED: Mus musculus similar to proteolipid protein 2 (LOC623453), misc RNA.	87.4935
EG243642	EG243642	PREDICTED: Mus musculus predicted gene, EG243642 (EG243642), mRNA.	87.324
D030022G05Rik	D030022G05RIK		87.0957
Myo1f	MYO1F	Mus musculus myosin IF (Myo1f), mRNA.	87.0424
Ext1	EXT1	Mus musculus exostoses (multiple) 1 (Ext1), mRNA.	86.7722
LOC668573	LOC668573	PREDICTED: Mus musculus similar to ribosomal protein (LOC668573), misc RNA.	86.3855
LOC270152	LOC270152		86.3182
Supt4h2	SUPT4H2	Mus musculus suppressor of Ty 4 homolog 2 (S. cerevisiae) (Supt4h2), mRNA.	86.258
Ltb4r1	LTB4R1	Mus musculus leukotriene B4 receptor 1 (Ltb4r1), mRNA.	86.2399
2810405J23Rik	2810405J23RIK		86.0898
1810013D10Rik	1810013D10RIK	PREDICTED: Mus musculus RIKEN cDNA 1810013D10 gene (1810013D10Rik), mRNA.	85.8623
Ostf1	OSTF1	Mus musculus osteoclast stimulating factor 1 (Ostf1), mRNA.	85.7875
C330049H01Rik	C330049H01RIK		85.5988
Ndufa11	NDUFA11	PREDICTED: Mus musculus NADH dehydrogenase (ubiquinone) 1 alpha subcomplex 11, transcript variant 6 (Ndufa11), mRNA.	85.3922
Drctnnb1a	DRCTNNB1A		85.3034
LOC667582	LOC667582	PREDICTED: Mus musculus similar to EAP30 subunit of ELL complex (LOC667582), misc RNA.	84.9168
Rasa1	RASA1	Mus musculus RAS p21 protein activator 1 (Rasa1), mRNA.	84.7697
F13a1	F13A1	Mus musculus coagulation factor XIII, A1 subunit (F13a1), mRNA.	84.3177
Ipo5	IPO5	Mus musculus importin 5 (Ipo5), mRNA.	84.2491
LOC382092	LOC382092		83.9681
Map2k3	MAP2K3	Mus musculus mitogen activated protein kinase kinase 3 (Map2k3), mRNA.	83.7743
6230415M23Rik	6230415M23RIK		83.7481
LOC100045312	LOC100045312	PREDICTED: Mus musculus similar to ribosomal protein (LOC100045312), mRNA.	83.4018
Rpl24	RPL24	Mus musculus ribosomal protein L24 (Rpl24), mRNA.	83.1212
LOC638301	LOC638301	PREDICTED: Mus musculus similar to interferon activated gene 204 (LOC638301), mRNA.	82.9639
B230312A22Rik	B230312A22RIK	Mus musculus RIKEN cDNA B230312A22 gene (B230312A22Rik), mRNA.	82.459
Cdc42ep2	CDC42EP2	Mus musculus CDC42 effector protein (Rho GTPase binding) 2 (Cdc42ep2), mRNA.	82.4424
LOC100048803	LOC100048803	PREDICTED: Mus musculus hypothetical protein LOC100048803 (LOC100048803), mRNA.	82.3848
5830407P18Rik	5830407P18RIK		82.3149
Ammecr1l	AMMECR1L	Mus musculus AMME chromosomal region gene 1-like (Ammecr1l), mRNA.	82.0237
Gbp1	GBP1	Mus musculus guanylate nucleotide binding protein 1 (Gbp1), mRNA.	82.0159
Plp2	PLP2	Mus musculus proteolipid protein 2 (Plp2), mRNA.	81.9518
5830411I20	5830411I20		81.5877
Parp12	PARP12	Mus musculus poly (ADP-ribose) polymerase family, member 12 (Parp12), mRNA.	81.323
Inhba	INHBA	Mus musculus inhibin beta-A (Inhba), mRNA.	81.2851
Rnaset2	RNASET2	Mus musculus ribonuclease T2 (Rnaset2), transcript variant 2, mRNA.	81.0595
scl0004190.1_3	SCL0004190.1_3		80.987
LOC383712	LOC383712	PREDICTED: Mus musculus similar to putative translation initiation factor A121/Sui1 (LOC383712), mRNA.	80.9171
3110078M01Rik	3110078M01RIK		80.6027
Tagln2	TAGLN2	Mus musculus transgelin 2 (Tagln2), mRNA.	80.5655
Prtn3	PRTN3	Mus musculus proteinase 3 (Prtn3), mRNA.	80.4187
LOC100048554	LOC100048554	PREDICTED: Mus musculus similar to monocyte chemoattractant protein-2 (MCP-2) (LOC100048554), mRNA.	80.1966
B230334I05Rik	B230334I05RIK		80.1945
Cd97	CD97	Mus musculus CD97 antigen (Cd97), mRNA.	80.1305
Ptpn6	PTPN6	Mus musculus protein tyrosine phosphatase, non-receptor type 6 (Ptpn6), transcript variant 2, mRNA.	79.9307
Chi3l3	CHI3L3	Mus musculus chitinase 3-like 3 (Chi3l3), mRNA.	79.8506
LOC234987	LOC234987		79.7818
Irg1	IRG1	PREDICTED: Mus musculus immunoresponsive gene 1 (Irg1), mRNA.	79.4633
E030040L08Rik	E030040L08RIK		78.9905
Aldoa	ALDOA	Mus musculus aldolase 1, A isoform (Aldoa), mRNA.	78.989
Apg5l	APG5L		78.9857
Zbtb7a	ZBTB7A	Mus musculus zinc finger and BTB domain containing 7a (Zbtb7a), mRNA.	78.9836
Myl6	MYL6		78.9186
LOC627985	LOC627985	PREDICTED: Mus musculus hypothetical LOC627985 (LOC627985), mRNA.	78.9009
5330401F18Rik	5330401F18RIK		78.8101
C130045I22Rik	C130045I22RIK		78.637
Mvp	MVP	Mus musculus major vault protein (Mvp), mRNA.	78.6184
Gm2a	GM2A	Mus musculus GM2 ganglioside activator protein (Gm2a), mRNA.	78.612
Pglyrp1	PGLYRP1		78.5217
LOC624083	LOC624083	PREDICTED: Mus musculus similar to RIKEN cDNA 5830484A20 gene (LOC624083), misc RNA.	78.482
Commd5	COMMD5	Mus musculus COMM domain containing 5 (Commd5), mRNA.	78.4542
1810015C04Rik	1810015C04RIK	Mus musculus RIKEN cDNA 1810015C04 gene (1810015C04Rik), transcript variant 2, mRNA.	78.4113
1500032L24Rik	1500032L24RIK	Mus musculus RIKEN cDNA 1500032L24 gene (1500032L24Rik), mRNA.	78.2831
AW228700	AW228700		78.2767
Tmem87a	TMEM87A	Mus musculus transmembrane protein 87A (Tmem87a), mRNA.	78.2417
IGLC2_J00595_Ig_lambda_constant_2_14	IGLC2_J00595_IG_LAMBDA_CONSTANT_2_14		78.1292
5830406C17Rik	5830406C17RIK		78.0829
Carhsp1	CARHSP1	Mus musculus calcium regulated heat stable protein 1 (Carhsp1), mRNA.	77.862
LOC100041137	LOC100041137	PREDICTED: Mus musculus similar to PIRA2 (LOC100041137), misc RNA.	77.8575
1100001G20Rik	1100001G20RIK	Mus musculus RIKEN cDNA 1100001G20 gene (1100001G20Rik), mRNA.	77.8535
Letmd1	LETMD1	Mus musculus LETM1 domain containing 1 (Letmd1), mRNA.	77.7548
Plekhb2	PLEKHB2	Mus musculus pleckstrin homology domain containing, family B (evectins) member 2 (Plekhb2), mRNA.	77.6167
LOC433749	LOC433749	PREDICTED: Mus musculus similar to Rho family GTPase RhoA (LOC433749), mRNA.	77.3199
Palld	PALLD	Mus musculus palladin, cytoskeletal associated protein (Palld), mRNA.	77.2739
Phf20	PHF20	Mus musculus PHD finger protein 20 (Phf20), mRNA. XM_902658 XM_921032 XM_921093 XM_977098 XM_980964 XM_981001 XM_981043 XM_981080 XM_981121 XM_981157	76.7897
ARP2	ARP2		76.5409
3632431M01Rik	3632431M01RIK		76.4189
4833438C02Rik	4833438C02RIK		76.259
6430510M02Rik	6430510M02RIK	Mus musculus RIKEN cDNA 6430510M02 gene (6430510M02Rik), mRNA.	75.7225
Slc2a6	SLC2A6	Mus musculus solute carrier family 2 (facilitated glucose transporter), member 6 (Slc2a6), mRNA.	75.7129
Ncor1	NCOR1	Mus musculus nuclear receptor co-repressor 1 (Ncor1), mRNA.	75.4974
St3gal5	ST3GAL5	Mus musculus ST3 beta-galactoside alpha-2,3-sialyltransferase 5 (St3gal5), transcript variant 2, mRNA.	75.2917
2510006D16Rik	2510006D16RIK	Mus musculus RIKEN cDNA 2510006D16 gene (2510006D16Rik), mRNA.	75.243
Raf1	RAF1	Mus musculus v-raf-leukemia viral oncogene 1 (Raf1), mRNA.	75.0708
E130216C05Rik	E130216C05RIK		74.9687
LOC271505	LOC271505		74.9531
5830427D02Rik	5830427D02RIK		74.7584
Camp	CAMP	Mus musculus cathelicidin antimicrobial peptide (Camp), mRNA.	74.3606
Sh3bgrl3	SH3BGRL3	Mus musculus SH3 domain binding glutamic acid-rich protein-like 3 (Sh3bgrl3), mRNA.	74.2267
Ube1l	UBE1L	Mus musculus ubiquitin-activating enzyme E1-like (Ube1l), mRNA.	73.9947
A130038J17Rik	A130038J17RIK		73.9701
Clec2d	CLEC2D	Mus musculus C-type lectin domain family 2, member d (Clec2d), mRNA.	73.7187
Acp2	ACP2	Mus musculus acid phosphatase 2, lysosomal (Acp2), mRNA.	73.3999
Ifi47	IFI47	Mus musculus interferon gamma inducible protein 47 (Ifi47), mRNA.	73.2762
Iscu	ISCU	Mus musculus IscU iron-sulfur cluster scaffold homolog (E. coli) (Iscu), mRNA.	73.208
A130047F11Rik	A130047F11RIK		73.1979
C920004C08Rik	C920004C08RIK		73.1573
P4hb	P4HB	Mus musculus prolyl 4-hydroxylase, beta polypeptide (P4hb), mRNA.	72.9977
Chkb	CHKB	Mus musculus choline kinase beta (Chkb), mRNA.	72.7749
Havcr2	HAVCR2	Mus musculus hepatitis A virus cellular receptor 2 (Havcr2), mRNA.	72.7045
Hist1h2af	HIST1H2AF	Mus musculus histone cluster 1, H2af (Hist1h2af), mRNA.	72.6566
Rhog	RHOG	Mus musculus ras homolog gene family, member G (Rhog), mRNA.	71.9599
C530027B15Rik	C530027B15RIK		71.7294
AI849286	AI849286		71.2261
Ebi3	EBI3	Mus musculus Epstein-Barr virus induced gene 3 (Ebi3), mRNA.	71.2187
Slamf7	SLAMF7	Mus musculus SLAM family member 7 (Slamf7), mRNA.	71.166
LOC100047759	LOC100047759	PREDICTED: Mus musculus similar to acidic ribosomal phosphoprotein P1, transcript variant 1 (LOC100047759), mRNA.	71.1641
Selplg	SELPLG	Mus musculus selectin, platelet (p-selectin) ligand (Selplg), mRNA.	71.097
Enpp4	ENPP4	Mus musculus ectonucleotide pyrophosphatase/phosphodiesterase 4 (Enpp4), mRNA.	70.8571
Samd4b	SAMD4B	Mus musculus sterile alpha motif domain containing 4B (Samd4b), mRNA.	70.7865
C730046C01Rik	C730046C01RIK		70.5271
AI451557	AI451557	Mus musculus expressed sequence AI451557 (AI451557), mRNA.	70.4739
LOC380927	LOC380927		70.4317
Gpr141	GPR141	Mus musculus G protein-coupled receptor 141 (Gpr141), mRNA.	70.4094
Cyc1	CYC1	Mus musculus cytochrome c-1 (Cyc1), mRNA.	70.261
LOC100048445	LOC100048445	PREDICTED: Mus musculus similar to fau (LOC100048445), mRNA.	70.1434
Abcg1	ABCG1		70.0747
Cxcr4	CXCR4		69.8653
Hexa	HEXA	Mus musculus hexosaminidase A (Hexa), mRNA.	69.8565
1190008K20Rik	1190008K20RIK		69.8254
Nid1	NID1	Mus musculus nidogen 1 (Nid1), mRNA.	69.7775
Bax	BAX	Mus musculus Bcl2-associated X protein (Bax), mRNA.	69.5777
LOC100046953	LOC100046953	PREDICTED: Mus musculus similar to Rab6 interacting protein 1 (LOC100046953), mRNA.	69.5299
Rilpl2	RILPL2	Mus musculus Rab interacting lysosomal protein-like 2 (Rilpl2), mRNA.	69.2309
Dhx58	DHX58	Mus musculus DEXH (Asp-Glu-X-His) box polypeptide 58 (Dhx58), mRNA.	68.8351
Ass1	ASS1	Mus musculus argininosuccinate synthetase 1 (Ass1), mRNA.	68.7727
Hnrpl	HNRPL	Mus musculus heterogeneous nuclear ribonucleoprotein L (Hnrpl), mRNA.	68.3243
Ppap2b	PPAP2B	Mus musculus phosphatidic acid phosphatase type 2B (Ppap2b), mRNA.	68.3129
LOC100039786	LOC100039786	PREDICTED: Mus musculus similar to Ywhaq protein (LOC100039786), mRNA.	68.288
Stard4	STARD4	Mus musculus StAR-related lipid transfer (START) domain containing 4 (Stard4), mRNA.	68.1548
Ndufa10	NDUFA10	Mus musculus NADH dehydrogenase (ubiquinone) 1 alpha subcomplex 10 (Ndufa10), nuclear gene encoding mitochondrial protein, mRNA.	68.0953
Bloc1s1	BLOC1S1	Mus musculus biogenesis of lysosome-related organelles complex-1, subunit 1 (Bloc1s1), mRNA.	67.6959
Rnf130	RNF130	Mus musculus ring finger protein 130 (Rnf130), mRNA.	67.6244
EG408196	EG408196	Mus musculus predicted gene, EG408196 (EG408196), mRNA.	67.4327
Tnpo3	TNPO3	Mus musculus transportin 3 (Tnpo3), mRNA.	67.432
Tfg	TFG	Mus musculus Trk-fused gene (Tfg), mRNA.	67.3747
Ifi27	IFI27	Mus musculus interferon, alpha-inducible protein 27 (Ifi27), mRNA.	67.3337
D16Ertd472e	D16ERTD472E	Mus musculus DNA segment, Chr 16, ERATO Doi 472, expressed (D16Ertd472e), mRNA.	67.002
EG432721	EG432721	PREDICTED: Mus musculus predicted gene, EG432721 (EG432721), mRNA.	66.8727
Rpl18a	RPL18A	Mus musculus Ribosomal protein L18A (Rpl18a), mRNA.	66.7079
Vamp8	VAMP8	Mus musculus vesicle-associated membrane protein 8 (Vamp8), mRNA.	66.6637
6430407L02Rik	6430407L02RIK		66.6325
Angel2	ANGEL2	Mus musculus angel homolog 2 (Drosophila) (Angel2), mRNA.	66.6307
E230029F23Rik	E230029F23RIK		66.5769
Ilkap	ILKAP	Mus musculus integrin-linked kinase-associated serine/threonine phosphatase 2C (Ilkap), mRNA.	66.5391
Klra17	KLRA17	Mus musculus killer cell lectin-like receptor, subfamily A, member 17 (Klra17), mRNA.	66.5318
Irf5	IRF5	Mus musculus interferon regulatory factor 5 (Irf5), mRNA.	66.3624
2010007K12Rik	2010007K12RIK		66.3452
D1Lub1	D1LUB1		66.3147
Ddit3	DDIT3	Mus musculus DNA-damage inducible transcript 3 (Ddit3), mRNA.	66.2522
Scin	SCIN	Mus musculus scinderin (Scin), mRNA.	66.1485
Tlr13	TLR13	Mus musculus toll-like receptor 13 (Tlr13), mRNA.	66.1203
D630048P19Rik	D630048P19RIK		66.0496
Stfa2	STFA2	Mus musculus stefin A2 (Stfa2), mRNA. XM_148531 XM_915403	65.967
A130087I02Rik	A130087I02RIK		65.9607
Rhbdl2	RHBDL2	Mus musculus rhomboid, veinlet-like 2 (Drosophila) (Rhbdl2), mRNA.	65.9307
E430031D18Rik	E430031D18RIK		65.9289
Amica1	AMICA1	Mus musculus adhesion molecule, interacts with CXADR antigen 1 (Amica1), mRNA.	65.9276
2010205O06Rik	2010205O06RIK		65.9014
LOC100043209	LOC100043209	PREDICTED: Mus musculus similar to ribosomal protein L15 (LOC100043209), mRNA.	65.777
Chd1	CHD1		65.7665
LOC641240	LOC641240	PREDICTED: Mus musculus similar to MHC class II antigen beta chain (LOC641240), mRNA.	65.6069
BC059177	BC059177		65.5159
D330001D04Rik	D330001D04RIK		65.4868
Mll1	MLL1	Mus musculus myeloid/lymphoid or mixed-lineage leukemia 1 (Mll1), mRNA.	65.2959
A730021C13Rik	A730021C13RIK		65.2267
B230353O14Rik	B230353O14RIK		65.1997
Gabarap	GABARAP	Mus musculus gamma-aminobutyric acid receptor associated protein (Gabarap), mRNA.	65.088
Ptx3	PTX3		65.082
Psmb4	PSMB4	Mus musculus proteasome (prosome, macropain) subunit, beta type 4 (Psmb4), mRNA.	65.0722
Ear11	EAR11	Mus musculus eosinophil-associated, ribonuclease A family, member 11 (Ear11), mRNA.	64.8805
Arl8a	ARL8A	Mus musculus ADP-ribosylation factor-like 8A (Arl8a), mRNA.	64.8512
Sqstm1	SQSTM1	Mus musculus sequestosome 1 (Sqstm1), mRNA.	64.7717
A130064M08Rik	A130064M08RIK		64.7668
Atp6v1b2	ATP6V1B2	Mus musculus ATPase, H+ transporting, lysosomal V1 subunit B2 (Atp6v1b2), mRNA.	64.6295
6720456B07Rik	6720456B07RIK	Mus musculus RIKEN cDNA 6720456B07 gene (6720456B07Rik), mRNA.	64.6195
LOC100041835	LOC100041835	PREDICTED: Mus musculus similar to H+ ATP synthase (LOC100041835), mRNA.	64.6091
5730528L13Rik	5730528L13RIK	Mus musculus RIKEN cDNA 5730528L13 gene (5730528L13Rik), mRNA.	64.5987
Fcna	FCNA	Mus musculus ficolin A (Fcna), mRNA.	64.5899
A130052D22	A130052D22		64.4027
C430014G13Rik	C430014G13RIK		64.3047
C430014M02Rik	C430014M02RIK		64.2949
C230075M21Rik	C230075M21RIK		64.1677
scl0002007.1_97	SCL0002007.1_97		64.1566
B430109P06Rik	B430109P06RIK		64.1276
Rplp1	RPLP1	Mus musculus ribosomal protein, large, P1 (Rplp1), mRNA.	64.11
Ndrl	NDRL		64.0418
Spg21	SPG21	Mus musculus spastic paraplegia 21 homolog (human) (Spg21), mRNA.	63.9922
Ctsk	CTSK	Mus musculus cathepsin K (Ctsk), mRNA.	63.8337
Slc24a6	SLC24A6	Mus musculus solute carrier family 24 (sodium/potassium/calcium exchanger), member 6 (Slc24a6), mRNA.	63.8234
Hist1h2ao	HIST1H2AO	Mus musculus histone cluster 1, H2ao (Hist1h2ao), mRNA.	63.4748
Nfkb1	NFKB1		63.3476
Tagap1	TAGAP1	Mus musculus T-cell activation GTPase activating protein 1 (Tagap1), mRNA.	63.2605
LOC381046	LOC381046		63.2286
Traf1	TRAF1		63.2053
2310036O22Rik	2310036O22RIK	Mus musculus RIKEN cDNA 2310036O22 gene (2310036O22Rik), mRNA.	63.1182
Pcbp2	PCBP2	Mus musculus poly(rC) binding protein 2 (Pcbp2), mRNA.	62.9528
Psmb6	PSMB6	Mus musculus proteasome (prosome, macropain) subunit, beta type 6 (Psmb6), mRNA.	62.693
A530064L23Rik	A530064L23RIK		62.6592
Anxa2	ANXA2	Mus musculus annexin A2 (Anxa2), mRNA.	62.3658
A530050E01Rik	A530050E01RIK		62.2627
1110003P22Rik	1110003P22RIK		62.2203
Ifitm3	IFITM3	Mus musculus interferon induced transmembrane protein 3 (Ifitm3), mRNA.	62.2175
A030011A13Rik	A030011A13RIK		62.1621
Atg16l1	ATG16L1	Mus musculus autophagy-related 16-like 1 (yeast) (Atg16l1), transcript variant b, mRNA.	62.1085
Setd1b	SETD1B	Mus musculus SET domain containing 1B (Setd1b), mRNA.	62.0476
Nod1	NOD1	Mus musculus nucleotide-binding oligomerization domain containing 1 (Nod1), mRNA.	62.0139
LOC100043257	LOC100043257	PREDICTED: Mus musculus similar to RNA binding motif protein 3 (LOC100043257), mRNA.	61.9501
AY761185	AY761185	Mus musculus cDNA sequence AY761185 (AY761185), mRNA.	61.8387
LOC622994	LOC622994	PREDICTED: Mus musculus hypothetical LOC622994 (LOC622994), misc RNA.	61.6726
Serpina3f	SERPINA3F	Mus musculus serine (or cysteine) peptidase inhibitor, clade A, member 3F (Serpina3f), mRNA.	61.5799
Ubg	UBG		61.5623
Casp7	CASP7	Mus musculus caspase 7 (Casp7), mRNA.	61.4902
LOC100047707	LOC100047707	PREDICTED: Mus musculus hypothetical protein LOC100047707 (LOC100047707), mRNA.	61.3197
Map3k11	MAP3K11	Mus musculus mitogen-activated protein kinase kinase kinase 11 (Map3k11), mRNA.	61.2351
Rbm45	RBM45	Mus musculus RNA binding motif protein 45 (Rbm45), mRNA.	61.2276
LOC231368	LOC231368	PREDICTED: Mus musculus similar to 60S acidic ribosomal protein P0 (L10E) (LOC231368), mRNA.	61.1584
2610103N14Rik	2610103N14RIK		61.0046
4933411D12Rik	4933411D12RIK		60.7974
Gm1821	GM1821	Mus musculus gene model 1821, (NCBI) (Gm1821) on chromosome 14. XM_899826	60.7443
5830431I15Rik	5830431I15RIK		60.6243
Il1r2	IL1R2	Mus musculus interleukin 1 receptor, type II (Il1r2), mRNA.	60.3431
Ctsz	CTSZ	Mus musculus cathepsin Z (Ctsz), mRNA.	60.3379
9330188B09Rik	9330188B09RIK		60.3168
Ndufs3	NDUFS3	Mus musculus NADH dehydrogenase (ubiquinone) Fe-S protein 3 (Ndufs3), mRNA.	60.2402
Igh-6	IGH-6		60.197
Ttc28	TTC28	PREDICTED: Mus musculus tetratricopeptide repeat domain 28 (Ttc28), mRNA.	60.089
LOC100039607	LOC100039607	PREDICTED: Mus musculus hypothetical protein LOC100039607 (LOC100039607), mRNA.	60.0591
Ccl3	CCL3	Mus musculus chemokine (C-C motif) ligand 3 (Ccl3), mRNA.	60.0135
Lamp1	LAMP1	Mus musculus lysosomal-associated membrane protein 1 (Lamp1), mRNA.	60.0037
2500004H21Rik	2500004H21RIK		59.9446
Dnajb11	DNAJB11		59.8402
Gapvd1	GAPVD1	Mus musculus GTPase activating protein and VPS9 domains 1 (Gapvd1), mRNA.	59.762
LOC100046056	LOC100046056	PREDICTED: Mus musculus similar to Pre-B-cell leukemia transcription factor interacting protein 1 (LOC100046056), mRNA.	59.7189
Tceb3	TCEB3	Mus musculus transcription elongation factor B (SIII), polypeptide 3 (Tceb3), mRNA.	59.584
Polr2d	POLR2D	Mus musculus polymerase (RNA) II (DNA directed) polypeptide D (Polr2d), transcript variant 1, mRNA.	59.5346
A830092P18Rik	A830092P18RIK		59.3937
Sorl1	SORL1	Mus musculus sortilin-related receptor, LDLR class A repeats-containing (Sorl1), mRNA.	59.29
1110001P04Rik	1110001P04RIK		59.2486
Uqcrc1	UQCRC1	Mus musculus ubiquinol-cytochrome c reductase core protein 1 (Uqcrc1), mRNA.	59.2362
Mfap3	MFAP3	Mus musculus microfibrillar-associated protein 3 (Mfap3), transcript variant 1, mRNA.	58.9286
Tshz1	TSHZ1	Mus musculus teashirt zinc finger family member 1 (Tshz1), mRNA.	58.708
Dag1	DAG1	Mus musculus dystroglycan 1 (Dag1), mRNA.	58.7065
Cd84	CD84		58.4851
Mknk2	MKNK2	Mus musculus MAP kinase-interacting serine/threonine kinase 2 (Mknk2), mRNA.	58.4412
Ubb	UBB	Mus musculus ubiquitin B (Ubb), mRNA.	58.4344
Cenpt	CENPT	Mus musculus centromere protein T (Cenpt), mRNA.	58.3661
Akr1c18	AKR1C18	Mus musculus aldo-keto reductase family 1, member C18 (Akr1c18), mRNA.	58.2854
5830411K21Rik	5830411K21RIK		58.2646
Oxct1	OXCT1	Mus musculus 3-oxoacid CoA transferase 1 (Oxct1), mRNA.	58.1653
2010015P12Rik	2010015P12RIK		58.1326
B430201A12Rik	B430201A12RIK	PREDICTED: Mus musculus RIKEN cDNA B430201A12 gene (B430201A12Rik), mRNA.	58.0401
2810432D09Rik	2810432D09RIK	Mus musculus RIKEN cDNA 2810432D09 gene (2810432D09Rik), mRNA.	57.667
Nupr1	NUPR1	Mus musculus nuclear protein 1 (Nupr1), mRNA.	57.6503
B130008O17Rik	B130008O17RIK		57.5418
Purb	PURB	Mus musculus purine rich element binding protein B (Purb), mRNA.	57.4485
Ear4	EAR4	Mus musculus eosinophil-associated, ribonuclease A family, member 4 (Ear4), mRNA.	57.3537
Eraf	ERAF	Mus musculus erythroid associated factor (Eraf), mRNA.	57.0433
Zfp707	ZFP707	Mus musculus zinc finger protein 707 (Zfp707), mRNA.	56.8893
LOC100046905	LOC100046905	PREDICTED: Mus musculus hypothetical protein LOC100046905 (LOC100046905), mRNA.	56.8
EG666756	EG666756	PREDICTED: Mus musculus predicted gene, EG666756 (EG666756), misc RNA.	56.5279
LOC665250	LOC665250	PREDICTED: Mus musculus similar to RNA polymerase II transcription factor SIII p18 subunit (LOC665250), misc RNA.	56.4757
A130099L09Rik	A130099L09RIK		56.4361
Spata13	SPATA13		56.4134
Catnb	CATNB		56.3894
LOC623466	LOC623466	PREDICTED: Mus musculus similar to MGC27348 protein (LOC623466), misc RNA.	56.3415
Clec4e	CLEC4E	Mus musculus C-type lectin domain family 4, member e (Clec4e), mRNA.	56.3111
2310008M10Rik	2310008M10RIK	Mus musculus RIKEN cDNA 2310008M10 gene (2310008M10Rik), mRNA.	56.2931
Alox5ap	ALOX5AP		56.0553
Cd70	CD70	Mus musculus CD70 antigen (Cd70), mRNA.	55.9813
2810454F19Rik	2810454F19RIK		55.9057
Trim25	TRIM25	Mus musculus tripartite motif protein 25 (Trim25), mRNA.	55.8298
LOC381629	LOC381629		55.8246
Trp53inp2	TRP53INP2	Mus musculus transformation related protein 53 inducible nuclear protein 2 (Trp53inp2), mRNA.	55.6966
Ehd1	EHD1	Mus musculus EH-domain containing 1 (Ehd1), mRNA.	55.6126
Arf2	ARF2	Mus musculus ADP-ribosylation factor 2 (Arf2), mRNA.	55.4938
6720470G16Rik	6720470G16RIK		55.309
Gadd45b	GADD45B	Mus musculus growth arrest and DNA-damage-inducible 45 beta (Gadd45b), mRNA.	55.176
Cd68	CD68	Mus musculus CD68 antigen (Cd68), mRNA.	54.9216
Fdps	FDPS		54.7062
Dnajc5	DNAJC5		54.5635
Scly	SCLY	Mus musculus selenocysteine lyase (Scly), mRNA.	54.5491
Psmd1	PSMD1	Mus musculus proteasome (prosome, macropain) 26S subunit, non-ATPase, 1 (Psmd1), mRNA.	54.4764
Dctn5	DCTN5	Mus musculus dynactin 5 (Dctn5), mRNA.	54.4499
Plekhm2	PLEKHM2	PREDICTED: Mus musculus pleckstrin homology domain containing, family M (with RUN domain) member 2, transcript variant 7 (Plekhm2), mRNA.	54.3694
2310005L22Rik	2310005L22RIK		54.3605
E230020D15Rik	E230020D15RIK		54.2436
C4a	C4A	Mus musculus complement component 4A (Rodgers blood group) (C4a), mRNA.	54.177
2310047C21Rik	2310047C21RIK		54.1653
LOC654842	LOC654842	Mus musculus hypothetical protein LOC654842 (LOC654842), mRNA.	54.1352
LOC635815	LOC635815	PREDICTED: Mus musculus similar to Ig kappa chain V-V region L6 precursor (LOC635815), mRNA.	54.1195
Gpr84	GPR84	Mus musculus G protein-coupled receptor 84 (Gpr84), mRNA.	54.0107
Prkcb1	PRKCB1	Mus musculus protein kinase C, beta 1 (Prkcb1), mRNA.	53.8641
Cdk2ap2	CDK2AP2	Mus musculus CDK2-associated protein 2 (Cdk2ap2), mRNA.	53.8194
Ihpk1	IHPK1	Mus musculus inositol hexaphosphate kinase 1 (Ihpk1), mRNA.	53.7966
Trappc4	TRAPPC4	Mus musculus trafficking protein particle complex 4 (Trappc4), mRNA.	53.6805
Gna13	GNA13		53.6715
C330006D17Rik	C330006D17RIK		53.6572
D230017C05Rik	D230017C05RIK		53.4742
OTTMUSG00000016644	OTTMUSG00000016644	PREDICTED: Mus musculus predicted gene, OTTMUSG00000016644 (OTTMUSG00000016644), mRNA.	53.4683
LOC626309	LOC626309	PREDICTED: Mus musculus similar to mortality factor 4 like 1 (LOC626309), misc RNA.	53.4152
Ppp1r10	PPP1R10	Mus musculus protein phosphatase 1, regulatory subunit 10 (Ppp1r10), mRNA.	53.367
Napsa	NAPSA	Mus musculus napsin A aspartic peptidase (Napsa), mRNA.	53.3178
5530401J07Rik	5530401J07RIK		53.3128
Psmc1	PSMC1		53.2377
Irak2	IRAK2	Mus musculus interleukin-1 receptor-associated kinase 2 (Irak2), mRNA.	53.2071
B230363H02Rik	B230363H02RIK		53.1823
Mapkapk3	MAPKAPK3		53.1204
Tnip1	TNIP1	Mus musculus TNFAIP3 interacting protein 1 (Tnip1), mRNA.	53.1153
Gp49a	GP49A		53.1133
4832404P21Rik	4832404P21RIK		53.0745
5033414D02Rik	5033414D02RIK	Mus musculus RIKEN cDNA 5033414D02 gene (5033414D02Rik), mRNA.	53.03
Psme1	PSME1	Mus musculus proteasome (prosome, macropain) 28 subunit, alpha (Psme1), mRNA.	52.9665
LOC100045567	LOC100045567	PREDICTED: Mus musculus similar to purine nucleoside phosphorylase (LOC100045567), mRNA.	52.9316
Hist1h2ai	HIST1H2AI	Mus musculus histone cluster 1, H2ai (Hist1h2ai), mRNA.	52.8855
Glt25d1	GLT25D1	Mus musculus glycosyltransferase 25 domain containing 1 (Glt25d1), mRNA.	52.7971
Rps9	RPS9	Mus musculus ribosomal protein S9 (Rps9), mRNA.	52.7779
Hist1h2be	HIST1H2BE	Mus musculus histone cluster 1, H2be (Hist1h2be), mRNA.	52.6212
8030404L10Rik	8030404L10RIK		52.5303
Reep3	REEP3	Mus musculus receptor accessory protein 3 (Reep3), mRNA.	52.4595
EG216185	EG216185	PREDICTED: Mus musculus predicted gene, EG216185 (EG216185), mRNA.	52.3681
H2-Q5	H2-Q5	Mus musculus histocompatibility 2, Q region locus 5 (H2-Q5), mRNA.	52.3237
BC006779	BC006779	Mus musculus cDNA sequence BC006779 (BC006779), mRNA. XM_001001098 XM_001003843 XM_001003848 XM_001003853 XM_001003857 XM_994341 XM_994355 XM_994381 XM_994398	52.1856
Dedd2	DEDD2	Mus musculus death effector domain-containing DNA binding protein 2 (Dedd2), mRNA.	52.0153
Serping1	SERPING1	Mus musculus serine (or cysteine) peptidase inhibitor, clade G, member 1 (Serping1), mRNA.	51.9838
C2ta	C2TA		51.98
scl0002975.1_346	SCL0002975.1_346		51.9528
Rbm43	RBM43	Mus musculus RNA binding motif protein 43 (Rbm43), mRNA.	51.9115
Atp6v0e	ATP6V0E	Mus musculus ATPase, H+ transporting, lysosomal V0 subunit E (Atp6v0e), mRNA.	51.8893
Mark2	MARK2	Mus musculus MAP/microtubule affinity-regulating kinase 2 (Mark2), transcript variant 1, mRNA.	51.8817
Golga5	GOLGA5	Mus musculus golgi autoantigen, golgin subfamily a, 5 (Golga5), mRNA.	51.8279
Ahnak2	AHNAK2	Mus musculus AHNAK nucleoprotein 2 (Ahnak2), mRNA.	51.7733
A230061N24Rik	A230061N24RIK		51.7341
A230106J09Rik	A230106J09RIK		51.6107
A430023D23Rik	A430023D23RIK		51.5727
LOC384710	LOC384710	PREDICTED: Mus musculus similar to 60S acidic ribosomal protein P0 (L10E) (LOC384710), mRNA.	51.5588
Osbpl3	OSBPL3	Mus musculus oxysterol binding protein-like 3 (Osbpl3), mRNA.	51.5232
Cd8b	CD8B		51.4914
Tmem110	TMEM110	Mus musculus transmembrane protein 110 (Tmem110), mRNA.	51.4716
Ccdc56	CCDC56	Mus musculus coiled-coil domain containing 56 (Ccdc56), mRNA.	51.325
Il10rb	IL10RB		51.2223
BC003266	BC003266	Mus musculus cDNA sequence BC003266 (BC003266), mRNA.	51.1831
Xpo6	XPO6	Mus musculus exportin 6 (Xpo6), mRNA.	50.9121
Sdf2	SDF2	Mus musculus stromal cell derived factor 2 (Sdf2), mRNA.	50.8934
Il10	IL10	Mus musculus interleukin 10 (Il10), mRNA.	50.8933
Defcr-rs7	DEFCR-RS7	Mus musculus defensin related cryptdin, related sequence 7 (Defcr-rs7), mRNA.	50.7354
Zhx2	ZHX2	Mus musculus zinc fingers and homeoboxes 2 (Zhx2), mRNA.	50.7308
BC022687	BC022687	Mus musculus cDNA sequence BC022687 (BC022687), mRNA.	50.618
Dph2l1	DPH2L1		50.543
Ifnar2	IFNAR2	Mus musculus interferon (alpha and beta) receptor 2 (Ifnar2), mRNA.	50.5362
Uba2	UBA2	Mus musculus ubiquitin-like modifier activating enzyme 2 (Uba2), mRNA.	50.4909
Ephx2	EPHX2	Mus musculus epoxide hydrolase 2, cytoplasmic (Ephx2), mRNA.	50.3425
4631423B10Rik	4631423B10RIK		50.2994
S100a11	S100A11	Mus musculus S100 calcium binding protein A11 (calgizzarin) (S100a11), mRNA.	50.2327
BC051142	BC051142	Mus musculus cDNA sequence BC051142 (BC051142), mRNA.	50.2243
D130084E01Rik	D130084E01RIK		50.1971
2310014H01Rik	2310014H01RIK	PREDICTED: Mus musculus RIKEN cDNA 2310014H01 gene, transcript variant 3 (2310014H01Rik), mRNA.	50.1596
Rell1	RELL1	Mus musculus RELT-like 1 (Rell1), mRNA.	50.1291
H47	H47	Mus musculus histocompatibility 47 (H47), mRNA.	50.054
B230386D16Rik	B230386D16RIK		50.0347
EG666231	EG666231	PREDICTED: Mus musculus predicted gene, EG666231 (EG666231), misc RNA.	50.0076
D8Ertd738e	D8ERTD738E	Mus musculus DNA segment, Chr 8, ERATO Doi 738, expressed (D8Ertd738e), mRNA.	49.9129
1100001J08Rik	1100001J08RIK		49.9064
Arpc1b	ARPC1B	Mus musculus actin related protein 2/3 complex, subunit 1B (Arpc1b), mRNA.	49.871
Aif1	AIF1	Mus musculus allograft inflammatory factor 1 (Aif1), mRNA.	49.8627
Gdf15	GDF15	Mus musculus growth differentiation factor 15 (Gdf15), mRNA.	49.4985
Ankrd49	ANKRD49	Mus musculus ankyrin repeat domain 49 (Ankrd49), mRNA.	49.4829
Trpv2	TRPV2	Mus musculus transient receptor potential cation channel, subfamily V, member 2 (Trpv2), mRNA.	49.198
3110043O21Rik	3110043O21RIK	Mus musculus RIKEN cDNA 3110043O21 gene (3110043O21Rik), mRNA.	49.0863
LOC230253	LOC230253		49.0305
D19Wsu162e	D19WSU162E	Mus musculus DNA segment, Chr 19, Wayne State University 162, expressed (D19Wsu162e), mRNA.	48.9318
6430562A12Rik	6430562A12RIK		48.9076
Smox	SMOX	Mus musculus spermine oxidase (Smox), mRNA.	48.9029
Necap2	NECAP2	Mus musculus NECAP endocytosis associated 2 (Necap2), mRNA.	48.811
Hp	HP	Mus musculus haptoglobin (Hp), mRNA.	48.7989
Daxx	DAXX	Mus musculus Fas death domain-associated protein (Daxx), mRNA.	48.7955
LOC675377	LOC675377	PREDICTED: Mus musculus similar to Ribosomal protein L8 (LOC675377), misc RNA.	48.7324
Sirt2	SIRT2	Mus musculus sirtuin 2 (silent mating type information regulation 2, homolog) 2 (S. cerevisiae) (Sirt2), mRNA.	48.7177
Kcnn4	KCNN4	Mus musculus potassium intermediate/small conductance calcium-activated channel, subfamily N, member 4 (Kcnn4), mRNA.	48.6905
Nab1	NAB1		48.6413
Abcc1a	ABCC1A		48.5366
EG630499	EG630499	Mus musculus predicted gene, EG630499 (EG630499), mRNA.	48.2837
A130084P08Rik	A130084P08RIK		48.1872
Hsbp1	HSBP1	Mus musculus heat shock factor binding protein 1 (Hsbp1), mRNA.	48.1671
2010001M09Rik	2010001M09RIK	Mus musculus RIKEN cDNA 2010001M09 gene (2010001M09Rik), mRNA.	48.1596
Btg1	BTG1	Mus musculus B-cell translocation gene 1, anti-proliferative (Btg1), mRNA.	48.1545
Sftpd	SFTPD	Mus musculus surfactant associated protein D (Sftpd), mRNA.	47.9191
6030400N17Rik	6030400N17RIK		47.8246
Pcbp1	PCBP1	Mus musculus poly(rC) binding protein 1 (Pcbp1), mRNA.	47.8226
Snrpf	SNRPF	PREDICTED: Mus musculus small nuclear ribonucleoprotein polypeptide F (Snrpf), mRNA.	47.7474
Axl	AXL		47.6922
Mmp25	MMP25	Mus musculus matrix metallopeptidase 25 (Mmp25), mRNA.	47.6641
LOC100048483	LOC100048483	PREDICTED: Mus musculus similar to cytochrome c oxidase subunit VIII (LOC100048483), mRNA.	47.6232
Stard3nl	STARD3NL	Mus musculus STARD3 N-terminal like (Stard3nl), mRNA.	47.4789
H2-DMa	H2-DMA	Mus musculus histocompatibility 2, class II, locus DMa (H2-DMa), mRNA.	47.3825
Ifi30	IFI30	Mus musculus interferon gamma inducible protein 30 (Ifi30), mRNA.	47.358
LOC632667	LOC632667	PREDICTED: Mus musculus similar to PNG protein (LOC632667), mRNA.	47.3157
A130053G17Rik	A130053G17RIK		47.286
Eps15	EPS15	Mus musculus epidermal growth factor receptor pathway substrate 15 (Eps15), mRNA.	47.2658
Tmem49	TMEM49	Mus musculus transmembrane protein 49 (Tmem49), mRNA.	47.213
1810037I17Rik	1810037I17RIK	Mus musculus RIKEN cDNA 1810037I17 gene (1810037I17Rik), mRNA.	47.0993
Birc1cl	BIRC1CL		47.0902
2900011L18Rik	2900011L18RIK		47.0618
Clasp1	CLASP1	PREDICTED: Mus musculus CLIP associating protein 1, transcript variant 21 (Clasp1), mRNA.	46.9761
8430403J19Rik	8430403J19RIK		46.9605
Gabarapl1	GABARAPL1	Mus musculus gamma-aminobutyric acid (GABA(A)) receptor-associated protein-like 1 (Gabarapl1), mRNA.	46.7685
Ccr7	CCR7	Mus musculus chemokine (C-C motif) receptor 7 (Ccr7), mRNA.	46.7661
2810484G07Rik	2810484G07RIK		46.7659
A530093H06Rik	A530093H06RIK		46.7572
Rhov	RHOV	Mus musculus ras homolog gene family, member V (Rhov), mRNA.	46.5392
Smcx	SMCX		46.488
Dennd3	DENND3	Mus musculus DENN/MADD domain containing 3 (Dennd3), mRNA.	46.4787
C130079K02Rik	C130079K02RIK		46.4249
9030216K14Rik	9030216K14RIK		46.4172
Arhgap22	ARHGAP22	Mus musculus Rho GTPase activating protein 22 (Arhgap22), mRNA.	46.4037
LOC100044395	LOC100044395	PREDICTED: Mus musculus similar to RNA binding protein gene with multiple splicing (LOC100044395), mRNA.	46.341
6030458C11Rik	6030458C11RIK		46.2618
Fabp3	FABP3	Mus musculus fatty acid binding protein 3, muscle and heart (Fabp3), mRNA.	46.2309
LOC219049	LOC219049		46.1896
Znrf1	ZNRF1	Mus musculus zinc and ring finger 1 (Znrf1), mRNA.	46.0799
Crcp	CRCP	Mus musculus calcitonin gene-related peptide-receptor component protein (Crcp), mRNA.	46.0718
2410006H16Rik	2410006H16RIK	PREDICTED: Mus musculus RIKEN cDNA 2410006H16 gene (2410006H16Rik), mRNA.	46.0607
9830134K01Rik	9830134K01RIK		46.0549
1110008P14Rik	1110008P14RIK	Mus musculus RIKEN cDNA 1110008P14 gene (1110008P14Rik), mRNA.	46.0085
2010309L07Rik	2010309L07RIK		45.9957
Mvd	MVD	Mus musculus mevalonate (diphospho) decarboxylase (Mvd), mRNA.	45.9692
3632413B07Rik	3632413B07RIK		45.8059
Spsb4	SPSB4	Mus musculus splA/ryanodine receptor domain and SOCS box containing 4 (Spsb4), mRNA.	45.7639
A730094H17Rik	A730094H17RIK		45.7453
Mscp	MSCP		45.6735
Plk2	PLK2	Mus musculus polo-like kinase 2 (Drosophila) (Plk2), mRNA.	45.5664
Ssr2	SSR2	Mus musculus signal sequence receptor, beta (Ssr2), mRNA.	45.5638
Hsd17b12	HSD17B12	Mus musculus hydroxysteroid (17-beta) dehydrogenase 12 (Hsd17b12), mRNA.	45.4932
Pfn1	PFN1	Mus musculus profilin 1 (Pfn1), mRNA.	45.3601
Acta2	ACTA2		45.3566
D130051G04Rik	D130051G04RIK		45.3161
Cnr2	CNR2		45.2938
Slc29a3	SLC29A3	Mus musculus solute carrier family 29 (nucleoside transporters), member 3 (Slc29a3), mRNA.	45.2694
Sumo2	SUMO2	Mus musculus SMT3 suppressor of mif two 3 homolog 2 (yeast) (Sumo2), mRNA.	45.1822
C230066H01Rik	C230066H01RIK		45.0807
Setd8	SETD8	Mus musculus SET domain containing (lysine methyltransferase) 8 (Setd8), mRNA.	45.0495
Cdc42ep4	CDC42EP4	Mus musculus CDC42 effector protein (Rho GTPase binding) 4 (Cdc42ep4), mRNA.	44.991
1700060C20Rik	1700060C20RIK		44.82
Insl6	INSL6	Mus musculus insulin-like 6 (Insl6), mRNA.	44.7073
Snrpd2	SNRPD2	Mus musculus small nuclear ribonucleoprotein D2 (Snrpd2), mRNA.	44.6269
Xdh	XDH	Mus musculus xanthine dehydrogenase (Xdh), mRNA.	44.6259
Nfix	NFIX	Mus musculus nuclear factor I/X (Nfix), transcript variant 2, mRNA. XM_921228 XM_921240 XM_921250 XM_921261 XM_921270 XM_921288 XM_921293 XM_921299 XM_921300 XM_921307	44.5429
Ubl7	UBL7	Mus musculus ubiquitin-like 7 (bone marrow stromal cell-derived) (Ubl7), mRNA.	44.4787
LOC654467	LOC654467	Mus musculus heterogeneous nuclear ribonucleoprotein A1 pseudogene (LOC654467) on chromosome 9.	44.3603
A930002F06Rik	A930002F06RIK		44.3483
LOC277856	LOC277856		44.3368
Josd1	JOSD1	Mus musculus Josephin domain containing 1 (Josd1), mRNA.	44.3321
Cox6b1	COX6B1	Mus musculus cytochrome c oxidase, subunit VIb polypeptide 1 (Cox6b1), mRNA.	44.303
B230345P09Rik	B230345P09RIK		44.2163
Dync1h1	DYNC1H1	Mus musculus dynein cytoplasmic 1 heavy chain 1 (Dync1h1), mRNA.	44.2106
LOC269251	LOC269251		44.0808
5930437C20Rik	5930437C20RIK		44.0523
Gnai2	GNAI2	Mus musculus guanine nucleotide binding protein, alpha inhibiting 2 (Gnai2), mRNA.	44.0015
LOC380707	LOC380707		43.937
4933412E12Rik	4933412E12RIK		43.9338
Ccdc86	CCDC86	Mus musculus coiled-coil domain containing 86 (Ccdc86), mRNA.	43.8701
Glrx	GLRX	Mus musculus glutaredoxin (Glrx), mRNA.	43.7328
Noc2l	NOC2L	Mus musculus nucleolar complex associated 2 homolog (S. cerevisiae) (Noc2l), mRNA.	43.6201
0610009J05Rik	0610009J05RIK		43.5354
A830055I09Rik	A830055I09RIK		43.5234
2310004I24Rik	2310004I24RIK	Mus musculus RIKEN cDNA 2310004I24 gene (2310004I24Rik), mRNA.	43.5134
Slc31a2	SLC31A2		43.499
9630032J03Rik	9630032J03RIK		43.4929
Gpr109a	GPR109A	Mus musculus G protein-coupled receptor 109A (Gpr109a), mRNA.	43.4853
BC106179	BC106179	PREDICTED: Mus musculus cDNA sequence BC106179 (BC106179), misc RNA.	43.4049
Rps16	RPS16	Mus musculus ribosomal protein S16 (Rps16), mRNA.	43.2637
A730023M06Rik	A730023M06RIK		43.1385
Ccl17	CCL17	Mus musculus chemokine (C-C motif) ligand 17 (Ccl17), mRNA.	43.0935
Odz4	ODZ4	Mus musculus odd Oz/ten-m homolog 4 (Drosophila) (Odz4), mRNA.	43.0913
Ly6d	LY6D	Mus musculus lymphocyte antigen 6 complex, locus D (Ly6d), mRNA.	42.9794
4933432B13Rik	4933432B13RIK		42.9666
Rras	RRAS	Mus musculus Harvey rat sarcoma oncogene, subgroup R (Rras), mRNA.	42.9418
AB041568	AB041568		42.9023
Xist	XIST	Mus musculus inactive X specific transcripts (Xist) on chromosome X.	42.8496
Cd274	CD274	Mus musculus CD274 antigen (Cd274), mRNA.	42.8479
Snx6	SNX6	Mus musculus sorting nexin 6 (Snx6), mRNA.	42.8269
Kras	KRAS	Mus musculus v-Ki-ras2 Kirsten rat sarcoma viral oncogene homolog (Kras), mRNA.	42.8109
LOC100046898	LOC100046898	PREDICTED: Mus musculus similar to Cell division cycle 34 homolog (S. cerevisiae) (LOC100046898), mRNA.	42.8083
Akna	AKNA	Mus musculus AT-hook transcription factor (Akna), mRNA.	42.7952
LOC270037	LOC270037		42.7655
Arid3b	ARID3B	Mus musculus AT rich interactive domain 3B (Bright like) (Arid3b), mRNA.	42.7523
Nipbl	NIPBL	Mus musculus Nipped-B homolog (Drosophila) (Nipbl), transcript variant A, mRNA.	42.6865
Il28ra	IL28RA	Mus musculus interleukin 28 receptor alpha (Il28ra), mRNA.	42.5724
Tnrc6a	TNRC6A	Mus musculus trinucleotide repeat containing 6a (Tnrc6a), mRNA.	42.5718
Slc22a4	SLC22A4	Mus musculus solute carrier family 22 (organic cation transporter), member 4 (Slc22a4), mRNA.	42.438
Ubl5	UBL5	Mus musculus ubiquitin-like 5 (Ubl5), mRNA.	42.3631
Lgmn	LGMN	Mus musculus legumain (Lgmn), mRNA.	42.3071
Ypel5	YPEL5	Mus musculus yippee-like 5 (Drosophila) (Ypel5), mRNA.	42.237
Eif4ebp2	EIF4EBP2	Mus musculus eukaryotic translation initiation factor 4E binding protein 2 (Eif4ebp2), mRNA.	42.0574
LOC100046343	LOC100046343	PREDICTED: Mus musculus similar to CCR4-NOT transcription complex, subunit 6 (LOC100046343), mRNA.	42.0043
Med27	MED27	Mus musculus mediator complex subunit 27 (Med27), mRNA.	41.977
2810402K13Rik	2810402K13RIK		41.8718
4931406P16Rik	4931406P16RIK	Mus musculus RIKEN cDNA 4931406P16 gene (4931406P16Rik), mRNA.	41.8704
LOC100044294	LOC100044294	PREDICTED: Mus musculus hypothetical protein LOC100044294 (LOC100044294), mRNA.	41.8611
Ccdc23	CCDC23	Mus musculus coiled-coil domain containing 23 (Ccdc23), transcript variant 1, mRNA.	41.8108
Rpl27	RPL27	Mus musculus ribosomal protein L27 (Rpl27), mRNA.	41.8009
scl0001379.1_70	SCL0001379.1_70		41.7508
A530024C08Rik	A530024C08RIK		41.7454
Tm7sf4	TM7SF4	Mus musculus transmembrane 7 superfamily member 4 (Tm7sf4), mRNA.	41.6983
Rps6ka3	RPS6KA3	Mus musculus ribosomal protein S6 kinase polypeptide 3 (Rps6ka3), mRNA.	41.6856
LOC100041388	LOC100041388	PREDICTED: Mus musculus similar to ORF1 (LOC100041388), mRNA.	41.6707
Prkx	PRKX	Mus musculus protein kinase, X-linked (Prkx), mRNA.	41.6703
Alkbh6	ALKBH6	Mus musculus alkB, alkylation repair homolog 6 (E. coli) (Alkbh6), mRNA.	41.6085
D130077B20Rik	D130077B20RIK		41.5869
Pnpla1	PNPLA1	Mus musculus patatin-like phospholipase domain containing 1 (Pnpla1), mRNA.	41.5341
H2-Eb1	H2-EB1	Mus musculus histocompatibility 2, class II antigen E beta (H2-Eb1), mRNA.	41.5322
Acvr2b	ACVR2B	Mus musculus activin receptor IIB (Acvr2b), mRNA.	41.4513
Cd14	CD14	Mus musculus CD14 antigen (Cd14), mRNA.	41.3164
Slc4a1	SLC4A1	Mus musculus solute carrier family 4 (anion exchanger), member 1 (Slc4a1), mRNA.	41.2948
Bud31	BUD31	Mus musculus BUD31 homolog (yeast) (Bud31), mRNA.	41.2697
Siglec1	SIGLEC1	Mus musculus sialic acid binding Ig-like lectin 1, sialoadhesin (Siglec1), mRNA.	41.2648
5830467E07Rik	5830467E07RIK		41.1252
LOC100045430	LOC100045430	PREDICTED: Mus musculus similar to U1 snRNP-specific protein C (LOC100045430), mRNA.	41.0521
Sphk2	SPHK2	Mus musculus sphingosine kinase 2 (Sphk2), transcript variant 2, mRNA.	41.0496
Dtx3l	DTX3L	Mus musculus deltex 3-like (Drosophila) (Dtx3l), mRNA.	40.9686
1600029O10Rik	1600029O10RIK		40.9632
Tap2	TAP2	Mus musculus transporter 2, ATP-binding cassette, sub-family B (MDR/TAP) (Tap2), mRNA.	40.9483
Ddx41	DDX41	Mus musculus DEAD (Asp-Glu-Ala-Asp) box polypeptide 41 (Ddx41), mRNA.	40.8255
Eif6	EIF6	Mus musculus eukaryotic translation initiation factor 6 (Eif6), mRNA.	40.7977
Clcn7	CLCN7	Mus musculus chloride channel 7 (Clcn7), mRNA.	40.6671
Ndst2	NDST2	Mus musculus N-deacetylase/N-sulfotransferase (heparan glucosaminyl) 2 (Ndst2), mRNA.	40.6405
Cxcl10	CXCL10		40.6388
4833425P12Rik	4833425P12RIK		40.5317
Edg5	EDG5	Mus musculus endothelial differentiation, sphingolipid G-protein-coupled receptor, 5 (Edg5), mRNA.	40.3683
Pou2af1	POU2AF1	Mus musculus POU domain, class 2, associating factor 1 (Pou2af1), mRNA.	40.367
Pde1b	PDE1B	Mus musculus phosphodiesterase 1B, Ca2+-calmodulin dependent (Pde1b), mRNA.	40.3369
LOC386330	LOC386330		40.3363
Bin3	BIN3	Mus musculus bridging integrator 3 (Bin3), mRNA.	40.3197
LOC100046278	LOC100046278	PREDICTED: Mus musculus similar to CRS4C-6 (LOC100046278), mRNA.	40.3176
Cd52	CD52		40.269
Hmha1	HMHA1	Mus musculus histocompatibility (minor) HA-1 (Hmha1), mRNA.	40.2026
1110008F13Rik	1110008F13RIK	Mus musculus RIKEN cDNA 1110008F13 gene (1110008F13Rik), mRNA.	40.0088
Gpd2	GPD2	Mus musculus glycerol phosphate dehydrogenase 2, mitochondrial (Gpd2), nuclear gene encoding mitochondrial protein, mRNA.	39.996
Fxyd5	FXYD5	Mus musculus FXYD domain-containing ion transport regulator 5 (Fxyd5), mRNA.	39.9243
LOC100046650	LOC100046650	PREDICTED: Mus musculus similar to PRELI domain containing 1 (LOC100046650), mRNA.	39.8039
4932441P04Rik	4932441P04RIK		39.7702
Apobec1	APOBEC1	Mus musculus apolipoprotein B editing complex 1 (Apobec1), mRNA.	39.648
C87860	C87860		39.5879
Ehmt2	EHMT2	Mus musculus euchromatic histone lysine N-methyltransferase 2 (Ehmt2), transcript variant long, mRNA.	39.5815
Ms4a8a	MS4A8A	Mus musculus membrane-spanning 4-domains, subfamily A, member 8A (Ms4a8a), mRNA.	39.5542
BC031781	BC031781	Mus musculus cDNA sequence BC031781 (BC031781), mRNA.	39.547
5730427M17Rik	5730427M17RIK		39.4629
Tmem208	TMEM208	Mus musculus transmembrane protein 208 (Tmem208), mRNA.	39.3528
Pdlim7	PDLIM7		39.2434
1110005F07Rik	1110005F07RIK		39.1634
6430573H23Rik	6430573H23RIK		39.1025
Atg16l2	ATG16L2	PREDICTED: Mus musculus autophagy related 16 like 2 (S. cerevisiae), transcript variant 1 (Atg16l2), mRNA.	39.0985
C130067A03Rik	C130067A03RIK		38.9701
D0HXS9928E	D0HXS9928E	Mus musculus DNA segment, human DXS9928E (D0HXS9928E), mRNA.	38.8878
9630044E13Rik	9630044E13RIK		38.8614
ENSMUSG00000074075	ENSMUSG00000074075	PREDICTED: Mus musculus predicted gene, ENSMUSG00000074075 (ENSMUSG00000074075), mRNA.	38.8313
Ubfd1	UBFD1	Mus musculus ubiquitin family domain containing 1 (Ubfd1), mRNA.	38.6864
E430013K19Rik	E430013K19RIK		38.6651
Rabgef1	RABGEF1	Mus musculus RAB guanine nucleotide exchange factor (GEF) 1 (Rabgef1), mRNA.	38.5997
2810017I02Rik	2810017I02RIK		38.5903
Eif2s3x	EIF2S3X	Mus musculus eukaryotic translation initiation factor 2, subunit 3, structural gene X-linked (Eif2s3x), mRNA.	38.5705
Tmem192	TMEM192	Mus musculus transmembrane protein 192 (Tmem192), mRNA.	38.5685
Gas8	GAS8		38.5592
C430014K22Rik	C430014K22RIK		38.5404
C730026O12Rik	C730026O12RIK		38.457
Lrrc8c	LRRC8C	Mus musculus leucine rich repeat containing 8 family, member C (Lrrc8c), mRNA.	38.4113
E2f2	E2F2	Mus musculus E2F transcription factor 2 (E2f2), mRNA.	38.3869
Slc25a37	SLC25A37	Mus musculus solute carrier family 25, member 37 (Slc25a37), nuclear gene encoding mitochondrial protein, mRNA.	38.315
B230387C07Rik	B230387C07RIK		38.3074
Nrp1	NRP1	Mus musculus neuropilin 1 (Nrp1), mRNA.	38.3064
Clcn3	CLCN3	Mus musculus chloride channel 3 (Clcn3), transcript variant a, mRNA.	38.2539
Maf1	MAF1	Mus musculus MAF1 homolog (S. cerevisiae) (Maf1), mRNA.	38.1984
LOC668038	LOC668038	PREDICTED: Mus musculus similar to ribosomal protein (LOC668038), misc RNA.	38.1851
D630022O22Rik	D630022O22RIK		38.0943
Psma4	PSMA4	Mus musculus proteasome (prosome, macropain) subunit, alpha type 4 (Psma4), mRNA.	38.0484
Pfdn2	PFDN2	Mus musculus prefoldin 2 (Pfdn2), mRNA.	37.9727
Frat2	FRAT2	Mus musculus frequently rearranged in advanced T-cell lymphomas 2 (Frat2), mRNA.	37.9688
LOC632684	LOC632684	PREDICTED: Mus musculus hypothetical LOC632684 (LOC632684), misc RNA.	37.9431
Cd93	CD93	Mus musculus CD93 antigen (Cd93), mRNA.	37.8635
Optn	OPTN	Mus musculus optineurin (Optn), mRNA.	37.8306
Foxn3	FOXN3	Mus musculus forkhead box N3 (Foxn3), mRNA.	37.8211
A930004J17Rik	A930004J17RIK		37.7839
LOC223653	LOC223653		37.6629
4933437K13Rik	4933437K13RIK		37.6308
Ndufa7	NDUFA7	Mus musculus NADH dehydrogenase (ubiquinone) 1 alpha subcomplex, 7 (B14.5a) (Ndufa7), mRNA.	37.5889
Grpel1	GRPEL1	Mus musculus GrpE-like 1, mitochondrial (Grpel1), nuclear gene encoding mitochondrial protein, mRNA.	37.5842
Ecm1	ECM1	Mus musculus extracellular matrix protein 1 (Ecm1), mRNA.	37.5355
Sbds	SBDS	Mus musculus Shwachman-Bodian-Diamond syndrome homolog (human) (Sbds), mRNA.	37.447
LOC382163	LOC382163		37.3728
Agpat4	AGPAT4	Mus musculus 1-acylglycerol-3-phosphate O-acyltransferase 4 (lysophosphatidic acid acyltransferase, delta) (Agpat4), mRNA.	37.3136
BC049806	BC049806	Mus musculus cDNA sequence BC049806 (BC049806), mRNA.	37.2978
2310044H10Rik	2310044H10RIK	Mus musculus RIKEN cDNA 2310044H10 gene (2310044H10Rik), mRNA.	37.2662
Rab26	RAB26	PREDICTED: Mus musculus RAB26, member RAS oncogene family, transcript variant 1 (Rab26), mRNA.	37.2624
Plcl2	PLCL2	Mus musculus phospholipase C-like 2 (Plcl2), mRNA.	37.2212
Lypla3	LYPLA3	Mus musculus lysophospholipase 3 (Lypla3), mRNA.	37.2203
BC042423	BC042423		37.1784
D830014E11Rik	D830014E11RIK	Mus musculus RIKEN cDNA D830014E11 gene (D830014E11Rik), mRNA.	37.1618
Dtx1	DTX1	Mus musculus deltex 1 homolog (Drosophila) (Dtx1), mRNA.	37.1347
2610029J22Rik	2610029J22RIK		37.1219
Copz1	COPZ1		37.1052
Ear2	EAR2	Mus musculus eosinophil-associated, ribonuclease A family, member 2 (Ear2), mRNA.	37.058
D10Bwg1364e	D10BWG1364E	Mus musculus DNA segment, Chr 10, Brigham & Women's Genetics 1364 expressed (D10Bwg1364e), mRNA.	37.0501
Smg7	SMG7	Mus musculus Smg-7 homolog, nonsense mediated mRNA decay factor (C. elegans) (Smg7), mRNA.	37.0069
Prmt5	PRMT5	Mus musculus protein arginine N-methyltransferase 5 (Prmt5), mRNA.	36.9506
Bloc1s2	BLOC1S2		36.8783
Incenp	INCENP	Mus musculus inner centromere protein (Incenp), mRNA.	36.8176
LOC100047619	LOC100047619	PREDICTED: Mus musculus similar to solute carrier family 7 (cationic amino acid transporter, y+ system), member 5 (LOC100047619), misc RNA.	36.8047
Fcgr3	FCGR3	Mus musculus Fc receptor, IgG, low affinity III (Fcgr3), mRNA.	36.7978
Hint1	HINT1	Mus musculus histidine triad nucleotide binding protein 1 (Hint1), mRNA.	36.7547
Ssna1	SSNA1	Mus musculus Sjogren's syndrome nuclear autoantigen 1 (Ssna1), mRNA.	36.7134
C630022N07Rik	C630022N07RIK		36.7103
Triobp	TRIOBP		36.6526
Nfam1	NFAM1	Mus musculus Nfat activating molecule with ITAM motif 1 (Nfam1), mRNA.	36.4874
Lyl1	LYL1	Mus musculus lymphoblastomic leukemia (Lyl1), mRNA.	36.4737
Pik3r6	PIK3R6	Mus musculus phosphoinositide-3-kinase, regulatory subunit 6 (Pik3r6), transcript variant 2, mRNA.	36.44
2810403A07Rik	2810403A07RIK		36.4268
2810426P10Rik	2810426P10RIK		36.4121
LOC100046483	LOC100046483	PREDICTED: Mus musculus similar to casein kinase II, alpha prime subunit (LOC100046483), mRNA.	36.3489
D17Wsu104e	D17WSU104E		36.3406
HIP-1	HIP-1		36.2454
Fis1	FIS1	Mus musculus fission 1 (mitochondrial outer membrane) homolog (yeast) (Fis1), mRNA.	36.228
LOC100044190	LOC100044190	PREDICTED: Mus musculus hypothetical protein LOC100044190 (LOC100044190), mRNA.	36.2129
Irf4	IRF4	Mus musculus interferon regulatory factor 4 (Irf4), mRNA.	36.1962
2310007G05Rik	2310007G05RIK		36.1879
Map3k7ip2	MAP3K7IP2	Mus musculus mitogen-activated protein kinase kinase kinase 7 interacting protein 2 (Map3k7ip2), mRNA.	36.1827
LOC674135	LOC674135	PREDICTED: Mus musculus similar to HLA-G protein (LOC674135), misc RNA.	36.1445
Junb	JUNB	Mus musculus Jun-B oncogene (Junb), mRNA.	36.0957
Ubap1	UBAP1		36.0394
Rps6ka4	RPS6KA4	Mus musculus ribosomal protein S6 kinase, polypeptide 4 (Rps6ka4), mRNA.	35.965
Pdlim4	PDLIM4	Mus musculus PDZ and LIM domain 4 (Pdlim4), mRNA.	35.9623
Ttll2	TTLL2	Mus musculus tubulin tyrosine ligase-like family, member 2 (Ttll2), mRNA.	35.9488
Camkk2	CAMKK2	Mus musculus calcium/calmodulin-dependent protein kinase kinase 2, beta (Camkk2), mRNA.	35.8508
Tm6sf1	TM6SF1	Mus musculus transmembrane 6 superfamily member 1 (Tm6sf1), mRNA.	35.8242
D130032I18Rik	D130032I18RIK		35.8022
EG633120	EG633120	PREDICTED: Mus musculus predicted gene, EG633120 (EG633120), misc RNA.	35.7368
Psmb7	PSMB7	Mus musculus proteasome (prosome, macropain) subunit, beta type 7 (Psmb7), mRNA.	35.7317
C630024B01Rik	C630024B01RIK		35.716
Wdr1	WDR1	Mus musculus WD repeat domain 1 (Wdr1), mRNA.	35.6989
LOC386067	LOC386067		35.6864
1700020I22Rik	1700020I22RIK	PREDICTED: Mus musculus RIKEN cDNA 1700020I22 gene (1700020I22Rik), mRNA.	35.6826
Tufm	TUFM	Mus musculus Tu translation elongation factor, mitochondrial (Tufm), nuclear gene encoding mitochondrial protein, mRNA.	35.6752
Slamf9	SLAMF9	Mus musculus SLAM family member 9 (Slamf9), mRNA.	35.5568
Gpr68	GPR68	Mus musculus G protein-coupled receptor 68 (Gpr68), mRNA.	35.4913
Lage3	LAGE3	Mus musculus L antigen family, member 3 (Lage3), mRNA.	35.4602
Pla2g7	PLA2G7	Mus musculus phospholipase A2, group VII (platelet-activating factor acetylhydrolase, plasma) (Pla2g7), mRNA.	35.3714
Ear3	EAR3	Mus musculus eosinophil-associated, ribonuclease A family, member 3 (Ear3), mRNA.	35.3584
Mocos	MOCOS	Mus musculus molybdenum cofactor sulfurase (Mocos), mRNA.	35.315
LOC631302	LOC631302	PREDICTED: Mus musculus similar to Polyglutamine binding protein 1, transcript variant 3 (LOC631302), mRNA.	35.2829
Rab22a	RAB22A	Mus musculus RAB22A, member RAS oncogene family (Rab22a), mRNA.	35.27
Cherp	CHERP	Mus musculus calcium homeostasis endoplasmic reticulum protein (Cherp), mRNA.	35.2565
Wdsub1	WDSUB1	Mus musculus WD repeat, SAM and U-box domain containing 1 (Wdsub1), mRNA.	35.2238
Tmem140	TMEM140	Mus musculus transmembrane protein 140 (Tmem140), mRNA.	35.1144
Unc84a	UNC84A	Mus musculus unc-84 homolog A (C. elegans) (Unc84a), mRNA.	35.0372
Zxda	ZXDA	Mus musculus zinc finger, X-linked, duplicated A (Zxda) on chromosome X.	35.0331
Trem1	TREM1	Mus musculus triggering receptor expressed on myeloid cells 1 (Trem1), mRNA.	34.9879
Cct6a	CCT6A		34.9649
Wbp5	WBP5		34.9381
Dph1	DPH1	Mus musculus DPH1 homolog (S. cerevisiae) (Dph1), mRNA.	34.9223
Flt1	FLT1	Mus musculus FMS-like tyrosine kinase 1 (Flt1), mRNA.	34.8824
Pola2	POLA2	Mus musculus polymerase (DNA directed), alpha 2 (Pola2), mRNA.	34.7726
E530004K11Rik	E530004K11RIK		34.769
2410016F01Rik	2410016F01RIK		34.7
LOC665181	LOC665181	PREDICTED: Mus musculus similar to endothelial differentiation-related factor 1 (LOC665181), mRNA.	34.6802
Plk3	PLK3		34.6481
Ilf2	ILF2	Mus musculus interleukin enhancer binding factor 2 (Ilf2), mRNA.	34.6082
Psmb10	PSMB10	Mus musculus proteasome (prosome, macropain) subunit, beta type 10 (Psmb10), mRNA.	34.5675
D10Wsu52e	D10WSU52E	Mus musculus DNA segment, Chr 10, Wayne State University 52, expressed (D10Wsu52e), mRNA.	34.527
Irf1	IRF1	Mus musculus interferon regulatory factor 1 (Irf1), mRNA.	34.4974
Cc2d1b	CC2D1B	Mus musculus coiled-coil and C2 domain containing 1B (Cc2d1b), mRNA.	34.4917
C130085D15Rik	C130085D15RIK		34.4798
LOC547380	LOC547380	PREDICTED: Mus musculus similar to castor homolog 1, zinc finger (LOC547380), misc RNA.	34.459
2310033P09Rik	2310033P09RIK	Mus musculus RIKEN cDNA 2310033P09 gene (2310033P09Rik), mRNA.	34.3884
Tgfb2	TGFB2	Mus musculus transforming growth factor, beta 2 (Tgfb2), mRNA.	34.3416
6030422A11Rik	6030422A11RIK		34.2711
1810006K21Rik	1810006K21RIK	PREDICTED: Mus musculus RIKEN cDNA 1810006K21 gene (1810006K21Rik), mRNA.	34.1259
Mrpl28	MRPL28	Mus musculus mitochondrial ribosomal protein L28 (Mrpl28), nuclear gene encoding mitochondrial protein, mRNA.	34.0683
2400001E08Rik	2400001E08RIK	Mus musculus RIKEN cDNA 2400001E08 gene (2400001E08Rik), mRNA.	33.9835
Ube3b	UBE3B	Mus musculus ubiquitin protein ligase E3B (Ube3b), mRNA.	33.9834
5430435G22Rik	5430435G22RIK	Mus musculus RIKEN cDNA 5430435G22 gene (5430435G22Rik), mRNA.	33.9744
Ctsd	CTSD	Mus musculus cathepsin D (Ctsd), mRNA.	33.9551
Zc3h18	ZC3H18	Mus musculus zinc finger CCCH-type containing 18 (Zc3h18), transcript variant 1, mRNA.	33.9194
D3Ucla1	D3UCLA1	Mus musculus DNA segment, Chr 3, University of California at Los Angeles 1 (D3Ucla1), mRNA.	33.8824
Sec61a1	SEC61A1	Mus musculus Sec61 alpha 1 subunit (S. cerevisiae) (Sec61a1), mRNA.	33.8147
Ccrl2	CCRL2	Mus musculus chemokine (C-C motif) receptor-like 2 (Ccrl2), mRNA.	33.7192
Tmem51	TMEM51	Mus musculus transmembrane protein 51 (Tmem51), mRNA.	33.6404
LOC100048105	LOC100048105	PREDICTED: Mus musculus similar to Ubc protein, transcript variant 1 (LOC100048105), mRNA.	33.6364
G6pdx	G6PDX	Mus musculus glucose-6-phosphate dehydrogenase X-linked (G6pdx), mRNA.	33.6077
Pold4	POLD4	Mus musculus polymerase (DNA-directed), delta 4 (Pold4), mRNA.	33.5265
Stat2	STAT2	Mus musculus signal transducer and activator of transcription 2 (Stat2), mRNA.	33.5095
Ubl4	UBL4	Mus musculus ubiquitin-like 4 (Ubl4), mRNA.	33.4366
Topors	TOPORS	Mus musculus topoisomerase I binding, arginine/serine-rich (Topors), mRNA.	33.3796
Nucb1	NUCB1	Mus musculus nucleobindin 1 (Nucb1), mRNA.	33.3549
2011-03-02	2011-03-02	Mus musculus membrane-associated ring finger (C3HC4) 2 (March2), mRNA.	33.2884
Glipr1	GLIPR1	Mus musculus GLI pathogenesis-related 1 (glioma) (Glipr1), mRNA.	33.2565
Supt6h	SUPT6H	Mus musculus suppressor of Ty 6 homolog (S. cerevisiae) (Supt6h), mRNA.	33.2533
Schip1	SCHIP1	Mus musculus schwannomin interacting protein 1 (Schip1), mRNA.	33.2011
Btf3	BTF3		33.1925
Tollip	TOLLIP	Mus musculus toll interacting protein (Tollip), mRNA.	33.1465
Ppp1ca	PPP1CA	Mus musculus protein phosphatase 1, catalytic subunit, alpha isoform (Ppp1ca), mRNA.	33.1326
Ars2	ARS2	Mus musculus arsenate resistance protein 2 (Ars2), mRNA.	33.091
Gsdmdc1	GSDMDC1	Mus musculus gasdermin domain containing 1 (Gsdmdc1), mRNA.	33.0527
9930004G02Rik	9930004G02RIK		33.0464
6430628O11Rik	6430628O11RIK		32.9522
Ubqln4	UBQLN4	Mus musculus ubiquilin 4 (Ubqln4), mRNA.	32.8449
scl0001118.1_0	SCL0001118.1_0		32.8128
A730062O07Rik	A730062O07RIK		32.7969
Aim1	AIM1		32.795
2310011G17Rik	2310011G17RIK		32.7715
Parvg	PARVG	Mus musculus parvin, gamma (Parvg), mRNA.	32.7511
C130002K18Rik	C130002K18RIK		32.6783
2010009J12Rik	2010009J12RIK		32.6187
9530055J05Rik	9530055J05RIK		32.587
LOC380623	LOC380623		32.5565
LOC665047	LOC665047	PREDICTED: Mus musculus similar to neuroendocrine differentiation factor (LOC665047), misc RNA.	32.5334
Bcap31	BCAP31	Mus musculus B-cell receptor-associated protein 31 (Bcap31), mRNA.	32.5254
Sap30	SAP30	Mus musculus sin3 associated polypeptide (Sap30), mRNA.	32.5035
8030474H12Rik	8030474H12RIK		32.4837
Dpep2	DPEP2		32.3709
A530006F08Rik	A530006F08RIK		32.2976
Pdrg1	PDRG1	Mus musculus p53 and DNA damage regulated 1 (Pdrg1), mRNA.	32.2731
Cd47	CD47	Mus musculus CD47 antigen (Rh-related antigen, integrin-associated signal transducer) (Cd47), mRNA.	32.242
Ssr3	SSR3	Mus musculus signal sequence receptor, gamma (Ssr3), mRNA.	32.1766
Tmem63a	TMEM63A	Mus musculus transmembrane protein 63a (Tmem63a), mRNA.	32.1315
Slc4a7	SLC4A7		32.1184
1300018I05Rik	1300018I05RIK	Mus musculus RIKEN cDNA 1300018I05 gene (1300018I05Rik), mRNA.	32.0561
Tpm1	TPM1	Mus musculus tropomyosin 1, alpha (Tpm1), mRNA.	31.9917
Phf11	PHF11	Mus musculus PHD finger protein 11 (Phf11), mRNA.	31.9661
Med11	MED11	Mus musculus mediator of RNA polymerase II transcription, subunit 11 homolog (S. cerevisiae) (Med11), mRNA.	31.9616
Asb2	ASB2	Mus musculus ankyrin repeat and SOCS box-containing protein 2 (Asb2), mRNA.	31.9524
Piwil2	PIWIL2	Mus musculus piwi-like homolog 2 (Drosophila) (Piwil2), mRNA.	31.8695
EG665509	EG665509	PREDICTED: Mus musculus predicted gene, EG665509 (EG665509), mRNA.	31.8664
E330014F24Rik	E330014F24RIK		31.8194
Triap1	TRIAP1	Mus musculus TP53 regulated inhibitor of apoptosis 1 (Triap1), mRNA.	31.7524
Adipor1	ADIPOR1	Mus musculus adiponectin receptor 1 (Adipor1), mRNA.	31.7122
Il6ra	IL6RA	Mus musculus interleukin 6 receptor, alpha (Il6ra), mRNA.	31.7046
Atxn2	ATXN2	Mus musculus ataxin 2 (Atxn2), mRNA.	31.6677
Man1a	MAN1A	Mus musculus mannosidase 1, alpha (Man1a), mRNA.	31.6568
LOC100043391	LOC100043391	PREDICTED: Mus musculus similar to QM protein (LOC100043391), mRNA.	31.5067
1600002K03Rik	1600002K03RIK	Mus musculus RIKEN cDNA 1600002K03 gene (1600002K03Rik), mRNA.	31.5008
A630082K20Rik	A630082K20RIK		31.4988
4833412N02Rik	4833412N02RIK		31.4772
Galk1	GALK1	Mus musculus galactokinase 1 (Galk1), mRNA.	31.4487
Brpf1	BRPF1	Mus musculus bromodomain and PHD finger containing, 1 (Brpf1), mRNA.	31.4443
Tmem179b	TMEM179B	Mus musculus transmembrane protein 179B (Tmem179b), mRNA.	31.4408
Samhd1	SAMHD1		31.4308
Ercc1	ERCC1	Mus musculus excision repair cross-complementing rodent repair deficiency, complementation group 1 (Ercc1), mRNA.	31.4193
Stk18	STK18		31.3883
Zc3h7a	ZC3H7A	Mus musculus zinc finger CCCH type containing 7 A (Zc3h7a), mRNA.	31.302
Arf6	ARF6	Mus musculus ADP-ribosylation factor 6 (Arf6), mRNA.	31.2515
Tmem9b	TMEM9B	Mus musculus TMEM9 domain family, member B (Tmem9b), mRNA.	31.1701
Emp3	EMP3	Mus musculus epithelial membrane protein 3 (Emp3), mRNA.	31.1656
Tlr2	TLR2	Mus musculus toll-like receptor 2 (Tlr2), mRNA.	31.1239
Baiap2	BAIAP2	Mus musculus brain-specific angiogenesis inhibitor 1-associated protein 2 (Baiap2), transcript variant 1, mRNA.	30.9692
Gpr107	GPR107	Mus musculus G protein-coupled receptor 107 (Gpr107), mRNA.	30.9474
Phc2	PHC2	Mus musculus polyhomeotic-like 2 (Drosophila) (Phc2), mRNA.	30.9468
LOC381283	LOC381283		30.925
Atxn1	ATXN1	Mus musculus ataxin 1 (Atxn1), mRNA.	30.8605
Saa1	SAA1	Mus musculus serum amyloid A 1 (Saa1), mRNA.	30.7573
4930513E20Rik	4930513E20RIK		30.6338
Vamp3	VAMP3	Mus musculus vesicle-associated membrane protein 3 (Vamp3), mRNA.	30.631
Camta2	CAMTA2	Mus musculus calmodulin binding transcription activator 2 (Camta2), mRNA.	30.6203
Hic2	HIC2	Mus musculus hypermethylated in cancer 2 (Hic2), mRNA.	30.6119
Il4i1	IL4I1	Mus musculus interleukin 4 induced 1 (Il4i1), mRNA.	30.5613
Trex1	TREX1	Mus musculus three prime repair exonuclease 1 (Trex1), transcript variant 2, mRNA.	30.5193
Aftph	AFTPH	Mus musculus aftiphilin (Aftph), mRNA.	30.4436
Emilin2	EMILIN2	Mus musculus elastin microfibril interfacer 2 (Emilin2), mRNA.	30.3932
A930039H18Rik	A930039H18RIK		30.3765
9030016H15Rik	9030016H15RIK		30.337
Bre	BRE	Mus musculus brain and reproductive organ-expressed protein (Bre), transcript variant 1, mRNA.	30.3119
Ndufa12	NDUFA12	Mus musculus NADH dehydrogenase (ubiquinone) 1 alpha subcomplex, 12 (Ndufa12), mRNA.	30.2973
Wipf2	WIPF2	Mus musculus WAS/WASL interacting protein family, member 2 (Wipf2), mRNA.	30.2415
1190002F15Rik	1190002F15RIK		30.2275
Amn	AMN	Mus musculus amnionless (Amn), mRNA.	30.2157
Cst3	CST3	Mus musculus cystatin C (Cst3), mRNA.	30.2026
Lemd2	LEMD2	Mus musculus LEM domain containing 2 (Lemd2), mRNA.	30.2015
1110029L17Rik	1110029L17RIK		30.1598
EG237361	EG237361	PREDICTED: Mus musculus predicted gene, EG237361 (EG237361), mRNA.	30.141
Supt4h1	SUPT4H1	Mus musculus suppressor of Ty 4 homolog 1 (S. cerevisiae) (Supt4h1), mRNA.	30.0447
Mical1	MICAL1	Mus musculus microtubule associated monoxygenase, calponin and LIM domain containing 1 (Mical1), mRNA.	30.0365
Ostm1	OSTM1	Mus musculus osteopetrosis associated transmembrane protein 1 (Ostm1), mRNA.	29.9927
LOC625360	LOC625360	Mus musculus similar to 2-cell-stage, variable group, member 3 (LOC625360), mRNA.	29.977
LOC676389	LOC676389	PREDICTED: Mus musculus similar to Baculoviral IAP repeat-containing protein 1e (Neuronal apoptosis inhibitory protein 5) (LOC676389), misc RNA.	29.9766
Gmfg	GMFG	Mus musculus glia maturation factor, gamma (Gmfg), transcript variant 1, mRNA.	29.9102
Nagk	NAGK		29.9025
Txnl4a	TXNL4A	Mus musculus thioredoxin-like 4A (Txnl4a), transcript variant 2, mRNA.	29.8526
Clip1	CLIP1	Mus musculus CAP-GLY domain containing linker protein 1 (Clip1), mRNA.	29.8252
Ssrp1	SSRP1	Mus musculus structure specific recognition protein 1 (Ssrp1), mRNA.	29.7732
EG665378	EG665378	Mus musculus predicted gene, EG665378 (EG665378), mRNA.	29.744
Tbc1d2b	TBC1D2B	Mus musculus TBC1 domain family, member 2B (Tbc1d2b), mRNA.	29.6793
Ccnd2	CCND2		29.6641
Ascc3	ASCC3	PREDICTED: Mus musculus activating signal cointegrator 1 complex subunit 3, transcript variant 1 (Ascc3), mRNA.	29.5822
4632408O18Rik	4632408O18RIK		29.5665
LOC381219	LOC381219		29.4368
Ptafr	PTAFR		29.4005
Myst2	MYST2	Mus musculus MYST histone acetyltransferase 2 (Myst2), mRNA.	29.3605
Lmbr1l	LMBR1L	Mus musculus limb region 1 like (Lmbr1l), mRNA.	29.344
2300004C15Rik	2300004C15RIK		29.3411
AB112350	AB112350	Mus musculus cDNA sequence AB112350 (AB112350), mRNA.	29.3317
BC003940	BC003940	Mus musculus cDNA sequence BC003940 (BC003940), mRNA.	29.2553
AI790298	AI790298	PREDICTED: Mus musculus expressed sequence AI790298, transcript variant 3 (AI790298), mRNA.	29.2155
Cmpk	CMPK	Mus musculus cytidylate kinase (Cmpk), mRNA.	29.1706
LOC386520	LOC386520		29.1498
LOC333744	LOC333744		29.1447
2410005O16Rik	2410005O16RIK	Mus musculus RIKEN cDNA 2410005O16 gene (2410005O16Rik), mRNA.	29.0967
A430082A11Rik	A430082A11RIK		29.0401
Pea15	PEA15		28.9749
Twf2	TWF2	Mus musculus twinfilin, actin-binding protein, homolog 2 (Drosophila) (Twf2), mRNA.	28.9313
LOC383077	LOC383077		28.9276
Il1b	IL1B		28.8731
Atp6v1e1	ATP6V1E1	Mus musculus VATPase, H+ transporting, lysosomal V1 subunit E1 (Atp6v1e1), mRNA.	28.8595
A430106D13Rik	A430106D13RIK		28.855
Snrpd3	SNRPD3	Mus musculus small nuclear ribonucleoprotein D3 (Snrpd3), mRNA.	28.8505
2900055J20Rik	2900055J20RIK		28.8448
H2-Ab1	H2-AB1	Mus musculus histocompatibility 2, class II antigen A, beta 1 (H2-Ab1), mRNA.	28.8405
E430005I09Rik	E430005I09RIK		28.8206
Sec61a	SEC61A		28.7866
Slc25a39	SLC25A39	Mus musculus solute carrier family 25, member 39 (Slc25a39), mRNA.	28.7734
D16H22S680E	D16H22S680E		28.764
Thoc6	THOC6	Mus musculus THO complex 6 homolog (Drosophila) (Thoc6), mRNA.	28.7478
Metap1	METAP1	Mus musculus methionyl aminopeptidase 1 (Metap1), mRNA.	28.7174
Myd116	MYD116	Mus musculus myeloid differentiation primary response gene 116 (Myd116), mRNA.	28.6238
LOC381904	LOC381904		28.5754
Ndst1	NDST1		28.5736
A330017A19Rik	A330017A19RIK	PREDICTED: Mus musculus RIKEN cDNA A330017A19 gene (A330017A19Rik), misc RNA.	28.546
Trim72	TRIM72	Mus musculus tripartite motif-containing 72 (Trim72), mRNA.	28.5295
D930049A15Rik	D930049A15RIK	Mus musculus RIKEN cDNA D930049A15 gene (D930049A15Rik), mRNA.	28.4843
Calm2	CALM2	Mus musculus calmodulin 2 (Calm2), mRNA.	28.4712
4631414F19Rik	4631414F19RIK		28.4465
scl000209.1_5	SCL000209.1_5		28.396
Ddx1	DDX1	Mus musculus DEAD (Asp-Glu-Ala-Asp) box polypeptide 1 (Ddx1), mRNA.	28.376
Folr2	FOLR2	Mus musculus folate receptor 2 (fetal) (Folr2), mRNA.	28.3578
Fgd2	FGD2	Mus musculus FYVE, RhoGEF and PH domain containing 2 (Fgd2), mRNA.	28.3458
Clecsf9	CLECSF9		28.3392
Fpr1	FPR1	Mus musculus formyl peptide receptor 1 (Fpr1), mRNA.	28.3111
5630401D06Rik	5630401D06RIK		28.2985
6230401I02Rik	6230401I02RIK		28.2275
Abcd4	ABCD4		28.2156
B930008G03Rik	B930008G03RIK		28.1768
Top3b	TOP3B		28.1679
Igf1r	IGF1R	Mus musculus insulin-like growth factor I receptor (Igf1r), mRNA.	28.156
LOC100044948	LOC100044948	PREDICTED: Mus musculus similar to macrophage migration inhibitory factor (LOC100044948), mRNA.	28.0851
Hdac4	HDAC4	Mus musculus histone deacetylase 4 (Hdac4), mRNA.	28.0406
P2rx5	P2RX5	Mus musculus purinergic receptor P2X, ligand-gated ion channel, 5 (P2rx5), mRNA.	27.9988
scl0004020.1_31	SCL0004020.1_31		27.9846
Bckdha	BCKDHA	Mus musculus branched chain ketoacid dehydrogenase E1, alpha polypeptide (Bckdha), mRNA.	27.9835
1700012G19Rik	1700012G19RIK	Mus musculus RIKEN cDNA 1700012G19 gene (1700012G19Rik), mRNA.	27.9359
Zdhhc21	ZDHHC21	Mus musculus zinc finger, DHHC domain containing 21 (Zdhhc21), mRNA.	27.9221
Ormdl3	ORMDL3	Mus musculus ORM1-like 3 (S. cerevisiae) (Ormdl3), mRNA.	27.9007
Mtap1s	MTAP1S	Mus musculus microtubule-associated protein 1S (Mtap1s), mRNA.	27.8591
D030069G17Rik	D030069G17RIK		27.8583
D4Ertd681e	D4ERTD681E		27.8301
Lgals1	LGALS1		27.8228
Aof2	AOF2	Mus musculus amine oxidase (flavin containing) domain 2 (Aof2), mRNA.	27.7841
Nfe2l1	NFE2L1	Mus musculus nuclear factor, erythroid derived 2,-like 1 (Nfe2l1), mRNA.	27.7682
C230071H18Rik	C230071H18RIK	Mus musculus RIKEN cDNA C230071H18 gene (C230071H18Rik), mRNA.	27.7667
Scotin	SCOTIN	Mus musculus scotin gene (Scotin), transcript variant 1, mRNA.	27.7214
A630097K09Rik	A630097K09RIK		27.6922
Dync1li2	DYNC1LI2	Mus musculus dynein, cytoplasmic 1 light intermediate chain 2 (Dync1li2), mRNA.	27.6577
E330009F12Rik	E330009F12RIK		27.5792
4833438J18Rik	4833438J18RIK		27.5694
Cdkn1a	CDKN1A	Mus musculus cyclin-dependent kinase inhibitor 1A (P21) (Cdkn1a), mRNA.	27.5424
Mgst1	MGST1	Mus musculus microsomal glutathione S-transferase 1 (Mgst1), mRNA.	27.5289
Cog1	COG1	Mus musculus component of oligomeric golgi complex 1 (Cog1), mRNA.	27.4733
Ggta1	GGTA1	Mus musculus glycoprotein galactosyltransferase alpha 1, 3 (Ggta1), mRNA.	27.4348
Plekhm3	PLEKHM3	Mus musculus pleckstrin homology domain containing, family M, member 3 (Plekhm3), mRNA.	27.3896
Aprt	APRT		27.361
4732458O05Rik	4732458O05RIK		27.3144
1700054N08Rik	1700054N08RIK	Mus musculus RIKEN cDNA 1700054N08 gene (1700054N08Rik), mRNA. XM_925206	27.2983
Foxn2	FOXN2	Mus musculus forkhead box N2 (Foxn2), mRNA.	27.2981
LOC677144	LOC677144	PREDICTED: Mus musculus similar to serine beta lactamase-like protein LACT-1, transcript variant 2 (LOC677144), mRNA.	27.2959
Capg	CAPG	Mus musculus capping protein (actin filament), gelsolin-like (Capg), transcript variant 1, mRNA.	27.2673
LOC100048384	LOC100048384	PREDICTED: Mus musculus similar to programmed cell death protein 7 (LOC100048384), misc RNA.	27.216
Banf1	BANF1	Mus musculus barrier to autointegration factor 1 (Banf1), transcript variant 1, mRNA.	27.2003
F5	F5	Mus musculus coagulation factor V (F5), mRNA.	27.1386
Hvcn1	HVCN1	Mus musculus hydrogen voltage-gated channel 1 (Hvcn1), transcript variant 1, mRNA.	27.0712
1110019N10Rik	1110019N10RIK	Mus musculus RIKEN cDNA 1110019N10 gene (1110019N10Rik), mRNA.	27.057
A430103B12Rik	A430103B12RIK		27.0551
Vps25	VPS25	Mus musculus vacuolar protein sorting 25 (yeast) (Vps25), mRNA.	26.9838
4931428L18Rik	4931428L18RIK	Mus musculus RIKEN cDNA 4931428L18 gene (4931428L18Rik), mRNA.	26.9609
Gs2na-pending	GS2NA-PENDING		26.9397
Papss1	PAPSS1	Mus musculus 3'-phosphoadenosine 5'-phosphosulfate synthase 1 (Papss1), mRNA.	26.9258
Smek2	SMEK2	Mus musculus SMEK homolog 2, suppressor of mek1 (Dictyostelium) (Smek2), mRNA.	26.8795
Slc25a33	SLC25A33	Mus musculus solute carrier family 25, member 33 (Slc25a33), mRNA.	26.8782
E130001M03Rik	E130001M03RIK		26.8712
2410001C21Rik	2410001C21RIK	Mus musculus RIKEN cDNA 2410001C21 gene (2410001C21Rik), mRNA.	26.8523
EG268795	EG268795	PREDICTED: Mus musculus predicted gene, EG268795, transcript variant 4 (EG268795), mRNA.	26.7455
Mrps16	MRPS16	Mus musculus mitochondrial ribosomal protein S16 (Mrps16), nuclear gene encoding mitochondrial protein, mRNA.	26.6578
Eno2	ENO2	Mus musculus enolase 2, gamma neuronal (Eno2), mRNA.	26.6332
Psmd13	PSMD13	Mus musculus proteasome (prosome, macropain) 26S subunit, non-ATPase, 13 (Psmd13), mRNA.	26.5924
Dad1	DAD1		26.5287
5330432H08Rik	5330432H08RIK		26.5089
Whdc1	WHDC1	Mus musculus WAS protein homology region 2 domain containing 1 (Whdc1), mRNA.	26.4848
Ttc4	TTC4	Mus musculus tetratricopeptide repeat domain 4 (Ttc4), mRNA.	26.481
A830029A02Rik	A830029A02RIK		26.4772
Vcp	VCP	Mus musculus valosin containing protein (Vcp), mRNA.	26.4171
C730013O11Rik	C730013O11RIK		26.4024
Sh3bp2	SH3BP2	Mus musculus SH3-domain binding protein 2 (Sh3bp2), mRNA.	26.3603
3110001A13Rik	3110001A13RIK	Mus musculus RIKEN cDNA 3110001A13 gene (3110001A13Rik), mRNA.	26.3484
LOC100048508	LOC100048508	PREDICTED: Mus musculus similar to Rpl36 protein, transcript variant 1 (LOC100048508), mRNA.	26.3474
9430064K01Rik	9430064K01RIK		26.3472
Syap1	SYAP1	Mus musculus synapse associated protein 1 (Syap1), mRNA.	26.2945
D330014H01Rik	D330014H01RIK		26.2852
Fpr2	FPR2	Mus musculus formyl peptide receptor 2 (Fpr2), mRNA.	26.2503
Gemin7	GEMIN7	Mus musculus gem (nuclear organelle) associated protein 7 (Gemin7), mRNA.	26.2489
Eif2b2	EIF2B2	Mus musculus eukaryotic translation initiation factor 2B, subunit 2 beta (Eif2b2), mRNA.	26.1608
E4f1	E4F1	Mus musculus E4F transcription factor 1 (E4f1), mRNA.	26.1543
LOC382885	LOC382885		26.1074
Cnot4	CNOT4	Mus musculus CCR4-NOT transcription complex, subunit 4 (Cnot4), mRNA.	26.0915
Id1	ID1	Mus musculus inhibitor of DNA binding 1 (Id1), mRNA.	26.0595
Map3k1	MAP3K1	Mus musculus mitogen-activated protein kinase kinase kinase 1 (Map3k1), mRNA.	26.0417
AI324046	AI324046		26.0035
Dap	DAP	Mus musculus death-associated protein (Dap), mRNA.	25.9958
Bat1a	BAT1A	Mus musculus HLA-B-associated transcript 1A (Bat1a), mRNA.	25.9863
Tuba1b	TUBA1B	Mus musculus tubulin, alpha 1B (Tuba1b), mRNA.	25.9835
Sumo3	SUMO3	Mus musculus SMT3 suppressor of mif two 3 homolog 3 (yeast) (Sumo3), mRNA.	25.9233
Pgpep1	PGPEP1	Mus musculus pyroglutamyl-peptidase I (Pgpep1), mRNA.	25.9216
2810409M01Rik	2810409M01RIK		25.9029
Ahrr	AHRR	Mus musculus aryl-hydrocarbon receptor repressor (Ahrr), mRNA.	25.8963
Vps45	VPS45	Mus musculus vacuolar protein sorting 45 (yeast) (Vps45), mRNA.	25.881
Lrmp	LRMP	Mus musculus lymphoid-restricted membrane protein (Lrmp), mRNA.	25.8413
Akr1a4	AKR1A4	Mus musculus aldo-keto reductase family 1, member A4 (aldehyde reductase) (Akr1a4), mRNA.	25.8377
Rybp	RYBP	Mus musculus RING1 and YY1 binding protein (Rybp), mRNA.	25.833
Dbnl	DBNL	Mus musculus drebrin-like (Dbnl), mRNA.	25.8017
C230091E20Rik	C230091E20RIK		25.737
Zfp312	ZFP312		25.7241
2310010M24Rik	2310010M24RIK	Mus musculus RIKEN cDNA 2310010M24 gene (2310010M24Rik), mRNA.	25.707
9530027E17Rik	9530027E17RIK		25.7068
9630050A07Rik	9630050A07RIK		25.6981
Helz	HELZ	Mus musculus helicase with zinc finger domain (Helz), mRNA.	25.6769
Lcmt2	LCMT2	PREDICTED: Mus musculus leucine carboxyl methyltransferase 2 (Lcmt2), mRNA.	25.667
Arl10a	ARL10A		25.6549
Ndfip1	NDFIP1	Mus musculus Nedd4 family interacting protein 1 (Ndfip1), mRNA.	25.6409
Scye1	SCYE1	Mus musculus small inducible cytokine subfamily E, member 1 (Scye1), mRNA.	25.5792
A430110M15Rik	A430110M15RIK		25.5556
Cox6a1	COX6A1	Mus musculus cytochrome c oxidase, subunit VI a, polypeptide 1 (Cox6a1), nuclear gene encoding mitochondrial protein, mRNA.	25.5427
3110050L10Rik	3110050L10RIK		25.5405
Cpsf3l	CPSF3L	Mus musculus cleavage and polyadenylation specific factor 3-like (Cpsf3l), mRNA.	25.5113
Cops6	COPS6	Mus musculus COP9 (constitutive photomorphogenic) homolog, subunit 6 (Arabidopsis thaliana) (Cops6), mRNA.	25.4859
LOC386112	LOC386112		25.4581
Taok1	TAOK1	Mus musculus TAO kinase 1 (Taok1), mRNA. XM_918166 XM_925540 XM_925541	25.4503
1190002H23Rik	1190002H23RIK	Mus musculus RIKEN cDNA 1190002H23 gene (1190002H23Rik), mRNA.	25.4307
Cxcl16	CXCL16	Mus musculus chemokine (C-X-C motif) ligand 16 (Cxcl16), mRNA.	25.4199
Phf12	PHF12	Mus musculus PHD finger protein 12 (Phf12), mRNA.	25.4046
Unc84b	UNC84B	Mus musculus unc-84 homolog B (C. elegans) (Unc84b), mRNA.	25.3998
A230077I10Rik	A230077I10RIK		25.3889
Zfp653	ZFP653	Mus musculus zinc finger protein 653 (Zfp653), mRNA.	25.384
Atf3	ATF3	Mus musculus activating transcription factor 3 (Atf3), mRNA.	25.3671
5430434G16Rik	5430434G16RIK		25.3667
Chd8	CHD8	Mus musculus chromodomain helicase DNA binding protein 8 (Chd8), mRNA.	25.3497
Mtf2	MTF2	Mus musculus metal response element binding transcription factor 2 (Mtf2), mRNA.	25.3344
Pigf	PIGF	Mus musculus phosphatidylinositol glycan anchor biosynthesis, class F (Pigf), mRNA.	25.2941
Prss35	PRSS35	Mus musculus protease, serine, 35 (Prss35), mRNA.	25.2642
Rae1	RAE1	Mus musculus RAE1 RNA export 1 homolog (S. pombe) (Rae1), mRNA.	25.2642
Pik3ap1	PIK3AP1	Mus musculus phosphoinositide-3-kinase adaptor protein 1 (Pik3ap1), mRNA.	25.2041
Tmed1	TMED1	Mus musculus transmembrane emp24 domain containing 1 (Tmed1), mRNA.	25.1912
9430038I01Rik	9430038I01RIK	PREDICTED: Mus musculus RIKEN cDNA 9430038I01 gene, transcript variant 9 (9430038I01Rik), mRNA.	25.1716
Ripk3	RIPK3	Mus musculus receptor-interacting serine-threonine kinase 3 (Ripk3), mRNA.	25.1369
EG436332	EG436332	Mus musculus predicted gene, EG436332 (EG436332), mRNA.	25.0958
Id2	ID2	Mus musculus inhibitor of DNA binding 2 (Id2), mRNA.	25.0874
LOC238199	LOC238199		25.0408
LOC100047998	LOC100047998	PREDICTED: Mus musculus similar to ribosomal protein L37a (LOC100047998), mRNA.	25.0206
Coasy	COASY	Mus musculus Coenzyme A synthase (Coasy), mRNA.	25.0122
D230013B04Rik	D230013B04RIK		25.0003
LOC676724	LOC676724	PREDICTED: Mus musculus hypothetical LOC676724 (LOC676724), mRNA.	24.9717
Arhgdib	ARHGDIB	Mus musculus Rho, GDP dissociation inhibitor (GDI) beta (Arhgdib), mRNA.	24.9299
Tspan14	TSPAN14	Mus musculus tetraspanin 14 (Tspan14), mRNA.	24.9165
2010007H06Rik	2010007H06RIK		24.9094
LOC268569	LOC268569		24.8926
Pgd	PGD		24.866
Pold2	POLD2	Mus musculus polymerase (DNA directed), delta 2, regulatory subunit (Pold2), mRNA.	24.8612
9130011J15Rik	9130011J15RIK	Mus musculus RIKEN cDNA 9130011J15 gene (9130011J15Rik), mRNA. XM_919242	24.856
Smap2	SMAP2	Mus musculus stromal membrane-associated GTPase-activating protein 2 (Smap2), mRNA.	24.8238
Kctd5	KCTD5	Mus musculus potassium channel tetramerisation domain containing 5 (Kctd5), mRNA.	24.8139
Zyx	ZYX	Mus musculus zyxin (Zyx), mRNA.	24.7486
Mif4gd	MIF4GD	Mus musculus MIF4G domain containing (Mif4gd), mRNA.	24.6254
Tceb2	TCEB2	Mus musculus transcription elongation factor B (SIII), polypeptide 2 (Tceb2), mRNA.	24.5718
Vrk2	VRK2	Mus musculus vaccinia related kinase 2 (Vrk2), mRNA.	24.5599
B930059G07Rik	B930059G07RIK		24.5305
Ppnr	PPNR	Mus musculus per-pentamer repeat gene (Ppnr), mRNA.	24.5259
Tnnt3	TNNT3	Mus musculus troponin T3, skeletal, fast (Tnnt3), mRNA.	24.5126
Srr	SRR		24.5095
4930402H24Rik	4930402H24RIK	Mus musculus RIKEN cDNA 4930402H24 gene (4930402H24Rik), mRNA.	24.4606
Nkiras2	NKIRAS2	Mus musculus NFKB inhibitor interacting Ras-like protein 2 (Nkiras2), mRNA.	24.4377
scl0001978.1_6	SCL0001978.1_6		24.4226
Wsb2	WSB2	Mus musculus WD repeat and SOCS box-containing 2 (Wsb2), mRNA.	24.4133
Mxd1	MXD1	Mus musculus MAX dimerization protein 1 (Mxd1), mRNA.	24.4028
Pdia3	PDIA3	Mus musculus protein disulfide isomerase associated 3 (Pdia3), mRNA.	24.376
Ndufa9	NDUFA9	Mus musculus NADH dehydrogenase (ubiquinone) 1 alpha subcomplex, 9 (Ndufa9), mRNA.	24.3693
1300013D05Rik	1300013D05RIK		24.3415
B330002M01Rik	B330002M01RIK		24.3152
F730045P10Rik	F730045P10RIK		24.3042
Kctd19	KCTD19	Mus musculus potassium channel tetramerisation domain containing 19 (Kctd19), mRNA.	24.2862
Mcpt4	MCPT4	Mus musculus mast cell protease 4 (Mcpt4), mRNA.	24.2827
D230005E09Rik	D230005E09RIK		24.2715
Rassf1	RASSF1		24.2686
Hist1h2an	HIST1H2AN	Mus musculus histone cluster 1, H2an (Hist1h2an), mRNA.	24.2227
E330020K23Rik	E330020K23RIK		24.1976
B530045E10Rik	B530045E10RIK		24.1378
9430047L24Rik	9430047L24RIK		24.1372
Dusp2	DUSP2	Mus musculus dual specificity phosphatase 2 (Dusp2), mRNA.	24.1211
Cldn1	CLDN1	Mus musculus claudin 1 (Cldn1), mRNA.	24.1195
D430050H21Rik	D430050H21RIK		24.1088
Tmem38b	TMEM38B	Mus musculus transmembrane protein 38B (Tmem38b), mRNA.	24.1047
Stat1	STAT1	Mus musculus signal transducer and activator of transcription 1 (Stat1), mRNA.	24.0615
Rdm1	RDM1	Mus musculus RAD52 motif 1 (Rdm1), mRNA.	24.0609
Pa2g4	PA2G4	Mus musculus proliferation-associated 2G4 (Pa2g4), mRNA.	24.0538
Tmem2	TMEM2	Mus musculus transmembrane protein 2 (Tmem2), transcript variant 1, mRNA.	24.0471
Rad1	RAD1	Mus musculus RAD1 homolog (S. pombe) (Rad1), mRNA.	24.0329
Smc6	SMC6	Mus musculus structural maintenance of chromosomes 6 (Smc6), mRNA.	24.0178
LOC386005	LOC386005		24.0066
Rapgef2	RAPGEF2	Mus musculus Rap guanine nucleotide exchange factor (GEF) 2 (Rapgef2), mRNA.	23.9957
8430410A17Rik	8430410A17RIK	Mus musculus RIKEN cDNA 8430410A17 gene (8430410A17Rik), mRNA.	23.9872
Cfl1	CFL1	Mus musculus cofilin 1, non-muscle (Cfl1), mRNA.	23.9497
A630077B13Rik	A630077B13RIK	Mus musculus RIKEN cDNA A630077B13 gene (A630077B13Rik), mRNA.	23.9412
E130112E08Rik	E130112E08RIK		23.8925
LOC383099	LOC383099		23.8393
Rnf6	RNF6	Mus musculus ring finger protein (C3H2C3 type) 6 (Rnf6), mRNA.	23.8378
2700033B16Rik	2700033B16RIK		23.8277
Rnf40	RNF40		23.8212
D830013H23Rik	D830013H23RIK		23.8156
Slc7a11	SLC7A11		23.78
Mrps21	MRPS21	Mus musculus mitochondrial ribosomal protein S21 (Mrps21), nuclear gene encoding mitochondrial protein, mRNA.	23.7485
B930030P05Rik	B930030P05RIK		23.7398
Tcf19	TCF19	Mus musculus transcription factor 19 (Tcf19), mRNA.	23.7297
Hist2h2aa2	HIST2H2AA2	Mus musculus histone cluster 2, H2aa2 (Hist2h2aa2), mRNA.	23.6887
C530043K16Rik	C530043K16RIK		23.6885
Cma1	CMA1	Mus musculus chymase 1, mast cell (Cma1), mRNA.	23.649
Pps	PPS	Mus musculus putative phosphatase (Pps), mRNA.	23.6348
Tnfaip2	TNFAIP2	Mus musculus tumor necrosis factor, alpha-induced protein 2 (Tnfaip2), mRNA.	23.633
Bex4	BEX4	Mus musculus brain expressed gene 4 (Bex4), mRNA.	23.6324
Mitd1	MITD1	Mus musculus MIT, microtubule interacting and transport, domain containing 1 (Mitd1), mRNA. XM_978698	23.6319
Mat2a	MAT2A	Mus musculus methionine adenosyltransferase II, alpha (Mat2a), mRNA.	23.609
Ahdc1	AHDC1	Mus musculus AT hook, DNA binding motif, containing 1 (Ahdc1), mRNA.	23.5685
Gtf2e2	GTF2E2	Mus musculus general transcription factor II E, polypeptide 2 (beta subunit) (Gtf2e2), mRNA.	23.5546
Atox1	ATOX1	Mus musculus ATX1 (antioxidant protein 1) homolog 1 (yeast) (Atox1), mRNA.	23.553
Col4a1	COL4A1	Mus musculus procollagen, type IV, alpha 1 (Col4a1), mRNA.	23.5491
Farsa	FARSA	Mus musculus phenylalanyl-tRNA synthetase, alpha subunit (Farsa), mRNA.	23.4992
Fbxw17	FBXW17	Mus musculus F-box and WD-40 domain protein 17 (Fbxw17), mRNA.	23.4874
Bola2	BOLA2	Mus musculus bolA-like 2 (E. coli) (Bola2), mRNA.	23.4674
Edc4	EDC4	Mus musculus enhancer of mRNA decapping 4 (Edc4), mRNA.	23.4666
EG434181	EG434181	PREDICTED: Mus musculus predicted gene, EG434181 (EG434181), mRNA.	23.4309
Bcl2a1d	BCL2A1D		23.4101
Grina	GRINA	Mus musculus glutamate receptor, ionotropic, N-methyl D-aspartate-associated protein 1 (glutamate binding) (Grina), mRNA.	23.3888
Rps6ka2	RPS6KA2		23.3887
Tpcn2	TPCN2	Mus musculus two pore segment channel 2 (Tpcn2), mRNA.	23.3296
D130017D19Rik	D130017D19RIK		23.3178
Arih2	ARIH2	Mus musculus ariadne homolog 2 (Drosophila) (Arih2), mRNA.	23.3113
Apob48r	APOB48R	Mus musculus apolipoprotein B48 receptor (Apob48r), mRNA.	23.3113
Il15ra	IL15RA	Mus musculus interleukin 15 receptor, alpha chain (Il15ra), transcript variant 1, mRNA.	23.2717
Rps5	RPS5	Mus musculus ribosomal protein S5 (Rps5), mRNA.	23.265
Rab24	RAB24	Mus musculus RAB24, member RAS oncogene family (Rab24), mRNA.	23.2387
LOC224163	LOC224163		23.2143
Tceal8	TCEAL8	Mus musculus transcription elongation factor A (SII)-like 8 (Tceal8), mRNA.	23.2026
2810428I15Rik	2810428I15RIK		23.1938
Pglyrp	PGLYRP		23.1439
A530065H22Rik	A530065H22RIK		23.1153
Rhou	RHOU	Mus musculus ras homolog gene family, member U (Rhou), mRNA.	23.1137
Mylc2b	MYLC2B	Mus musculus myosin light chain, regulatory B (Mylc2b), mRNA.	23.0897
4930518I15Rik	4930518I15RIK		23.0389
Avpi1	AVPI1	Mus musculus arginine vasopressin-induced 1 (Avpi1), mRNA.	23.0122
2700024H10Rik	2700024H10RIK		22.9618
Rtp4	RTP4	Mus musculus receptor transporter protein 4 (Rtp4), mRNA.	22.946
Hoxb4	HOXB4	Mus musculus homeo box B4 (Hoxb4), mRNA.	22.9186
A530018G09Rik	A530018G09RIK		22.904
Lgi3	LGI3	Mus musculus leucine-rich repeat LGI family, member 3 (Lgi3), mRNA.	22.8891
Fcgr4	FCGR4	Mus musculus Fc receptor, IgG, low affinity IV (Fcgr4), mRNA.	22.839
Rbm26	RBM26	Mus musculus RNA binding motif protein 26 (Rbm26), mRNA.	22.8326
Slc35a4	SLC35A4	Mus musculus solute carrier family 35, member A4 (Slc35a4), transcript variant 2, mRNA.	22.823
Smad3	SMAD3		22.8116
D430021P20Rik	D430021P20RIK		22.7764
Polb	POLB	Mus musculus polymerase (DNA directed), beta (Polb), mRNA.	22.76
A130022A09Rik	A130022A09RIK		22.7401
Xkr8	XKR8	Mus musculus X Kell blood group precursor related family member 8 homolog (Xkr8), mRNA.	22.7298
A530023B05Rik	A530023B05RIK		22.6972
A230057E24Rik	A230057E24RIK		22.6962
Atp13a2	ATP13A2	Mus musculus ATPase type 13A2 (Atp13a2), mRNA.	22.6896
Mmrn2	MMRN2	Mus musculus multimerin 2 (Mmrn2), mRNA.	22.6729
1810058M03Rik	1810058M03RIK		22.6686
Tmem23	TMEM23		22.6521
6430407D20Rik	6430407D20RIK		22.5978
Gatad2b	GATAD2B	Mus musculus GATA zinc finger domain containing 2B (Gatad2b), mRNA.	22.5682
Cybb	CYBB		22.5666
BC022224	BC022224	Mus musculus cDNA sequence BC022224 (BC022224), mRNA.	22.5168
E130202F10Rik	E130202F10RIK		22.5099
Krcc1	KRCC1	Mus musculus lysine-rich coiled-coil 1 (Krcc1), mRNA.	22.5037
EG632248	EG632248	PREDICTED: Mus musculus predicted gene, EG632248 (EG632248), mRNA.	22.4893
Apba3	APBA3	Mus musculus amyloid beta (A4) precursor protein-binding, family A, member 3 (Apba3), mRNA.	22.4849
Tfip11	TFIP11	Mus musculus tuftelin interacting protein 11 (Tfip11), mRNA.	22.4521
Sfrs1	SFRS1	Mus musculus splicing factor, arginine/serine-rich 1 (ASF/SF2) (Sfrs1), transcript variant 1, mRNA.	22.4397
9630021O20Rik	9630021O20RIK		22.4387
Phf13	PHF13	Mus musculus PHD finger protein 13 (Phf13), mRNA.	22.4182
Flna	FLNA	Mus musculus filamin, alpha (Flna), mRNA. XM_920635 XM_920660	22.4102
Xpnpep3	XPNPEP3	Mus musculus X-prolyl aminopeptidase (aminopeptidase P) 3, putative (Xpnpep3), mRNA.	22.3969
Mcrs1	MCRS1	Mus musculus microspherule protein 1 (Mcrs1), mRNA.	22.3908
9630009N10Rik	9630009N10RIK		22.3822
LOC234882	LOC234882		22.3647
9430052C07Rik	9430052C07RIK		22.326
6720418B01Rik	6720418B01RIK	PREDICTED: Mus musculus RIKEN cDNA 6720418B01 gene (6720418B01Rik), mRNA.	22.3214
LOC385256	LOC385256		22.2362
Glg1	GLG1		22.2303
Mrpl34	MRPL34	Mus musculus mitochondrial ribosomal protein L34 (Mrpl34), nuclear gene encoding mitochondrial protein, mRNA.	22.1716
Ccdc43	CCDC43	Mus musculus coiled-coil domain containing 43 (Ccdc43), mRNA.	22.1253
LOC100047827	LOC100047827	PREDICTED: Mus musculus similar to Hmgn2 protein (LOC100047827), mRNA.	22.1248
Ntan1	NTAN1		22.0944
C130064E22Rik	C130064E22RIK		22.0814
Rnf31	RNF31	Mus musculus ring finger protein 31 (Rnf31), mRNA.	22.0758
Sf3b3	SF3B3	Mus musculus splicing factor 3b, subunit 3 (Sf3b3), mRNA.	22.0721
Apeh	APEH	Mus musculus acylpeptide hydrolase (Apeh), mRNA.	22.0523
Casp8	CASP8	Mus musculus caspase 8 (Casp8), transcript variant 2, mRNA.	22.0433
Il13ra1	IL13RA1	Mus musculus interleukin 13 receptor, alpha 1 (Il13ra1), mRNA.	22.0322
Tsen34	TSEN34	Mus musculus tRNA splicing endonuclease 34 homolog (SEN34, S. cerevisiae) (Tsen34), mRNA.	22.027
Uhrf1bp1l	UHRF1BP1L	Mus musculus UHRF1 (ICBP90) binding protein 1-like (Uhrf1bp1l), mRNA.	22.0069
C130015E15Rik	C130015E15RIK		22.0004
Gtpbp6	GTPBP6	Mus musculus GTP binding protein 6 (putative) (Gtpbp6), mRNA.	21.9956
2010305A19Rik	2010305A19RIK	Mus musculus RIKEN cDNA 2010305A19 gene (2010305A19Rik), mRNA.	21.968
6720458L19Rik	6720458L19RIK		21.9295
Stk40	STK40	Mus musculus serine/threonine kinase 40 (Stk40), mRNA.	21.8991
Mfsd10	MFSD10	Mus musculus major facilitator superfamily domain containing 10 (Mfsd10), mRNA.	21.8521
2310047M10Rik	2310047M10RIK	Mus musculus RIKEN cDNA 2310047M10 gene (2310047M10Rik), mRNA.	21.8352
Ift52	IFT52	Mus musculus intraflagellar transport 52 homolog (Chlamydomonas) (Ift52), mRNA.	21.7988
6330578E17Rik	6330578E17RIK	Mus musculus RIKEN cDNA 6330578E17 gene (6330578E17Rik), mRNA.	21.7939
LOC215086	LOC215086		21.7826
5330429D05Rik	5330429D05RIK		21.7446
Hamp	HAMP	Mus musculus hepcidin antimicrobial peptide (Hamp), mRNA.	21.7271
9030612E09Rik	9030612E09RIK		21.7261
Tomm34	TOMM34	Mus musculus translocase of outer mitochondrial membrane 34 (Tomm34), mRNA.	21.7055
2010316F05Rik	2010316F05RIK	Mus musculus RIKEN cDNA 2010316F05 gene (2010316F05Rik), mRNA.	21.6985
Ndufa3	NDUFA3		21.6886
9030018K07Rik	9030018K07RIK		21.6812
D230046H12Rik	D230046H12RIK		21.6747
Irf9	IRF9	Mus musculus interferon regulatory factor 9 (Irf9), mRNA.	21.6541
Apoe	APOE	Mus musculus apolipoprotein E (Apoe), mRNA.	21.6455
[truncated: 1,278 more rows]

## Sheet: Sheet4
The differentially expressed genes between SS2-infected B6 and control B6 mice
[truncated: 1,450 more rows]

[truncated: 1 more sheets: Sheet5]
