# Supplementary material for: Identification of Candidate Susceptibility and Resistance Genes of Mice Infected with Streptococcus suis Type 2
Source: PLoS One. 2012 Feb 27;7(2):e32150. doi: 10.1371/journal.pone.0032150 (PMC3288072; doi:10.1371/journal.pone.0032150)
Supplement: Table S2 — (XLS) [file pone.0032150.s002.xls]

## Sheet: Sheet1
The differentially expressed genes of A/J mice classfied into significant GO categories
(A)upregulated genes
go_id	go_name	gene_symbol	pvalue	FDR	enrichment
GO:0002827	positive regulation of T-helper 1 type immune response	Il28ra	0.0182773	0.027929	109.426
GO:0045083	negative regulation of interleukin-12 biosynthetic process	Nfkb1	0.0182773	0.027929	109.426
GO:0050861	positive regulation of B cell receptor signaling pathway	Nfam1	0.0182773	0.027929	109.426
GO:0001781	neutrophil apoptosis	Ifng	0.0363878	0.0399014	54.7128
GO:0006925	inflammatory cell apoptosis	Ifng	0.0363878	0.0399014	54.7128
GO:0045351	type I interferon biosynthetic process	Irf9	0.0016372	0.00793276	43.7702
GO:0045351	type I interferon biosynthetic process	Irf7	0.0016372	0.00793276	43.7702
GO:0045084	positive regulation of interleukin-12 biosynthetic process	Ifng	0.0033966	0.0101883	31.2644
GO:0045084	positive regulation of interleukin-12 biosynthetic process	Irf1	0.0033966	0.0101883	31.2644
GO:0006464	Post-translational protein modification	Sumo3	3.57024e-10	9.6382e-09	22.903
GO:0006464	Post-translational protein modification	Ube1l	3.57024e-10	9.6382e-09	22.903
GO:0006464	Post-translational protein modification	Ubap1	3.57024e-10	9.6382e-09	22.903
GO:0006464	Post-translational protein modification	Oasl2	3.57024e-10	9.6382e-09	22.903
GO:0006464	Post-translational protein modification	Ubfd1	3.57024e-10	9.6382e-09	22.903
GO:0006464	Post-translational protein modification	2310047C21Rik	3.57024e-10	9.6382e-09	22.903
GO:0006464	Post-translational protein modification	Tceb2	3.57024e-10	9.6382e-09	22.903
GO:0006464	Post-translational protein modification	Sumo2	3.57024e-10	9.6382e-09	22.903
GO:0006464	Post-translational protein modification	LOC100038882	3.57024e-10	9.6382e-09	22.903
GO:0043330	response to exogenous dsRNA	Nfkbia	0.00714727	0.0170248	21.8851
GO:0043330	response to exogenous dsRNA	Stat1	0.00714727	0.0170248	21.8851
GO:0046677	response to antibiotic	D14Ertd668e	0.00714727	0.0170248	21.8851
GO:0046677	response to antibiotic	LOC677144	0.00714727	0.0170248	21.8851
GO:0031663	lipopolysaccharide-mediated signaling pathway	Stat1	0.00868284	0.019202	19.8956
GO:0031663	lipopolysaccharide-mediated signaling pathway	Nfkbia	0.00868284	0.019202	19.8956
GO:0032496	response to lipopolysaccharide	Stat1	0.00266367	0.00949689	13.6782
GO:0032496	response to lipopolysaccharide	Ptafr	0.00266367	0.00949689	13.6782
GO:0032496	response to lipopolysaccharide	Nfkbia	0.00266367	0.00949689	13.6782
GO:0042742	defense response to bacterium	Defcr-rs7	0.0156018	0.0260889	5.14944
GO:0042742	defense response to bacterium	Hamp	0.0156018	0.0260889	5.14944
GO:0042742	defense response to bacterium	Camp	0.0156018	0.0260889	5.14944
GO:0042742	defense response to bacterium	Ifng	0.0156018	0.0260889	5.14944
GO:0006955	immune response	Dhx58	1.43861e-07	2.3302e-06	5.05498
GO:0006955	immune response	Tnfrsf1b	1.43861e-07	2.3302e-06	5.05498
GO:0006955	immune response	Tlr13	1.43861e-07	2.3302e-06	5.05498
GO:0006955	immune response	Mxd1	1.43861e-07	2.3302e-06	5.05498
GO:0006955	immune response	Cxcl10	1.43861e-07	2.3302e-06	5.05498
GO:0006955	immune response	Tollip	1.43861e-07	2.3302e-06	5.05498
GO:0006955	immune response	Cxcl9	1.43861e-07	2.3302e-06	5.05498
GO:0006955	immune response	Oasl2	1.43861e-07	2.3302e-06	5.05498
GO:0006955	immune response	H2-M2	1.43861e-07	2.3302e-06	5.05498
GO:0006955	immune response	Il15ra	1.43861e-07	2.3302e-06	5.05498
GO:0006955	immune response	H2-D1	1.43861e-07	2.3302e-06	5.05498
GO:0006955	immune response	Vav1	1.43861e-07	2.3302e-06	5.05498
GO:0006955	immune response	Oas2	1.43861e-07	2.3302e-06	5.05498
GO:0006955	immune response	Gbp2	1.43861e-07	2.3302e-06	5.05498
GO:0006955	immune response	Ifng	1.43861e-07	2.3302e-06	5.05498
GO:0006955	immune response	Ccl5	1.43861e-07	2.3302e-06	5.05498
GO:0006955	immune response	Ccl4	1.43861e-07	2.3302e-06	5.05498
GO:0008380	RNA splicing	Tfip11	0.000453187	0.00374785	5.00231
GO:0008380	RNA splicing	Sfrs1	0.000453187	0.00374785	5.00231
GO:0008380	RNA splicing	6430510M02Rik	0.000453187	0.00374785	5.00231
GO:0008380	RNA splicing	0610009J05Rik	0.000453187	0.00374785	5.00231
GO:0008380	RNA splicing	Tmem164	0.000453187	0.00374785	5.00231
GO:0008380	RNA splicing	Bat1a	0.000453187	0.00374785	5.00231
GO:0008380	RNA splicing	Lsm2	0.000453187	0.00374785	5.00231
GO:0008380	RNA splicing	Wbp5	0.000453187	0.00374785	5.00231
GO:0006397	mRNA processing	Rbm26	0.000112988	0.00121387	4.77841
GO:0006397	mRNA processing	Tfip11	0.000112988	0.00121387	4.77841
GO:0006397	mRNA processing	Apobec1	0.000112988	0.00121387	4.77841
GO:0006397	mRNA processing	Sfrs1	0.000112988	0.00121387	4.77841
GO:0006397	mRNA processing	6430510M02Rik	0.000112988	0.00121387	4.77841
GO:0006397	mRNA processing	0610009J05Rik	0.000112988	0.00121387	4.77841
GO:0006397	mRNA processing	Tmem164	0.000112988	0.00121387	4.77841
GO:0006397	mRNA processing	Bat1a	0.000112988	0.00121387	4.77841
GO:0006397	mRNA processing	Lsm2	0.000112988	0.00121387	4.77841
GO:0006397	mRNA processing	Wbp5	0.000112988	0.00121387	4.77841
GO:0006917	induction of apoptosis	Bola2	0.0262668	0.0342004	4.42123
GO:0006917	induction of apoptosis	Tgfb2	0.0262668	0.0342004	4.42123
GO:0006917	induction of apoptosis	Ripk3	0.0262668	0.0342004	4.42123
GO:0006917	induction of apoptosis	Scotin	0.0262668	0.0342004	4.42123
GO:0006952	defense response	AY761185	0.0123768	0.0233505	4.34228
GO:0006952	defense response	H2-D1	0.0123768	0.0233505	4.34228
GO:0006952	defense response	Defcr-rs7	0.0123768	0.0233505	4.34228
GO:0006952	defense response	Camp	0.0123768	0.0233505	4.34228
GO:0006952	defense response	C2ta	0.0123768	0.0233505	4.34228
GO:0007049	cell cycle	G0s2	0.000146479	0.00148288	3.45035
GO:0007049	cell cycle	Nipbl	0.000146479	0.00148288	3.45035
GO:0007049	cell cycle	1190002H23Rik	0.000146479	0.00148288	3.45035
GO:0007049	cell cycle	5830467E07Rik	0.000146479	0.00148288	3.45035
GO:0007049	cell cycle	Avpi1	0.000146479	0.00148288	3.45035
GO:0007049	cell cycle	Foxn3	0.000146479	0.00148288	3.45035
GO:0007049	cell cycle	2410005O16Rik	0.000146479	0.00148288	3.45035
GO:0007049	cell cycle	C430014M02Rik	0.000146479	0.00148288	3.45035
GO:0007049	cell cycle	E2f2	0.000146479	0.00148288	3.45035
GO:0007049	cell cycle	Ccnd2	0.000146479	0.00148288	3.45035
GO:0007049	cell cycle	Setd8	0.000146479	0.00148288	3.45035
GO:0007049	cell cycle	5830411I20	0.000146479	0.00148288	3.45035
GO:0007049	cell cycle	2410001C21Rik	0.000146479	0.00148288	3.45035
GO:0007049	cell cycle	2010007H06Rik	0.000146479	0.00148288	3.45035
GO:0006915	Apoptosis	Bola2	0.00679654	0.0165071	2.813
GO:0006915	Apoptosis	Nfkb1	0.00679654	0.0165071	2.813
GO:0006915	Apoptosis	Gadd45b	0.00679654	0.0165071	2.813
GO:0006915	Apoptosis	Dedd2	0.00679654	0.0165071	2.813
GO:0006915	Apoptosis	E2f2	0.00679654	0.0165071	2.813
GO:0006915	Apoptosis	Purb	0.00679654	0.0165071	2.813
GO:0006915	Apoptosis	Ripk3	0.00679654	0.0165071	2.813
GO:0006915	Apoptosis	Scotin	0.00679654	0.0165071	2.813
GO:0006915	Apoptosis	Dap	0.00679654	0.0165071	2.813
GO:0006915	Apoptosis	Bre	0.00679654	0.0165071	2.813
GO:0006811	ion transport	A130001G05Rik	0.00256202	0.00937986	2.70443
GO:0006811	ion transport	Slc24a6	0.00256202	0.00937986	2.70443
GO:0006811	ion transport	Atox1	0.00256202	0.00937986	2.70443
GO:0006811	ion transport	Hp	0.00256202	0.00937986	2.70443
GO:0006811	ion transport	Fxyd5	0.00256202	0.00937986	2.70443
GO:0006811	ion transport	Tmem38b	0.00256202	0.00937986	2.70443
GO:0006811	ion transport	Stfa1	0.00256202	0.00937986	2.70443
GO:0006811	ion transport	F5	0.00256202	0.00937986	2.70443
GO:0006811	ion transport	Slc22a4	0.00256202	0.00937986	2.70443
GO:0006811	ion transport	Atp6v1e1	0.00256202	0.00937986	2.70443
GO:0006811	ion transport	Slc4a1	0.00256202	0.00937986	2.70443
GO:0006811	ion transport	A130010C12Rik	0.00256202	0.00937986	2.70443
GO:0006811	ion transport	AI324046	0.00256202	0.00937986	2.70443
(B) downregulated genes
go_id	go_name	gene_symbol	pvalue	FDR	enrichment
GO:0032703	negative regulation of interleukin-2 production	Vsig4	0.0363878	0.232299	54.7128
GO:0046642	negative regulation of alpha-beta T cell proliferation	Btla	0.0363878	0.232299	54.7128
GO:0051290	protein heterotetramerization	Sephs1	0.000497171	0.0165196	72.9504
GO:0051290	protein heterotetramerization	Pdss1	0.000497171	0.0165196	72.9504
GO:0048496	maintenance of organ identity	Iqcb1	0.000166736	0.0110803	109.426
GO:0048496	maintenance of organ identity	Nphp4	0.000166736	0.0110803	109.426
GO:0015014	heparan sulfate proteoglycan biosynthetic process, polysaccharide chain biosynthetic process	Hs3st1	0.0182773	0.196982	109.426

## Sheet: Sheet2
The differentially expressed genes of B6 mice classfied into significant GO categories
(A)upregulated genes
go_id	go_name	gene_symbol	pvalue	FDR	enrichment
GO:0002479	antigen processing and presentation of exogenous peptide antigen via MHC class I, TAP-dependent	Tapbp	0.0244345	0.0438702	81.8515
GO:0002827	positive regulation of T-helper 1 type immune response	Il28ra	0.0244345	0.0438702	81.8515
GO:0032914	positive regulation of transforming growth factor-beta1 production	Atp6ap2	0.0244345	0.0438702	81.8515
GO:0045619	regulation of lymphocyte differentiation	Tap1	0.0244345	0.0438702	81.8515
GO:0045637	regulation of myeloid cell differentiation	Tap1	0.0244345	0.0438702	81.8515
GO:0050861	positive regulation of B cell receptor signaling pathway	Nfam1	0.0244345	0.0438702	81.8515
GO:0042129	regulation of T cell proliferation	Il27	0.0485709	0.0559055	40.9257
GO:0045657	positive regulation of monocyte differentiation	Csf1	0.0485709	0.0559055	40.9257
GO:0050851	antigen receptor-mediated signaling pathway	Sh2b2	0.0485709	0.0559055	40.9257
GO:0045084	positive regulation of interleukin-12 biosynthetic process	Tlr6	0.000122573	0.0012404	35.0792
GO:0045084	positive regulation of interleukin-12 biosynthetic process	Ifng	0.000122573	0.0012404	35.0792
GO:0045084	positive regulation of interleukin-12 biosynthetic process	Ltb	0.000122573	0.0012404	35.0792
GO:0050798	activated T cell proliferation	Itgal	0.000122573	0.0012404	35.0792
GO:0050798	activated T cell proliferation	Itgam	0.000122573	0.0012404	35.0792
GO:0050798	activated T cell proliferation	Itgb2	0.000122573	0.0012404	35.0792
GO:0045351	type I interferon biosynthetic process	Irf7	0.00290932	0.0119946	32.7406
GO:0045351	type I interferon biosynthetic process	Irf9	0.00290932	0.0119946	32.7406
GO:0007159	leukocyte adhesion	Itgam	1.36255e-05	0.000303348	29.7642
GO:0007159	leukocyte adhesion	Itgb2	1.36255e-05	0.000303348	29.7642
GO:0007159	leukocyte adhesion	Itgal	1.36255e-05	0.000303348	29.7642
GO:0007159	leukocyte adhesion	Itga5	1.36255e-05	0.000303348	29.7642
GO:0043011	myeloid dendritic cell differentiation	Pira3	0.000288845	0.00214334	27.2838
GO:0043011	myeloid dendritic cell differentiation	Pira11	0.000288845	0.00214334	27.2838
GO:0043011	myeloid dendritic cell differentiation	Sfpi1	0.000288845	0.00214334	27.2838
GO:0045410	positive regulation of interleukin-6 biosynthetic process	Tlr6	0.00601106	0.0196802	23.3861
GO:0045410	positive regulation of interleukin-6 biosynthetic process	Ifng	0.00601106	0.0196802	23.3861
GO:0006464	Post-translational protein modification	Ubap1	4.50184e-09	1.25282e-07	17.1317
GO:0006464	Post-translational protein modification	Ube1l	4.50184e-09	1.25282e-07	17.1317
GO:0006464	Post-translational protein modification	Sumo3	4.50184e-09	1.25282e-07	17.1317
GO:0006464	Post-translational protein modification	LOC100038882	4.50184e-09	1.25282e-07	17.1317
GO:0006464	Post-translational protein modification	Hlcs	4.50184e-09	1.25282e-07	17.1317
GO:0006464	Post-translational protein modification	D330028D13Rik	4.50184e-09	1.25282e-07	17.1317
GO:0006464	Post-translational protein modification	Oasl2	4.50184e-09	1.25282e-07	17.1317
GO:0006464	Post-translational protein modification	Ubtd1	4.50184e-09	1.25282e-07	17.1317
GO:0006464	Post-translational protein modification	Oasl1	4.50184e-09	1.25282e-07	17.1317
GO:0001932	regulation of protein amino acid phosphorylation	Arrdc1	0.00258498	0.0110023	13.6419
GO:0001932	regulation of protein amino acid phosphorylation	Ppp1r9b	0.00258498	0.0110023	13.6419
GO:0030168	Platelet Activation	Treml4	0.0281727	0.0465458	10.9135
GO:0030168	Platelet Activation	Vwf	0.0281727	0.0465458	10.9135
GO:0050766	positive regulation of phagocytosis	Ptx3	0.04443	0.0544949	8.61594
GO:0050766	positive regulation of phagocytosis	Fcgr1	0.04443	0.0544949	8.61594
GO:0009615	response to virus	Irf7	0.00103609	0.00579051	7.57884
GO:0009615	response to virus	LOC100038882	0.00103609	0.00579051	7.57884
GO:0009615	response to virus	Ifit3	0.00103609	0.00579051	7.57884
GO:0009615	response to virus	Ddx58	0.00103609	0.00579051	7.57884
GO:0009615	response to virus	Rsad2	0.00103609	0.00579051	7.57884
GO:0006955	immune response	C1qa	1.01375e-15	1.12847e-13	6.67267
GO:0006955	immune response	Gbp2	1.01375e-15	1.12847e-13	6.67267
GO:0006955	immune response	Oas2	1.01375e-15	1.12847e-13	6.67267
GO:0006955	immune response	2610009E16Rik	1.01375e-15	1.12847e-13	6.67267
GO:0006955	immune response	D11Lgp2e	1.01375e-15	1.12847e-13	6.67267
GO:0006955	immune response	Tlr13	1.01375e-15	1.12847e-13	6.67267
GO:0006955	immune response	Ifngr1	1.01375e-15	1.12847e-13	6.67267
GO:0006955	immune response	Mad	1.01375e-15	1.12847e-13	6.67267
GO:0006955	immune response	H2-Q6	1.01375e-15	1.12847e-13	6.67267
GO:0006955	immune response	2210010N04Rik	1.01375e-15	1.12847e-13	6.67267
GO:0006955	immune response	0610037M15Rik	1.01375e-15	1.12847e-13	6.67267
GO:0006955	immune response	Psmb8	1.01375e-15	1.12847e-13	6.67267
GO:0006955	immune response	Mxd1	1.01375e-15	1.12847e-13	6.67267
GO:0006955	immune response	Ccl5	1.01375e-15	1.12847e-13	6.67267
GO:0006955	immune response	Cxcl9	1.01375e-15	1.12847e-13	6.67267
GO:0006955	immune response	Tap1	1.01375e-15	1.12847e-13	6.67267
GO:0006955	immune response	Ifit3	1.01375e-15	1.12847e-13	6.67267
GO:0006955	immune response	Tlr6	1.01375e-15	1.12847e-13	6.67267
GO:0006955	immune response	EG667977	1.01375e-15	1.12847e-13	6.67267
GO:0006955	immune response	Ddx58	1.01375e-15	1.12847e-13	6.67267
GO:0006955	immune response	Prg2	1.01375e-15	1.12847e-13	6.67267
GO:0006955	immune response	Ifng	1.01375e-15	1.12847e-13	6.67267
GO:0006955	immune response	ORF61	1.01375e-15	1.12847e-13	6.67267
GO:0006955	immune response	Tnfrsf1b	1.01375e-15	1.12847e-13	6.67267
GO:0006955	immune response	Oasl2	1.01375e-15	1.12847e-13	6.67267
GO:0006955	immune response	Ltb	1.01375e-15	1.12847e-13	6.67267
GO:0006955	immune response	Oasl1	1.01375e-15	1.12847e-13	6.67267
GO:0006955	immune response	0610038D11Rik	1.01375e-15	1.12847e-13	6.67267
GO:0006955	immune response	H2-T10	1.01375e-15	1.12847e-13	6.67267
GO:0006955	immune response	Dhx58	1.01375e-15	1.12847e-13	6.67267
GO:0042742	defense response to bacterium	Cebpe	0.00125853	0.00661687	5.77775
GO:0042742	defense response to bacterium	Stab1	0.00125853	0.00661687	5.77775
GO:0042742	defense response to bacterium	Fcgr1	0.00125853	0.00661687	5.77775
GO:0042742	defense response to bacterium	Prg2	0.00125853	0.00661687	5.77775
GO:0042742	defense response to bacterium	Ifng	0.00125853	0.00661687	5.77775
GO:0042742	defense response to bacterium	Camp	0.00125853	0.00661687	5.77775
GO:0006952	defense response	Ccr5	0.0392244	0.0524354	3.24807
GO:0006952	defense response	Tap1	0.0392244	0.0524354	3.24807
GO:0006952	defense response	Tapbp	0.0392244	0.0524354	3.24807
GO:0006952	defense response	Camp	0.0392244	0.0524354	3.24807
GO:0006952	defense response	LOC100048413	0.0392244	0.0524354	3.24807
GO:0006915	Apoptosis	Mfsd11	0.000732703	0.00447982	2.94581
GO:0006915	Apoptosis	Krt86	0.000732703	0.00447982	2.94581
GO:0006915	Apoptosis	Gadd45b	0.000732703	0.00447982	2.94581
GO:0006915	Apoptosis	Htra2	0.000732703	0.00447982	2.94581
GO:0006915	Apoptosis	Dedd2	0.000732703	0.00447982	2.94581
GO:0006915	Apoptosis	Bad	0.000732703	0.00447982	2.94581
GO:0006915	Apoptosis	Pdcd6ip	0.000732703	0.00447982	2.94581
GO:0006915	Apoptosis	Zc3h12a	0.000732703	0.00447982	2.94581
GO:0006915	Apoptosis	Pak2	0.000732703	0.00447982	2.94581
GO:0006915	Apoptosis	Eif5a	0.000732703	0.00447982	2.94581
GO:0006915	Apoptosis	Ltb	0.000732703	0.00447982	2.94581
GO:0006915	Apoptosis	Il8ra	0.000732703	0.00447982	2.94581
GO:0006915	Apoptosis	Bat2	0.000732703	0.00447982	2.94581
GO:0006915	Apoptosis	Rock1	0.000732703	0.00447982	2.94581
GO:0006811	ion transport	Stfa1	0.0118302	0.0301699	2.17856
GO:0006811	ion transport	Hp	0.0118302	0.0301699	2.17856
GO:0006811	ion transport	Lasp1	0.0118302	0.0301699	2.17856
GO:0006811	ion transport	Stip1	0.0118302	0.0301699	2.17856
GO:0006811	ion transport	Slc11a1	0.0118302	0.0301699	2.17856
GO:0006811	ion transport	Atp6v0d1	0.0118302	0.0301699	2.17856
GO:0006811	ion transport	Best1	0.0118302	0.0301699	2.17856
GO:0006811	ion transport	E030018N11Rik	0.0118302	0.0301699	2.17856
GO:0006811	ion transport	P2rx4	0.0118302	0.0301699	2.17856
GO:0006811	ion transport	Slc24a6	0.0118302	0.0301699	2.17856
GO:0006811	ion transport	Ltf	0.0118302	0.0301699	2.17856
GO:0006811	ion transport	Tmem43	0.0118302	0.0301699	2.17856
GO:0006811	ion transport	Slc13a3	0.0118302	0.0301699	2.17856
GO:0006811	ion transport	A130010C12Rik	0.0118302	0.0301699	2.17856
(B) downregulated genes
go_id	go_name	gene_symbol	pvalue	FDR	enrichment
GO:0006541	glutamine metabolic process	Ctps	0.00180656	0.029109	15.3471
GO:0006541	glutamine metabolic process	Gfpt2	0.00180656	0.029109	15.3471
GO:0006541	glutamine metabolic process	Asns	0.00180656	0.029109	15.3471
GO:0032703	negative regulation of interleukin-2 production	Vsig4	0.0485709	0.137484	40.9257
GO:0042373	vitamin K metabolic process	Vkorc1	0.0485709	0.137484	40.9257
GO:0043517	positive regulation of DNA damage response, signal transduction by p53 class mediator	Eef1e1	0.0485709	0.137484	40.9257
GO:0045723	positive regulation of fatty acid biosynthetic process	Mlxipl	0.0485709	0.137484	40.9257
GO:0045821	positive regulation of glycolysis	Mlxipl	0.0485709	0.137484	40.9257
GO:0045980	negative regulation of nucleotide metabolic process	Atpif1	0.0485709	0.137484	40.9257
GO:0046642	negative regulation of alpha-beta T cell proliferation	Btla	0.0485709	0.137484	40.9257
GO:0019673	GDP-mannose metabolic process	Gmds	0.0244345	0.110239	81.8515
GO:0033108	mitochondrial respiratory chain complex assembly	Tfam	0.0244345	0.110239	81.8515
GO:0033342	negative regulation of collagen binding	Gtpbp4	0.0244345	0.110239	81.8515
GO:0042350	GDP-L-fucose biosynthetic process	Fpgt	0.0244345	0.110239	81.8515
GO:0042371	vitamin K biosynthetic process	Vkorc1	0.0244345	0.110239	81.8515
GO:0051694	pointed-end actin filament capping	Tmod3	0.0244345	0.110239	81.8515
