# Supplementary material for: Identification of Candidate Susceptibility and Resistance Genes of Mice Infected with Streptococcus suis Type 2
Source: PLoS One. 2012 Feb 27;7(2):e32150. doi: 10.1371/journal.pone.0032150 (PMC3288072; doi:10.1371/journal.pone.0032150)
Supplement: Table S3 — (XLS) [file pone.0032150.s003.xls]

## Sheet: Sheet1
The differentially expressed genes of A/J mice involved in significant pathways
(A)upregulated genes
path_id	path_name	gene_name	pvalue	FDR	enrichment
4620	Toll-like receptor signaling pathway	Stat1	7.53539e-08	4.73579e-06	10.728
4620	Toll-like receptor signaling pathway	Nfkb1	7.53539e-08	4.73579e-06	10.728
4620	Toll-like receptor signaling pathway	Tollip	7.53539e-08	4.73579e-06	10.728
4620	Toll-like receptor signaling pathway	Cxcl10	7.53539e-08	4.73579e-06	10.728
4620	Toll-like receptor signaling pathway	Irf5	7.53539e-08	4.73579e-06	10.728
4620	Toll-like receptor signaling pathway	Irf7	7.53539e-08	4.73579e-06	10.728
4620	Toll-like receptor signaling pathway	Cxcl9	7.53539e-08	4.73579e-06	10.728
4620	Toll-like receptor signaling pathway	Nfkbia	7.53539e-08	4.73579e-06	10.728
4620	Toll-like receptor signaling pathway	Ccl5	7.53539e-08	4.73579e-06	10.728
4620	Toll-like receptor signaling pathway	Ccl4	7.53539e-08	4.73579e-06	10.728
4630	Jak-STAT signaling pathway	Stat1	3.03054e-05	0.000952307	6.31301
4630	Jak-STAT signaling pathway	Stat2	3.03054e-05	0.000952307	6.31301
4630	Jak-STAT signaling pathway	Il10rb	3.03054e-05	0.000952307	6.31301
4630	Jak-STAT signaling pathway	Il28ra	3.03054e-05	0.000952307	6.31301
4630	Jak-STAT signaling pathway	Il15ra	3.03054e-05	0.000952307	6.31301
4630	Jak-STAT signaling pathway	Ifng	3.03054e-05	0.000952307	6.31301
4630	Jak-STAT signaling pathway	Socs2	3.03054e-05	0.000952307	6.31301
4630	Jak-STAT signaling pathway	Irf9	3.03054e-05	0.000952307	6.31301
4630	Jak-STAT signaling pathway	Ccnd2	3.03054e-05	0.000952307	6.31301
4060	Cytokine-cytokine receptor interaction	Tnfrsf1b	9.76341e-05	0.0018597	4.4253
4060	Cytokine-cytokine receptor interaction	Il10rb	9.76341e-05	0.0018597	4.4253
4060	Cytokine-cytokine receptor interaction	Tgfb2	9.76341e-05	0.0018597	4.4253
4060	Cytokine-cytokine receptor interaction	Cxcr4	9.76341e-05	0.0018597	4.4253
4060	Cytokine-cytokine receptor interaction	Il28ra	9.76341e-05	0.0018597	4.4253
4060	Cytokine-cytokine receptor interaction	Ifng	9.76341e-05	0.0018597	4.4253
4060	Cytokine-cytokine receptor interaction	Il15ra	9.76341e-05	0.0018597	4.4253
4060	Cytokine-cytokine receptor interaction	Cxcl10	9.76341e-05	0.0018597	4.4253
4060	Cytokine-cytokine receptor interaction	Cxcl9	9.76341e-05	0.0018597	4.4253
4060	Cytokine-cytokine receptor interaction	Ccl5	9.76341e-05	0.0018597	4.4253
4060	Cytokine-cytokine receptor interaction	Ccl4	9.76341e-05	0.0018597	4.4253
5212	Pancreatic cancer	Stat1	0.000133929	0.00210427	8.75404
5212	Pancreatic cancer	Tgfb2	0.000133929	0.00210427	8.75404
5212	Pancreatic cancer	E2f2	0.000133929	0.00210427	8.75404
5212	Pancreatic cancer	Nfkb1	0.000133929	0.00210427	8.75404
5212	Pancreatic cancer	Smad3	0.000133929	0.00210427	8.75404
5212	Pancreatic cancer	5830411I20	0.000133929	0.00210427	8.75404
5220	Chronic myeloid leukemia	5830411I20	0.000206123	0.00259085	8.10559
5220	Chronic myeloid leukemia	Tgfb2	0.000206123	0.00259085	8.10559
5220	Chronic myeloid leukemia	E2f2	0.000206123	0.00259085	8.10559
5220	Chronic myeloid leukemia	Nfkb1	0.000206123	0.00259085	8.10559
5220	Chronic myeloid leukemia	Smad3	0.000206123	0.00259085	8.10559
5220	Chronic myeloid leukemia	Nfkbia	0.000206123	0.00259085	8.10559
4110	Cell cycle	Tgfb2	0.0018752	0.0184812	5.38158
4110	Cell cycle	Gadd45b	0.0018752	0.0184812	5.38158
4110	Cell cycle	E2f2	0.0018752	0.0184812	5.38158
4110	Cell cycle	Smad3	0.0018752	0.0184812	5.38158
4110	Cell cycle	Ccnd2	0.0018752	0.0184812	5.38158
4110	Cell cycle	5830411I20	0.0018752	0.0184812	5.38158
5222	Small cell lung cancer	5830411I20	0.00263066	0.0236186	6.21736
5222	Small cell lung cancer	Col4a1	0.00263066	0.0236186	6.21736
5222	Small cell lung cancer	E2f2	0.00263066	0.0236186	6.21736
5222	Small cell lung cancer	Nfkb1	0.00263066	0.0236186	6.21736
5222	Small cell lung cancer	Nfkbia	0.00263066	0.0236186	6.21736
4660	T cell receptor signaling pathway	Nfkb1	0.00619955	0.0391893	5.11334
4660	T cell receptor signaling pathway	Vav1	0.00619955	0.0391893	5.11334
4660	T cell receptor signaling pathway	Ifng	0.00619955	0.0391893	5.11334
4660	T cell receptor signaling pathway	Cd3g	0.00619955	0.0391893	5.11334
4660	T cell receptor signaling pathway	Nfkbia	0.00619955	0.0391893	5.11334
4010	MAPK signaling pathway	Map3k1	0.00652622	0.0401663	3.30341
4010	MAPK signaling pathway	Tgfb2	0.00652622	0.0401663	3.30341
4010	MAPK signaling pathway	Map3k11	0.00652622	0.0401663	3.30341
4010	MAPK signaling pathway	Gadd45b	0.00652622	0.0401663	3.30341
4010	MAPK signaling pathway	Nfkb1	0.00652622	0.0401663	3.30341
4010	MAPK signaling pathway	Ddit3	0.00652622	0.0401663	3.30341
4010	MAPK signaling pathway	Rps6ka2	0.00652622	0.0401663	3.30341
4010	MAPK signaling pathway	Mknk2	0.00652622	0.0401663	3.30341
4115	p53 signaling pathway	Scotin	0.00671412	0.0407053	6.53287
4115	p53 signaling pathway	Gadd45b	0.00671412	0.0407053	6.53287
4115	p53 signaling pathway	Ccnd2	0.00671412	0.0407053	6.53287
4115	p53 signaling pathway	5830411I20	0.00671412	0.0407053	6.53287
4920	Adipocytokine signaling pathway	Tnfrsf1b	0.00827154	0.0446209	6.16482
4920	Adipocytokine signaling pathway	Camkk2	0.00827154	0.0446209	6.16482
4920	Adipocytokine signaling pathway	Nfkb1	0.00827154	0.0446209	6.16482
4920	Adipocytokine signaling pathway	Nfkbia	0.00827154	0.0446209	6.16482
4662	B cell receptor signaling pathway	Ifitm1	0.00869583	0.0455425	6.0792
4662	B cell receptor signaling pathway	Nfkb1	0.00869583	0.0455425	6.0792
4662	B cell receptor signaling pathway	Vav1	0.00869583	0.0455425	6.0792
4662	B cell receptor signaling pathway	Nfkbia	0.00869583	0.0455425	6.0792
4510	Focal adhesion	Col4a1	0.0184065	0.0740033	3.38429
4510	Focal adhesion	Ppp1ca	0.0184065	0.0740033	3.38429
4510	Focal adhesion	Zyx	0.0184065	0.0740033	3.38429
4510	Focal adhesion	Vav1	0.0184065	0.0740033	3.38429
4510	Focal adhesion	Ccnd2	0.0184065	0.0740033	3.38429
4510	Focal adhesion	Igf1r	0.0184065	0.0740033	3.38429
5215	Prostate cancer	E2f2	0.020487	0.0784626	4.75763
5215	Prostate cancer	Nfkb1	0.020487	0.0784626	4.75763
5215	Prostate cancer	Igf1r	0.020487	0.0784626	4.75763
5215	Prostate cancer	Nfkbia	0.020487	0.0784626	4.75763
4350	TGF-beta signaling pathway	Id1	0.0228514	0.083043	4.60739
4350	TGF-beta signaling pathway	Tgfb2	0.0228514	0.083043	4.60739
4350	TGF-beta signaling pathway	Ifng	0.0228514	0.083043	4.60739
4350	TGF-beta signaling pathway	Smad3	0.0228514	0.083043	4.60739
480	Glutathione metabolism	Pgd	0.0253625	0.0874211	6.1939
480	Glutathione metabolism	Mgst1	0.0253625	0.0874211	6.1939
480	Glutathione metabolism	Gpd2	0.0253625	0.0874211	6.1939
4612	Antigen processing and presentation	Tap2	0.0262668	0.0888894	4.42123
4612	Antigen processing and presentation	H2-M2	0.0262668	0.0888894	4.42123
4612	Antigen processing and presentation	H2-D1	0.0262668	0.0888894	4.42123
4612	Antigen processing and presentation	C2ta	0.0262668	0.0888894	4.42123
4650	Natural killer cell mediated cytotoxicity	Sh3bp2	0.0278908	0.0913961	3.55278
4650	Natural killer cell mediated cytotoxicity	H2-M2	0.0278908	0.0913961	3.55278
4650	Natural killer cell mediated cytotoxicity	Vav1	0.0278908	0.0913961	3.55278
4650	Natural killer cell mediated cytotoxicity	Ifng	0.0278908	0.0913961	3.55278
4650	Natural killer cell mediated cytotoxicity	H2-D1	0.0278908	0.0913961	3.55278
4810	Regulation of actin cytoskeleton	Ppp1ca	0.0299655	0.0943766	3.0396
4810	Regulation of actin cytoskeleton	Chrm3	0.0299655	0.0943766	3.0396
4810	Regulation of actin cytoskeleton	Vav1	0.0299655	0.0943766	3.0396
4810	Regulation of actin cytoskeleton	Arpc1b	0.0299655	0.0943766	3.0396
4810	Regulation of actin cytoskeleton	Fgd2	0.0299655	0.0943766	3.0396
4810	Regulation of actin cytoskeleton	Gna13	0.0299655	0.0943766	3.0396
4514	Cell adhesion molecules (CAMs)	Cldn1	0.0300868	0.0945436	3.48489
4514	Cell adhesion molecules (CAMs)	Siglec1	0.0300868	0.0945436	3.48489
4514	Cell adhesion molecules (CAMs)	H2-M2	0.0300868	0.0945436	3.48489
4514	Cell adhesion molecules (CAMs)	Glg1	0.0300868	0.0945436	3.48489
4514	Cell adhesion molecules (CAMs)	H2-D1	0.0300868	0.0945436	3.48489
4670	Leukocyte transendothelial migration	Cldn1	0.0430949	0.115641	3.80611
4670	Leukocyte transendothelial migration	Mmp9	0.0430949	0.115641	3.80611
4670	Leukocyte transendothelial migration	Cxcr4	0.0430949	0.115641	3.80611
4670	Leukocyte transendothelial migration	Vav1	0.0430949	0.115641	3.80611
30	Pentose phosphate pathway	Pgd	0.0435344	0.116247	8.75404
30	Pentose phosphate pathway	Gpd2	0.0435344	0.116247	8.75404
5330	Allograft rejection	Ifng	0.0454322	0.118796	4.97389
5330	Allograft rejection	H2-M2	0.0454322	0.118796	4.97389
5330	Allograft rejection	H2-D1	0.0454322	0.118796	4.97389
5332	Graft-versus-host disease	Ifng	0.0454322	0.118796	4.97389
5332	Graft-versus-host disease	H2-M2	0.0454322	0.118796	4.97389
5332	Graft-versus-host disease	H2-D1	0.0454322	0.118796	4.97389
5214	Glioma	5830411I20	0.0491008	0.123434	4.8276
5214	Glioma	E2f2	0.0491008	0.123434	4.8276
5214	Glioma	Igf1r	0.0491008	0.123434	4.8276
(B) downregulated genes
path_id	path_name	gene_name	pvalue	FDR	enrichment
4740	Olfactory transduction	Olfr920	0.00309203	0.217079	0.11555

## Sheet: Sheet2
The differentially expressed genes of B6 mice involved in significant pathways
(A)upregulated genes
path_id	path_name	gene_name	pvalue	FDR	enrichment
4620	Toll-like receptor signaling pathway	Irf5	9.63751e-06	0.000566613	7.22219
4620	Toll-like receptor signaling pathway	Irf7	9.63751e-06	0.000566613	7.22219
4620	Toll-like receptor signaling pathway	Cxcl9	9.63751e-06	0.000566613	7.22219
4620	Toll-like receptor signaling pathway	Tlr6	9.63751e-06	0.000566613	7.22219
4620	Toll-like receptor signaling pathway	Ikbke	9.63751e-06	0.000566613	7.22219
4620	Toll-like receptor signaling pathway	Mapk13	9.63751e-06	0.000566613	7.22219
4620	Toll-like receptor signaling pathway	Nfkbia	9.63751e-06	0.000566613	7.22219
4620	Toll-like receptor signaling pathway	Jun	9.63751e-06	0.000566613	7.22219
4620	Toll-like receptor signaling pathway	Ccl5	9.63751e-06	0.000566613	7.22219
4670	Leukocyte transendothelial migration	Rock1	0.000179557	0.00388166	5.69401
4670	Leukocyte transendothelial migration	Itgal	0.000179557	0.00388166	5.69401
4670	Leukocyte transendothelial migration	Cldn1	0.000179557	0.00388166	5.69401
4670	Leukocyte transendothelial migration	Itgam	0.000179557	0.00388166	5.69401
4670	Leukocyte transendothelial migration	Mmp9	0.000179557	0.00388166	5.69401
4670	Leukocyte transendothelial migration	Mapk13	0.000179557	0.00388166	5.69401
4670	Leukocyte transendothelial migration	Ptk2b	0.000179557	0.00388166	5.69401
4670	Leukocyte transendothelial migration	Itgb2	0.000179557	0.00388166	5.69401
4740	Olfactory transduction	Arrb2	0.000207263	0.00406184	0.0864324
4510	Focal adhesion	Lamb3	0.000307062	0.00451323	4.21915
4510	Focal adhesion	Rock1	0.000307062	0.00451323	4.21915
4510	Focal adhesion	Pdpk1	0.000307062	0.00451323	4.21915
4510	Focal adhesion	Crkl	0.000307062	0.00451323	4.21915
4510	Focal adhesion	Ppp1ca	0.000307062	0.00451323	4.21915
4510	Focal adhesion	Pak2	0.000307062	0.00451323	4.21915
4510	Focal adhesion	Itga5	0.000307062	0.00451323	4.21915
4510	Focal adhesion	Jun	0.000307062	0.00451323	4.21915
4510	Focal adhesion	Vwf	0.000307062	0.00451323	4.21915
4510	Focal adhesion	Bad	0.000307062	0.00451323	4.21915
4060	Cytokine-cytokine receptor interaction	Tnfrsf1b	0.0011766	0.0132156	3.31017
4060	Cytokine-cytokine receptor interaction	Cxcl9	0.0011766	0.0132156	3.31017
4060	Cytokine-cytokine receptor interaction	Ifngr1	0.0011766	0.0132156	3.31017
4060	Cytokine-cytokine receptor interaction	Ccr5	0.0011766	0.0132156	3.31017
4060	Cytokine-cytokine receptor interaction	Il8ra	0.0011766	0.0132156	3.31017
4060	Cytokine-cytokine receptor interaction	Csf1	0.0011766	0.0132156	3.31017
4060	Cytokine-cytokine receptor interaction	Il10rb	0.0011766	0.0132156	3.31017
4060	Cytokine-cytokine receptor interaction	Il28ra	0.0011766	0.0132156	3.31017
4060	Cytokine-cytokine receptor interaction	Ltb	0.0011766	0.0132156	3.31017
4060	Cytokine-cytokine receptor interaction	Ifng	0.0011766	0.0132156	3.31017
4060	Cytokine-cytokine receptor interaction	Ccl5	0.0011766	0.0132156	3.31017
4810	Regulation of actin cytoskeleton	Rock1	0.00294624	0.0223609	3.41048
4810	Regulation of actin cytoskeleton	Itgal	0.00294624	0.0223609	3.41048
4810	Regulation of actin cytoskeleton	Crkl	0.00294624	0.0223609	3.41048
4810	Regulation of actin cytoskeleton	Itgam	0.00294624	0.0223609	3.41048
4810	Regulation of actin cytoskeleton	Ppp1ca	0.00294624	0.0223609	3.41048
4810	Regulation of actin cytoskeleton	Pak2	0.00294624	0.0223609	3.41048
4810	Regulation of actin cytoskeleton	Itga5	0.00294624	0.0223609	3.41048
4810	Regulation of actin cytoskeleton	Chrm3	0.00294624	0.0223609	3.41048
4810	Regulation of actin cytoskeleton	Itgb2	0.00294624	0.0223609	3.41048
4010	MAPK signaling pathway	Map3k3	0.003442	0.0239478	3.08873
4010	MAPK signaling pathway	Arrb2	0.003442	0.0239478	3.08873
4010	MAPK signaling pathway	Crkl	0.003442	0.0239478	3.08873
4010	MAPK signaling pathway	Pak2	0.003442	0.0239478	3.08873
4010	MAPK signaling pathway	Rps6ka2	0.003442	0.0239478	3.08873
4010	MAPK signaling pathway	Mapk13	0.003442	0.0239478	3.08873
4010	MAPK signaling pathway	Gadd45b	0.003442	0.0239478	3.08873
4010	MAPK signaling pathway	Jun	0.003442	0.0239478	3.08873
4010	MAPK signaling pathway	Dusp7	0.003442	0.0239478	3.08873
4010	MAPK signaling pathway	Ddit3	0.003442	0.0239478	3.08873
4920	Adipocytokine signaling pathway	Tnfrsf1b	0.00359908	0.024397	5.76419
4920	Adipocytokine signaling pathway	Camkk2	0.00359908	0.024397	5.76419
4920	Adipocytokine signaling pathway	Nfkbia	0.00359908	0.024397	5.76419
4920	Adipocytokine signaling pathway	Acsl1	0.00359908	0.024397	5.76419
4920	Adipocytokine signaling pathway	Rxra	0.00359908	0.024397	5.76419
4662	B cell receptor signaling pathway	Ifitm1	0.00382932	0.025015	5.68413
4662	B cell receptor signaling pathway	Pira3	0.00382932	0.025015	5.68413
4662	B cell receptor signaling pathway	Nfkbia	0.00382932	0.025015	5.68413
4662	B cell receptor signaling pathway	Blnk	0.00382932	0.025015	5.68413
4662	B cell receptor signaling pathway	Jun	0.00382932	0.025015	5.68413
4650	Natural killer cell mediated cytotoxicity	Itgal	0.00598117	0.0311602	3.72052
4650	Natural killer cell mediated cytotoxicity	Ifngr1	0.00598117	0.0311602	3.72052
4650	Natural killer cell mediated cytotoxicity	H2-T10	0.00598117	0.0311602	3.72052
4650	Natural killer cell mediated cytotoxicity	H2-Q6	0.00598117	0.0311602	3.72052
4650	Natural killer cell mediated cytotoxicity	Ptk2b	0.00598117	0.0311602	3.72052
4650	Natural killer cell mediated cytotoxicity	Ifng	0.00598117	0.0311602	3.72052
4650	Natural killer cell mediated cytotoxicity	Itgb2	0.00598117	0.0311602	3.72052
4630	Jak-STAT signaling pathway	Irf9	0.00642383	0.0321281	3.67282
4630	Jak-STAT signaling pathway	Ifngr1	0.00642383	0.0321281	3.67282
4630	Jak-STAT signaling pathway	Stat2	0.00642383	0.0321281	3.67282
4630	Jak-STAT signaling pathway	Il10rb	0.00642383	0.0321281	3.67282
4630	Jak-STAT signaling pathway	Pias3	0.00642383	0.0321281	3.67282
4630	Jak-STAT signaling pathway	Il28ra	0.00642383	0.0321281	3.67282
4630	Jak-STAT signaling pathway	Ifng	0.00642383	0.0321281	3.67282
4514	Cell adhesion molecules (CAMs)	Itgal	0.00665433	0.032602	3.64943
4514	Cell adhesion molecules (CAMs)	Cldn1	0.00665433	0.032602	3.64943
4514	Cell adhesion molecules (CAMs)	Itgam	0.00665433	0.032602	3.64943
4514	Cell adhesion molecules (CAMs)	H2-T10	0.00665433	0.032602	3.64943
4514	Cell adhesion molecules (CAMs)	H2-Q6	0.00665433	0.032602	3.64943
4514	Cell adhesion molecules (CAMs)	Selpl	0.00665433	0.032602	3.64943
4514	Cell adhesion molecules (CAMs)	Itgb2	0.00665433	0.032602	3.64943
4120	Ubiquitin mediated proteolysis	1100001F19Rik	0.0125329	0.0497007	3.66499
4120	Ubiquitin mediated proteolysis	Ube1l	0.0125329	0.0497007	3.66499
4120	Ubiquitin mediated proteolysis	Ube2l6	0.0125329	0.0497007	3.66499
4120	Ubiquitin mediated proteolysis	Pias3	0.0125329	0.0497007	3.66499
4120	Ubiquitin mediated proteolysis	Fzr1	0.0125329	0.0497007	3.66499
4120	Ubiquitin mediated proteolysis	Keap1	0.0125329	0.0497007	3.66499
4350	TGF-beta signaling pathway	Rock1	0.0126214	0.0499085	4.30797
4350	TGF-beta signaling pathway	Ppp2r1a	0.0126214	0.0499085	4.30797
4350	TGF-beta signaling pathway	Id1	0.0126214	0.0499085	4.30797
4350	TGF-beta signaling pathway	Smad3	0.0126214	0.0499085	4.30797
4350	TGF-beta signaling pathway	Ifng	0.0126214	0.0499085	4.30797
4910	Insulin signaling pathway	Pdpk1	0.0139202	0.0528265	3.58474
4910	Insulin signaling pathway	Crkl	0.0139202	0.0528265	3.58474
4910	Insulin signaling pathway	Ppp1ca	0.0139202	0.0528265	3.58474
4910	Insulin signaling pathway	Pkm2	0.0139202	0.0528265	3.58474
4910	Insulin signaling pathway	Bad	0.0139202	0.0528265	3.58474
4910	Insulin signaling pathway	Sh2b2	0.0139202	0.0528265	3.58474
4612	Antigen processing and presentation	Tap1	0.0149765	0.0550315	4.13391
4612	Antigen processing and presentation	Psme2	0.0149765	0.0550315	4.13391
4612	Antigen processing and presentation	H2-T10	0.0149765	0.0550315	4.13391
4612	Antigen processing and presentation	Tapbp	0.0149765	0.0550315	4.13391
4612	Antigen processing and presentation	H2-Q6	0.0149765	0.0550315	4.13391
5211	Renal cell carcinoma	Crkl	0.0214572	0.0702233	4.67723
5211	Renal cell carcinoma	Pak2	0.0214572	0.0702233	4.67723
5211	Renal cell carcinoma	Flcn	0.0214572	0.0702233	4.67723
5211	Renal cell carcinoma	Jun	0.0214572	0.0702233	4.67723
4710	Circadian rhythm - mammal	Per1	0.0246138	0.0764805	11.6931
4710	Circadian rhythm - mammal	Csnk1e	0.0246138	0.0764805	11.6931
3320	PPAR signaling pathway	Pdpk1	0.0271264	0.0810263	4.36541
3320	PPAR signaling pathway	Nr1h3	0.0271264	0.0810263	4.36541
3320	PPAR signaling pathway	Acsl1	0.0271264	0.0810263	4.36541
3320	PPAR signaling pathway	Rxra	0.0271264	0.0810263	4.36541
440	Aminophosphonate metabolism	Pcyt2	0.0281727	0.0828171	10.9135
440	Aminophosphonate metabolism	Pcyt1a	0.0281727	0.0828171	10.9135
5220	Chronic myeloid leukemia	Crkl	0.0350823	0.0940325	4.04205
5220	Chronic myeloid leukemia	Nfkbia	0.0350823	0.0940325	4.04205
5220	Chronic myeloid leukemia	Bad	0.0350823	0.0940325	4.04205
5220	Chronic myeloid leukemia	Smad3	0.0350823	0.0940325	4.04205
4640	Hematopoietic cell lineage	Fcgr1	0.0427146	0.104326	3.80704
4640	Hematopoietic cell lineage	Itgam	0.0427146	0.104326	3.80704
4640	Hematopoietic cell lineage	Itga5	0.0427146	0.104326	3.80704
4640	Hematopoietic cell lineage	Csf1	0.0427146	0.104326	3.80704
4360	Axon guidance	Rock1	0.0429283	0.104587	3.17254
4360	Axon guidance	Pak2	0.0429283	0.104587	3.17254
4360	Axon guidance	Plxnb2	0.0429283	0.104587	3.17254
4360	Axon guidance	Sema4d	0.0429283	0.104587	3.17254
4360	Axon guidance	Sema4a	0.0429283	0.104587	3.17254
4012	ErbB signaling pathway	Crkl	0.0460298	0.108248	3.72052
4012	ErbB signaling pathway	Pak2	0.0460298	0.108248	3.72052
4012	ErbB signaling pathway	Jun	0.0460298	0.108248	3.72052
4012	ErbB signaling pathway	Bad	0.0460298	0.108248	3.72052
5222	Small cell lung cancer	Lamb3	0.0460298	0.108248	3.72052
5222	Small cell lung cancer	Nfkbia	0.0460298	0.108248	3.72052
5222	Small cell lung cancer	Pias3	0.0460298	0.108248	3.72052
5222	Small cell lung cancer	Rxra	0.0460298	0.108248	3.72052
(B) downregulated genes
path_id	path_name	gene_name	pvalue	FDR	enrichment
380	Tryptophan metabolism	Tph1	0.0070102	0.389117	6.41972
380	Tryptophan metabolism	2810438F06Rik	0.0070102	0.389117	6.41972
380	Tryptophan metabolism	Hsd17b4	0.0070102	0.389117	6.41972
380	Tryptophan metabolism	Prmt3	0.0070102	0.389117	6.41972
400	Phenylalanine, tyrosine and tryptophan biosynthesis	Farsb	0.0101389	0.389117	18.1892
400	Phenylalanine, tyrosine and tryptophan biosynthesis	Fars2	0.0101389	0.389117	18.1892
970	Aminoacyl-tRNA biosynthesis	Nars	0.0223087	0.389117	6.46196
970	Aminoacyl-tRNA biosynthesis	Farsb	0.0223087	0.389117	6.46196
970	Aminoacyl-tRNA biosynthesis	Fars2	0.0223087	0.389117	6.46196
51	Fructose and mannose metabolism	Gmds	0.025663	0.389117	6.13886
51	Fructose and mannose metabolism	Phpt1	0.025663	0.389117	6.13886
51	Fructose and mannose metabolism	Fpgt	0.025663	0.389117	6.13886
440	Aminophosphonate metabolism	2810438F06Rik	0.0281727	0.389117	10.9135
440	Aminophosphonate metabolism	Prmt3	0.0281727	0.389117	10.9135
630	Glyoxylate and dicarboxylate metabolism	Mthfd2	0.0281727	0.389117	10.9135
630	Glyoxylate and dicarboxylate metabolism	2700033B16Rik	0.0281727	0.389117	10.9135
71	Fatty acid metabolism	Peci	0.0312061	0.389117	5.71057
71	Fatty acid metabolism	Hsd17b4	0.0312061	0.389117	5.71057
71	Fatty acid metabolism	Dci	0.0312061	0.389117	5.71057
150	Androgen and estrogen metabolism	H2-Ke6	0.0395635	0.429072	5.22456
150	Androgen and estrogen metabolism	2810438F06Rik	0.0395635	0.429072	5.22456
150	Androgen and estrogen metabolism	Prmt3	0.0395635	0.429072	5.22456
4640	Hematopoietic cell lineage	Cd37	0.0427146	0.441562	3.80704
4640	Hematopoietic cell lineage	Ms4a1	0.0427146	0.441562	3.80704
4640	Hematopoietic cell lineage	Csf2	0.0427146	0.441562	3.80704
4640	Hematopoietic cell lineage	Il11ra1	0.0427146	0.441562	3.80704
4614	Renin-angiotensin system	Ctsg	0.04443	0.451292	8.61594
4614	Renin-angiotensin system	Cma1	0.04443	0.451292	8.61594
350	Tyrosine metabolism	Fah	0.0490336	0.475803	4.81479
350	Tyrosine metabolism	2810438F06Rik	0.0490336	0.475803	4.81479
350	Tyrosine metabolism	Prmt3	0.0490336	0.475803	4.81479
